# Supplementary material for: rpoB, a promising marker for analyzing the diversity of bacterial communities by amplicon sequencing
Source: BMC Microbiol. 2019 Jul 29;19:171. doi: 10.1186/s12866-019-1546-z (PMC6664775; doi:10.1186/s12866-019-1546-z)
Supplement: Supplementary file 10 — OTU abundance tables after Illumina-amplicon sequencing of rpoB or 16S markers and use of the FROGS or DADA2 sequence analysis pipeline. (XLSX 1120 kb) [file 12866_2019_1546_MOESM10_ESM.xlsx]

## Sheet: rpoB_FROGS
Additional File 2A: OTU abundance after Illumina-amplicon rpoB sequencing of samples and FROGS sequence analysis pipeline
#rdp_tax_and_bootstrap	blast_taxonomy	seed_id	seed_sequence	taxonomy	observation_name	observation_sum	rpoB-Mock1-rep1_TTTGTA_L001_R	rpoB-Mock1-rep2_TCACAC_L001_R	rpoB-Mock1-rep3_CTACAT_L001_R	rpoB-Mock2-rep1_AATAAT_L001_R	rpoB-Mock2-rep2_GGCTGC_L001_R	rpoB-Mock2-rep3_TTCCGT_L001_R	rpoB-Mock3-rep1_AGTGTC_L001_R	rpoB-Mock3-rep2_CCGTAG_L001_R	rpoB-Mock3-rep3_CATGAG_L001_R	rpoB-Mock4-rep1_TGAATA_L001_R	rpoB-Mock4-rep2_CGTGCG_L001_R	rpoB-Mock4-rep3_GCCCGA_L001_R	rpoB-Mock5-rep1_TGTCTA_L001_R	rpoB-Mock5-rep2_ATATCC_L001_R	rpoB-Mock5-rep3_ATTGAG_L001_R	rpoB-D-9_AGTTTG_L001_R	rpoB-D-10_TCCCCA_L001_R	rpoB-D-11_AACTAG_L001_R	rpoB-D-12_GTTCGC_L001_R	rpoB-QE-1_TTTTTC_L001_R	rpoB-QE-2_GTCGTG_L001_R	rpoB-QE-3_GCTATC_L001_R	rpoB-Ringer-1_TGCTGA_L001_R	rpoB-Ringer-2_GAGCTT_L001_R	rpoB-Ringer-3_TCTCGG_L001_R	rpoB-Rob1_AGCGAC_L001_R	rpoB-Rob2_GCCAAG_L001_R	rpoB-Rob3_AGGTTC_L001_R
							rpoB-Mock1-rep1	rpoB-Mock1-rep2	rpoB-Mock1-rep3	rpoB-Mock2-rep1	rpoB-Mock2-rep2	rpoB-Mock2-rep3	rpoB-Mock3-rep1	rpoB-Mock3-rep2	rpoB-Mock3-rep3	rpoB-Mock4-rep1	rpoB-Mock4-rep2	rpoB-Mock4-rep3	rpoB-Mock5-rep1	rpoB-Mock5-rep2	rpoB-Mock5-rep3	SK39_5.1	SK39_5.2	SK39_5.3	SK39_5.4	rpoB-QE-1	rpoB-QE-2	rpoB-QE-3	rpoB-Ringer-1	rpoB-Ringer-2	rpoB-Ringer-3	rpoB-Rob1	rpoB-Rob2	rpoB-Rob3
Bacteria;(1.0);Proteobacteria;(1.0);Betaproteobacteria;(1.0);Burkholderiales;(1.0);Alcaligenaceae;(1.0);Alcaligenes;(1.0);Alcaligenes_faecalis;(1.0);	Bacteria;Proteobacteria;Betaproteobacteria;Burkholderiales;Alcaligenaceae;Alcaligenes;Alcaligenes_faecalis	M02944:147:000000000-AUVRY:1:1107:17189:23784	CCCAACCCACTATGGTCGCGTGTGCCCGATTGAAACGCCTGAAGGTCCAAACATTGGTCTGATCAACTCCATGGCGCTGTACGCTCGTCTGAACGAGTACGGCTTCCTGGAAACGCCTTACCGCAAGATTGTTGACGGCAAGGTTAGCGAACAGATTGATTACCTGTCGGCTATTGAAGAAAGCAATTACGTCATCGCTCAGGCTAACGCCGAGTTGACCGAAGACGGTGCCTTTGCTGACGATCTGGTTGCCTGCCGTGAAGCTGGCGAAACCATGATGACTGCGCCAGAGAACATCCATTACATGGACGTGGCTCCTTCGCAGATCGTGTCTGTGGCTGCTTCGCTGATTCCGTTCCTGGAACACGATGACGCCAACCGAGCAC	Bacteria;Proteobacteria;Betaproteobacteria;Burkholderiales;Alcaligenaceae;Alcaligenes;Alcaligenes_faecalis	Cluster_1	1473	523	569	515	187	143	186	1494	1331	1233	1708	1434	1267	1635	1824	1749	188	438	470	552	0	1	4	0	6	0	0	1	1
Bacteria;(1.0);Proteobacteria;(1.0);Gammaproteobacteria;(1.0);Enterobacterales;(1.0);Morganellaceae;(1.0);Xenorhabdus;(1.0);Xenorhabdus_nematophila;(1.0);	Bacteria;Proteobacteria;Gammaproteobacteria;Enterobacterales;Morganellaceae;Xenorhabdus;Xenorhabdus_nematophila	M02944:147:000000000-AUVRY:1:1104:9267:16927	CCCGACTCACTATGGTCGTGTATGTCCAATCGAAACGCCTGAAGGTCCGAACATCGGTCTGATTAACTCATTGTCCGTTTACGCGCGTACCAATGAGTATGGTTTCCTTGAAACCCCTTACCGTTTAGTTCGTGATGGTGTAGTGACGGATGAAATCCACTACCTGTCTGCGATCGAAGAAGGTAACTACGTTATTGCACAGGCAAACACTGTATTGGATGAAGAAGGCCACTTCGTTGAAGAATTGGTCACTTGCCGTCATTACGATGAATCCAGCTTGTTCAACCGTGATCAGGTTCAGTACATGGACGTTTCGACACAACAGATCGTGTCCGTCGGTGCTTCCTTGATCCCATTCCTTGAACACGATGACGCCAACCGTGCTT	Bacteria;Proteobacteria;Gammaproteobacteria;Enterobacterales;Morganellaceae;Xenorhabdus;Xenorhabdus_nematophila	Cluster_2	57	5546	5724	5840	12014	12986	14533	1219	1098	1238	161	152	119	16	21	13	0	4	1	3	2	1	42	1	0	0	0	3	0
Bacteria;(1.0);Proteobacteria;(1.0);Alphaproteobacteria;(1.0);Rhizobiales;(1.0);Brucellaceae;(1.0);Ochrobactrum;(1.0);Ochrobactrum_anthropi;(1.0);	Bacteria;Proteobacteria;Alphaproteobacteria;Rhizobiales;Brucellaceae;Ochrobactrum;Ochrobactrum_anthropi	M02944:147:000000000-AUVRY:1:1102:2278:12355	TCCGACCCACTATGGCCGTATCTGCCCGATTGAAACGCCGGAAGGCCCGAATATCGGTCTGATCAACTCGCTTGCAACTTTTGCCCGCGTCAACAAGTACGGCTTCATCGAAAGCCCGTACCGCAAGGTTGTCGACGGCAAGGTAACGAACGACGTTGTCTATCTGTCGGCGATGGAAGAAGCCAAGCACTCGGTTGCGCAGGCTAACGTCGAGCTGGACGAGCGGGGCGGTTTCGTTGACGAATTCGTCATCTGCCGTCATGCAGGCGAAGTGATGATGGCTCCGCGTGAAAACGTGGATCTGATGGACGTGTCGCCGAAGCAGCTCGTTTCGGTTGCTGCGGCTCTCATCCCGTTCCTTGAAAACGACGACGCCAACCGCGCTC	Bacteria;Proteobacteria;Alphaproteobacteria;Rhizobiales;Brucellaceae;Ochrobactrum;Ochrobactrum_anthropi	Cluster_3	48	835	895	856	289	242	346	1996	1806	1851	2329	2111	1770	2239	2405	2140	1	5	7	6	1	2	22	0	0	2	1	1	1
Bacteria;(1.0);Proteobacteria;(1.0);Gammaproteobacteria;(1.0);Xanthomonadales;(1.0);Xanthomonadaceae;(1.0);Stenotrophomonas;(1.0);Stenotrophomonas_maltophilia;(1.0);	Bacteria;Proteobacteria;Gammaproteobacteria;Xanthomonadales;Xanthomonadaceae;Stenotrophomonas;Stenotrophomonas_maltophilia	M02944:147:000000000-AUVRY:1:1102:17242:2325	CCCGACCCATTACGGCCGCGTCTGCACCATCGAAACCCCGGAAGGCCCGAACATCGGCCTGATCAACTCGCTGGCCGTGTACGCCCGCACCAACCAGTACGGTTTCCTCGAGACCCCGTACCGCAAGGTCGTGGACGGCAAGGTCTATGACGAAGTCGAGTTCCTGTCGGCCATCGAAGAAAACGAATACGTCATTGCGCAGGCCAACGCGCTGACCAATGCCGACAGCGTGCTGACCGAACAGTTCGTTCCTTGCCGCTTCCAGGGCGAATCGCTGCTGAAGCCGCCGGCGGAAGTCCACTTCATGGACGTCTCGCCGATGCAGACCGTGTCGATCGCGGCCGCGCTGGTTCCGTTCCTGGAGCACGATGACGCCAACCGTGCAC	Bacteria;Proteobacteria;Gammaproteobacteria;Xanthomonadales;Xanthomonadaceae;Stenotrophomonas;Stenotrophomonas_maltophilia	Cluster_4	4491	0	0	0	1	1	0	0	0	0	0	0	1	1	1	0	430	2157	1132	1186	0	2	0	0	0	3	0	11	0
Bacteria;(1.0);Proteobacteria;(1.0);Gammaproteobacteria;(1.0);Pseudomonadales;(1.0);Pseudomonadaceae;(1.0);Pseudomonas;(1.0);Pseudomonas_sp._NBRC_111117;(0.71);	Bacteria;Proteobacteria;Gammaproteobacteria;Pseudomonadales;Pseudomonadaceae;Pseudomonas;Pseudomonas_putida	M02944:147:000000000-AUVRY:1:1111:10876:13447	CCCGACCCACTACGGCCGCGTGTGCCCGATCGAGACCCCTGAAGGTCCGAACATCGGTCTGATCAACTCCCTGGCGGCCTATGCCCGCACCAACCAGTACGGCTTCCTTGAGAGCCCGTACCGCGTGGTGAAAGAGGGTGTGGTTACCGACGACATCGTGTTCCTGTCGGCGATCGAAGAAGCTGATCACGTCATCGCACAGGCTTCGGCCACGATGGACGCGAAGAAGCAACTGATCGACGAACTGGTAGCGGTCCGTCACCTGAACGAATTCACCGTCAAGGCGCCGGAAGACGTCACCCTGATGGACGTTTCGCCAAAGCAGGTAGTTTCTGTTGCCGCATCGTTGATTCCGTTCCTCGAGCACGACGACGCCAACCGTGCGT	Bacteria;Proteobacteria;Gammaproteobacteria;Pseudomonadales;Pseudomonadaceae;Pseudomonas;Pseudomonas_putida	Cluster_5	1887	1	0	0	0	0	0	0	0	0	0	0	0	0	0	0	455	581	525	781	0	0	0	0	0	0	0	0	0
Bacteria;(1.0);Proteobacteria;(1.0);Gammaproteobacteria;(1.0);Enterobacterales;(1.0);Morganellaceae;(1.0);Photorhabdus;(1.0);Photorhabdus_luminescens;(1.0);	Bacteria;Proteobacteria;Gammaproteobacteria;Enterobacterales;Morganellaceae;Photorhabdus;Photorhabdus_luminescens	M02944:147:000000000-AUVRY:1:1104:15252:24338	TCCAACGCACTATGGTCGAGTATGTCCAATCGAAACCCCGGAAGGTCCGAACATCGGTCTGATTAACTCATTGTCTGTTTATGCGCAGACTAACGAGTATGGTTTCCTTGAAACCCCATATCGTCTGGTTCGTGATGGTGTTGTTACTGATGAAATTCACTATCTGTCTGCGATTGAAGAAGGTAACTTCGTTATCGCACAGGCAAACACCGTATTAGATGACGAAGGCCACTTCGTTGAAGATCTGATAACTTGCCGTAATTATGGTGAATCCAGCTTATTTAACCGTGAGCAGGTTGAATATATGGACGTTTCCACCCAGCAGGTGGTTTCCGTTGGTGCTTCCTTGATCCCATTCTTGGAACACGATGACGCAAACCGCGCAT	Bacteria;Proteobacteria;Gammaproteobacteria;Enterobacterales;Morganellaceae;Photorhabdus;Photorhabdus_luminescens	Cluster_6	35	1970	1977	1923	588	473	662	841	730	710	69	54	73	7	14	21	0	0	0	0	1	0	32	0	0	0	0	1	1
Bacteria;(1.0);Proteobacteria;(1.0);Gammaproteobacteria;(1.0);Xanthomonadales;(1.0);Xanthomonadaceae;(1.0);Stenotrophomonas;(1.0);Stenotrophomonas_maltophilia;(1.0);	Bacteria;Proteobacteria;Gammaproteobacteria;Xanthomonadales;Xanthomonadaceae;Stenotrophomonas;Stenotrophomonas_maltophilia	M02944:147:000000000-AUVRY:1:2102:21906:17288	CCCGACCCATTACGGCCGCGTCTGCACCATCGAAACCCCGGAAGGCCCGAACATCGGCCTGATCAACTCGCTGGCCGTGTACGCCCGCACCAACCAGTACGGTTTCCTCGAGACCCCGTACCGCAAGGTCGTGGACGGCAAGGTCTATGACGAAGTCGAGTTCCTGTCGGCCATCGAAGAAAACGAGTACGTCATTGCGCAGGCCAACGCCCTGACCAATGCCGACAGCGTGCTGACCGAGCAGTTCGTTCCGTGCCGCTTCCAGGGCGAGTCGCTGCTGAAGCCGCCGGCGGAAGTCCACTTCATGGACGTCTCGCCGATGCAGACCGTGTCGATCGCGGCCGCGCTGGTTCCGTTCCTGGAGCACGATGACGCCAACCGTGCAC	Bacteria;Proteobacteria;Gammaproteobacteria;Xanthomonadales;Xanthomonadaceae;Stenotrophomonas;Stenotrophomonas_maltophilia	Cluster_7	17	0	0	2	0	0	0	0	0	1	0	0	0	0	0	0	23	6	5	1	0	1	1	0	0	3	0	0	0
Bacteria;(1.0);Proteobacteria;(1.0);Alphaproteobacteria;(1.0);Rhizobiales;(1.0);Brucellaceae;(1.0);Pseudochrobactrum;(1.0);Pseudochrobactrum_sp._AO18b;(1.0);	Bacteria;Proteobacteria;Alphaproteobacteria;Rhizobiales;Brucellaceae;Pseudochrobactrum;Pseudochrobactrum_sp._AO18b	M02944:147:000000000-AUVRY:1:1102:17701:3374	TCCGACCCATTATGGCCGTATCTGCCCGATTGAAACACCGGAAGGTCCGAATATCGGTCTGATCAACTCGCTGGCAACTTTTGCCCGCGTTAACAAATATGGTTTCATTGAAAGCCCGTACCGTAAAATTATCGACGGTAAGATCACCAATGAAGTCGTTTATCTTTCCGCTATGGAAGAAGCCAAGCACTATGTTGCTCAGGCCAATGCTGAAGTGGGCGAAAATGGCGAATTCGTTGAAGAATTCGTAATTTCCCGTCACTCCGGTGAAGTTCTGATGGCGCCGCGTGAAAACGTGGATCTGATGGACGTTTCGCCGAAGCAGCTGGTCTCTGTTGCTGCTGCGCTTATTCCGTTCCTGGAAAACGACGACGCCAACCGCGCTC	Bacteria;Proteobacteria;Alphaproteobacteria;Rhizobiales;Brucellaceae;Pseudochrobactrum;Pseudochrobactrum_sp._AO18b	Cluster_8	77	7	11	0	0	0	0	0	0	0	0	0	0	0	0	0	15	15	20	39	1	2	0	0	0	0	0	0	0
Bacteria;(1.0);Proteobacteria;(1.0);Betaproteobacteria;(1.0);Burkholderiales;(1.0);Alcaligenaceae;(1.0);Alcaligenes;(1.0);Alcaligenes_faecalis;(1.0);	Bacteria;Proteobacteria;Betaproteobacteria;Burkholderiales;Alcaligenaceae;Alcaligenes;Alcaligenes_faecalis	M02944:147:000000000-AUVRY:1:1102:12864:2413	CCCAACCCACTACGGCCGCGTGTGCCCGATTGAAACGCCTGAAGGTCCAAACATTGGTCTGATCAACTCCATGGCGCTGTACGCTCGTCTGAACGAGTACGGCTTCCTGGAAACGCCTTACCGCAAGATTGTTGACGGCAAGGTTAGCGAACAGATTGATTACCTGTCGGCTATTGAAGAAAGCAATTACGTCATCGCTCAGGCTAACGCCGAGTTGACCGAAGACGGTGCTTTTGCTGACGATCTGGTTGCCTGCCGTGAAGCTGGCGAAACCATGATGACTGCGCCAGAGAACATCCATTACATGGACGTGGCTCCTTCGCAGATCGTGTCTGTGGCTGCTTCGCTGATTCCGTTCCTGGAGCACGATGACGCCAACCGAGCAC	Bacteria;Proteobacteria;Betaproteobacteria;Burkholderiales;Alcaligenaceae;Alcaligenes;Alcaligenes_faecalis	Cluster_9	15	0	0	0	2	0	0	1	0	0	0	2	2	2	0	5	2	3	6	6	0	0	0	0	0	0	0	0	0
Bacteria;(1.0);Proteobacteria;(1.0);Gammaproteobacteria;(1.0);Pseudomonadales;(1.0);Pseudomonadaceae;(1.0);Pseudomonas;(1.0);Pseudomonas_sp._Pf153;(0.22);	Bacteria;Proteobacteria;Gammaproteobacteria;Pseudomonadales;Pseudomonadaceae;Pseudomonas;Pseudomonas_sp._EGD-AK9	M02944:147:000000000-AUVRY:1:1102:20195:18037	CCCGACCCACTATGGTCGTGTATGCCCTATCGAGACGCCTGAAGGCCCGAACATCGGCCTGATCAACTCCCTGGCTGCCTATGCGCGTACCAACCAGTACGGCTTCCTCGAGAGCCCGTATCGTGTGGTGAAGGCCGGTCTGGTGACCGACGAAATCGTCTTCCTGTCCGCCATTGAAGAGGCCGATCACGTGATCGCCCAGGCTTCGGCGACCATGAACGACAAAGGCATTCTGGTCGATGAGTTGGTTGCTGTACGTCACCTGAACGAGTTCACTGTCAAGGCGCCGGAAGACGTCACCCTGATGGACGTGTCGCCGAAGCAGGTCGTTTCCGTTGCTGCCTCGCTGATCCCGTTCCTCGAGCACGACGATGCCAACCGTGCAC	Bacteria;Proteobacteria;Gammaproteobacteria;Pseudomonadales;Pseudomonadaceae;Pseudomonas;Pseudomonas_sp._EGD-AK9	Cluster_10	5	1	0	0	0	0	0	0	0	0	3	0	0	0	0	0	3	0	0	0	0	4	0	0	0	0	1	0	0
Bacteria;(1.0);Firmicutes;(1.0);Bacilli;(1.0);Bacillales;(1.0);Bacillaceae;(1.0);Bacillus;(1.0);Bacillus_thuringiensis;(1.0);	Bacteria;Firmicutes;Bacilli;Bacillales;Bacillaceae;Bacillus;Multi-affiliation	M02944:147:000000000-AUVRY:1:2107:19049:24613	TTACTCCCACTACGGTCGTATGTGTCCGATTGAAACACCAGAGGGACCAAACATCGGTTTGATTAACTCATTATCTTCGTTCGCGAAAGTAAATGAGTTTGGTTTCATTGAAACACCATATCGTCGTGTTGACCCAGAAACTGGTCTTGTAACAGGGCATGTTGATTATTTAACAGCAGATGAAGAAGATAACTATGTTGTAGCCCAAGCGAATATGAAATTATCTGATGAAGGTGAATTCCTAAGTGAAGATATCGTAGCTCGTTTCCGTGGTGAAAACATTGTCACAAATAGAGAACGCATCGACTACATGGATGTATCTCCAAAACAAGTAGTGTCGGCAGCGACAGCTTGTATTCCGTTCTTAGAAAACGATGACTCTAACCGCGCAC	Bacteria;Firmicutes;Bacilli;Bacillales;Bacillaceae;Bacillus;Multi-affiliation	Cluster_11	0	0	0	0	0	0	0	0	0	0	0	0	0	0	0	0	0	0	0	0	0	0	0	0	0	0	0	0	0
Bacteria;(1.0);Proteobacteria;(1.0);Alphaproteobacteria;(1.0);Caulobacterales;(1.0);Caulobacteraceae;(1.0);Brevundimonas;(1.0);Brevundimonas_diminuta;(0.97);	Bacteria;Proteobacteria;Alphaproteobacteria;Caulobacterales;Caulobacteraceae;Brevundimonas;Brevundimonas_diminuta	M02944:147:000000000-AUVRY:1:1102:16216:2896	CCCGACCCACTACGGCCGCATCTGCCCGATTGAAACGCCGGAAGGCCCGAACATCGGTCTGATCAACTCGCTGGCCACTCACGCCCGCGTCAACAAGTACGGCTTCATCGAAAGCCCGTACCGTCGCGTGGTCGAAGGCAAGGCGACGGACGAGGTGGTCTACATCTCGGCCATGGAAGAGGCGAAGCACGTCATCGCCCAGGCCAACATCGAGCTGAAGGACGGCGAGATCGTCGAGGAGCTGGTGCCGGGCCGTATCAACGGCGACTCCCAGCTGCTGACCAAGGAAACGGTCGACATGATGGACGTGTCGCCGAAACAGGTCGTTTCGGTCGCTGCCGCCCTGATCCCCTTCCTGGAAAACGATGACGCCAACCGCGCGC	Bacteria;Proteobacteria;Alphaproteobacteria;Caulobacterales;Caulobacteraceae;Brevundimonas;Brevundimonas_diminuta	Cluster_12	8	905	930	968	408	278	377	1980	1866	1879	2363	1895	1891	2165	2247	2089	0	1	0	0	0	0	7	0	0	0	0	0	0
Bacteria;(1.0);Proteobacteria;(1.0);Alphaproteobacteria;(1.0);Sphingomonadales;(1.0);Sphingomonadaceae;(0.99);Sphingomonas;(0.96);unclassified;(0.52);	Bacteria;Proteobacteria;Alphaproteobacteria;Sphingomonadales;Sphingomonadaceae;Sphingomonas;Sphingomonas_koreensis	M02944:147:000000000-AUVRY:1:1104:8153:23437	CCCGACGCACTATGGCCGCATCTGCCCGATCGAGACGCCGGAAGGCCCGAACATCGGCCTGATCAACTCGCTCGCCAGCTTCAGCCGCGTCAACAAGTACGGCTTCATCGAGACGCCGTACCGCAAGATCATCGACGGCAAGGTGACCGACGAGGTCGTCTATCTGTCGGCGATGGAAGAGGCCAAGCACACGATCGCGCAGGCGTCGGCCGAACTCAGCGAGAACGGCTCGTTCTCCGAGGAGCTGGTGTCGGCCCGTCAGGCCGGCGAGTTCCTGATGGCGCTGCCGGAAACCATCACGCTGATGGACGTCAGCCCCAAGCAGCTCGTCTCGGTCGCGGCATCGCTCATTCCGTTCCTGGAAAACGATGACGCCAACCGCGCGC	Bacteria;Proteobacteria;Alphaproteobacteria;Sphingomonadales;Sphingomonadaceae;Sphingomonas;Sphingomonas_koreensis	Cluster_13	10266	3	1	0	3	0	2	3	2	3	0	0	2	5	3	3	13	13	9	8	911	753	876	1065	1441	1281	1332	1309	1268
Bacteria;(1.0);Proteobacteria;(1.0);Alphaproteobacteria;(1.0);Caulobacterales;(0.98);Caulobacteraceae;(0.94);Brevundimonas;(0.94);Brevundimonas_sp._Leaf280;(0.28);	Bacteria;Proteobacteria;Alphaproteobacteria;Caulobacterales;Caulobacteraceae;Brevundimonas;Multi-affiliation	M02944:147:000000000-AUVRY:1:2101:20371:6399	CCCGACCCACTACGGCCGCATCTGCCCGATCGAAACGCCGGAAGGCCCGAACATCGGCCTGATCAACTCGCTGGCCACCCACGCGCGCGTCAACAAGTACGGCTTCATCGAGAGCCCGTATCGTCGCGTGAAGGACGGTCAGGCCCAGAACGAGGTAGTCTACATCTCGGCCATGGAAGAGTCGAAGTACACGATCGCTCAGGCCAACATCGAACTGAAGAACGGCCAGATCGTCGAAGAACTGGTGCCCGGCCGGATCAACGGTGAATCCCAGCTCCTGAACAAGGACGCCGTGGACATGATGGACGTGTCGCCGAAGCAGGTTGTTTCGGTCGCTGCGGCCCTGATCCCGTTCCTGGAAAACGATGACGCCAACCGCGCAC	Bacteria;Proteobacteria;Alphaproteobacteria;Caulobacterales;Caulobacteraceae;Brevundimonas;Multi-affiliation	Cluster_14	0	0	0	0	0	0	0	0	0	0	0	0	0	0	0	0	0	0	0	0	0	0	0	0	0	0	0	0	0
Bacteria;(1.0);Firmicutes;(1.0);Bacilli;(1.0);Bacillales;(1.0);Paenibacillaceae;(1.0);Paenibacillus;(1.0);Paenibacillus_sp._Y412MC10;(0.81);	Bacteria;Firmicutes;Bacilli;Bacillales;Paenibacillaceae;Paenibacillus;Paenibacillus_sp._Y412MC10	M02944:147:000000000-AUVRY:1:2101:20051:14043	CCACAGTCACTATGGCCGTATGTGTCCGATCGAGACGCCGGAGGGGCCGAACATCGGTCTGATCAACTCCTTGTCGACGTTTGCGCGCATCAACGAATATGGCTTCATTGAAGCTCCGTATCGTTGGGTGGATCCGAAGACCGGTAAAGTAACGGACCAAATCGATTACCTGACTGCAGACGAAGAGGATAACTATATCGTTGCCCAGGCGAACGCCGAGCTTAACGAAGATGGTACCTTCACTGACGAAATGGTTATCGTCCGTTATAACAAACAATCCGATAACATCCTTCCTATGCCGAGCGACCGTGTAGACTACATGGACGTTTCGCCGAAGCAGGTAGTGTCGGTAGCGACGGCGCTCATTCCGTTCCTTGAGAACGATGACTCCAACCGCGC…	Bacteria;Firmicutes;Bacilli;Bacillales;Paenibacillaceae;Paenibacillus;Paenibacillus_sp._Y412MC10	Cluster_15	1	701	760	719	255	194	268	1715	1536	1622	2045	1787	1555	1981	2098	1810	0	0	0	0	0	0	1	0	0	0	0	0	0
Bacteria;(1.0);Proteobacteria;(1.0);Alphaproteobacteria;(1.0);Rhizobiales;(1.0);Brucellaceae;(1.0);Ochrobactrum;(1.0);Ochrobactrum_rhizosphaerae;(1.0);	Bacteria;Proteobacteria;Alphaproteobacteria;Rhizobiales;Brucellaceae;Ochrobactrum;Ochrobactrum_rhizosphaerae	M02944:147:000000000-AUVRY:1:1104:15251:19976	TCCAACGCATTATGGCCGTATCTGCCCGATTGAAACGCCGGAAGGCCCGAATATCGGTCTGATCAACTCGCTTGCAACCTTTGCCCGCGTCAACAAGTACGGCTTCATTGAAAGCCCGTATCGTAAAGTTGTCGATGGCAAGGTCACGAACGACGTTGTTTATCTGTCGGCTATGGAAGAAGCGAAGCACTCGGTTGCTCAGGCAAACGTAGAGCTGGACGAGCAGGGTGGTTTTGTAGACGAATTCGTCATCTGCCGTCACGCTGGCGAAGTTATGATGGCTCCGCGTGAAAACGTGGACCTGATGGACGTTTCGCCGAAGCAGCTCGTTTCGGTTGCTGCAGCGCTTATTCCGTTCCTTGAAAACGACGATGCGAACCGCGCTC	Bacteria;Proteobacteria;Alphaproteobacteria;Rhizobiales;Brucellaceae;Ochrobactrum;Ochrobactrum_rhizosphaerae	Cluster_16	4460	5	3	3	1	1	1	15	10	11	17	15	18	8	16	21	671	928	1141	2390	0	0	0	0	0	0	0	1	0
Bacteria;(1.0);Proteobacteria;(1.0);Gammaproteobacteria;(1.0);Enterobacterales;(1.0);Yersiniaceae;(1.0);Serratia;(1.0);Serratia_liquefaciens;(1.0);	Bacteria;Proteobacteria;Gammaproteobacteria;Enterobacterales;Yersiniaceae;Serratia;Serratia_liquefaciens	M02944:147:000000000-AUVRY:1:1102:21794:4195	CCCGACTCACTACGGTCGCGTGTGTCCAATCGAAACGCCGGAAGGTCCAAACATCGGTCTGATCAACTCCTTGTCCGTGTACGCACAGACAAACGAGTATGGCTTCCTGGAAACTCCGTACCGCCGCGTGCGTGACGGTTTGGTTACCGATGAAATCAACTATCTGTCTGCTATTGAAGAAGGCAACTTCGTTATCGCTCAGGCGAACTCCAACCTGGACGAAGACGGCCGCTTCATAGAAGACCTGGTCACCTGTCGTAGCAAAGGCGAATCAAGCCTGTTCAGCCGCGATCAGGTTGACTATATGGACGTATCAACCCAGCAGGTTGTTTCCGTTGGTGCCTCACTGATTCCATTCCTGGAACACGATGACGCCAACCGTGCAT	Bacteria;Proteobacteria;Gammaproteobacteria;Enterobacterales;Yersiniaceae;Serratia;Serratia_liquefaciens	Cluster_17	1	96	74	87	29	23	37	288	246	275	358	273	266	363	377	347	0	0	0	1	0	0	0	0	0	0	0	0	0
Bacteria;(1.0);Proteobacteria;(1.0);Gammaproteobacteria;(1.0);Pseudomonadales;(1.0);Pseudomonadaceae;(1.0);Pseudomonas;(1.0);Pseudomonas_moraviensis;(0.83);	Bacteria;Proteobacteria;Gammaproteobacteria;Pseudomonadales;Pseudomonadaceae;Pseudomonas;Pseudomonas_fluorescens	M02944:147:000000000-AUVRY:1:1102:8474:4393	CCCGACTCACTACGGTCGTGTCTGCCCGATTGAAACGCCGGAAGGTCCGAACATCGGTCTGATCAACTCCCTGGCTGCGTACGCTCGCACCAACCAGTACGGCTTCCTGGAAAGCCCGTACCGCGTGGTGAAAGAGGGTGTGGTCACCGACGAGATCGTGTTCCTGTCCGCTATTGAAGAAGCCGATCACGTGATCGCGCAGGCTTCGGCGACCATGAACGAGCAGAAAGTCCTGATCGACGAACTGGTTGCCGTACGTCACCTGAACGAATTCACCGTCAAGGCGCCGGAAGACGTCACCCTGATGGACGTTTCGCCGAAGCAGGTTGTCTCGGTTGCAGCGTCGCTGATTCCGTTCCTCGAGCACGACGACGCCAACCGTGCGT	Bacteria;Proteobacteria;Gammaproteobacteria;Pseudomonadales;Pseudomonadaceae;Pseudomonas;Pseudomonas_fluorescens	Cluster_18	1	0	0	0	0	0	0	0	0	0	0	0	0	0	0	0	0	0	0	0	0	0	1	0	0	0	0	0	0
Bacteria;(1.0);Proteobacteria;(1.0);Gammaproteobacteria;(1.0);Pseudomonadales;(1.0);Pseudomonadaceae;(1.0);Pseudomonas;(1.0);Pseudomonas_putida;(1.0);	Bacteria;Proteobacteria;Gammaproteobacteria;Pseudomonadales;Pseudomonadaceae;Pseudomonas;Pseudomonas_putida	M02944:147:000000000-AUVRY:1:1105:11351:9702	CCCGACCCACTATGGCCGTGTGTGCCCGATCGAGACCCCTGAAGGTCCGAACATCGGTCTGATCAACTCCCTGGCGGCCTACGCCCGCACCAACCAGTACGGCTTCCTGGAAAGCCCGTACCGCGTGGTGAAGGAAGGCGTTGTCAGCGACGACATCGTGTTCCTGTCGGCAATCGAAGAGGCAGATCACGTCATCGCACAGGCTTCGGCCGCGATGAACGACAAGAAGCAACTGATCGATGAGCTGGTAGCAGTTCGTCACCTGAACGAATTCACCGTCAAGGCGCCGGAAGACGTCACCCTGATGGACGTTTCGCCGAAGCAGGTTGTTTCCGTTGCAGCGTCGCTGATTCCGTTCCTCGAGCACGACGACGCCAACCGTGCGT	Bacteria;Proteobacteria;Gammaproteobacteria;Pseudomonadales;Pseudomonadaceae;Pseudomonas;Pseudomonas_putida	Cluster_19	8	803	823	791	191	157	231	1309	1076	1210	1434	1304	1096	1450	1580	1431	1	0	2	3	0	0	2	1	0	0	0	0	0
Bacteria;(1.0);Proteobacteria;(1.0);Gammaproteobacteria;(1.0);Pseudomonadales;(1.0);Pseudomonadaceae;(1.0);Pseudomonas;(1.0);Pseudomonas_chlororaphis;(1.0);	Bacteria;Proteobacteria;Gammaproteobacteria;Pseudomonadales;Pseudomonadaceae;Pseudomonas;Pseudomonas_chlororaphis	M02944:147:000000000-AUVRY:1:2105:13351:8442	CCCGACTCACTATGGTCGTGTATGCCCGATCGAGACGCCGGAAGGTCCGAACATCGGTCTGATCAACTCCCTGGCCGCCTATGCTCGCACCAACCAGTACGGCTTCCTCGAGAGCCCGTACCGTGTGGTGAAAGAAGGTCTGGTGACCGACGAAATCGTGTTCCTGTCCGCTATCGAAGAGGCCGATCACGTGATCGCCCAGGCTTCGGCGACCATGAACGACAAAGGTCAGCTGATCGACGAGCTGGTAGCTGTTCGTCACCTGAACGAATTCACCGTCAAGGCGCCAGAAGACGTCACCTTGATGGACGTTTCGCCGAAGCAGGTAGTTTCGGTTGCGGCGTCGCTGATTCCGTTCCTCGAGCACGACGACGCCAACCGTGCGT	Bacteria;Proteobacteria;Gammaproteobacteria;Pseudomonadales;Pseudomonadaceae;Pseudomonas;Pseudomonas_chlororaphis	Cluster_20	4	508	508	562	199	172	229	1444	1234	1192	1542	1419	1147	1591	1501	1509	0	0	1	0	0	0	3	0	0	0	0	0	0
Bacteria;(1.0);Proteobacteria;(1.0);Gammaproteobacteria;(1.0);Pseudomonadales;(1.0);Pseudomonadaceae;(1.0);Pseudomonas;(1.0);unclassified;(0.18);	Bacteria;Proteobacteria;Gammaproteobacteria;Pseudomonadales;Pseudomonadaceae;Pseudomonas;Pseudomonas_sp._EGD-AK9	M02944:147:000000000-AUVRY:1:1102:10165:4835	CCCGACCCACTACGGCCGTGTGTGCCCGATCGAGACGCCTGAAGGTCCGAACATCGGTCTGATCAACTCCCTGGCTGCCTATGCGCGCACCAACCAGTACGGTTTCCTCGAGAGCCCGTACCGTGTTGTGAAGGCTGGTCTGGTGACCGACGAAATCGTCTTCCTGTCCGCCATTGAAGAGGCCGATCACGTGATCGCCCAGGCTTCGGCGACCATGAACGACAAAGGCATTCTGGTCGATGAACTGGTTGCCGTGCGTCACCTGAACGAGTTCACCGTCAAGGCGCCGGAAGACGTCACGCTGATGGACGTGTCGCCGAAGCAGGTCGTTTCCGTCGCTGCCTCGCTGATCCCGTTCCTCGAGCACGACGATGCCAACCGTGCAC	Bacteria;Proteobacteria;Gammaproteobacteria;Pseudomonadales;Pseudomonadaceae;Pseudomonas;Pseudomonas_sp._EGD-AK9	Cluster_21	1	0	0	0	0	0	0	0	0	0	0	0	0	0	0	0	0	0	0	0	0	0	0	0	0	1	0	0	0
Bacteria;(1.0);Proteobacteria;(1.0);Alphaproteobacteria;(1.0);Rhizobiales;(1.0);Brucellaceae;(1.0);Ochrobactrum;(1.0);Ochrobactrum_pseudogrignonense;(0.71);	Bacteria;Proteobacteria;Alphaproteobacteria;Rhizobiales;Brucellaceae;Ochrobactrum;Ochrobactrum_pseudogrignonense	M02944:147:000000000-AUVRY:1:1102:23319:7889	TCCGACCCACTATGGCCGTATCTGCCCGATTGAAACGCCGGAAGGCCCGAATATCGGTCTGATCAATTCGCTTGCAACTTTTGCCCGCGTCAACAAGTACGGCTTTATTGAAAGCCCGTATCGTAAGGTTGTCGACGGTAAGGTAACGAGCGACGTTGTTTACCTTTCGGCTATGGAAGAAGCGAAGCACTCGGTTGCTCAGGCAAACGTTGAGCTGGACGAGCAGGGCGGTTTTGTTGACGAATTCGTCATCTGCCGTCACGCAGGCGAAGTTATGATGGCTCCGCGTGAAAACGTGGACCTGATGGACGTTTCGCCGAAGCAGCTCGTTTCGGTTGCAGCAGCTCTTATTCCGTTCCTTGAAAACGACGATGCTAACCGTGCTC	Bacteria;Proteobacteria;Alphaproteobacteria;Rhizobiales;Brucellaceae;Ochrobactrum;Ochrobactrum_pseudogrignonense	Cluster_22	0	0	1	0	0	0	0	0	0	0	0	0	0	0	0	0	1	0	0	0	0	0	0	0	0	0	0	0	0
Bacteria;(1.0);Proteobacteria;(1.0);Gammaproteobacteria;(1.0);Enterobacterales;(1.0);Yersiniaceae;(1.0);Serratia;(1.0);Serratia_marcescens;(1.0);	Bacteria;Proteobacteria;Gammaproteobacteria;Enterobacterales;Yersiniaceae;Serratia;Serratia_sp._JKS296	M02944:147:000000000-AUVRY:1:1102:14215:5365	CCCGACCCACTACGGCCGCGTGTGCCCAATCGAAACGCCGGAAGGTCCAAACATCGGTCTGATCAACTCCCTGTCCGTGTACGCACAGACTAACGAGTATGGCTTCCTGGAAACCCCGTACCGCCGCGTGCGTGACGGCGTGGTGACCGATGAAATCAACTACCTGTCTGCTATTGAAGAAGGCAACTTCGTTATCGCCCAGGCGAACTCCAACCTGGATGAAGAAGGCCGCTTCGTAGAAGACCTGGTCACCTGTCGTAGCAAAGGCGAATCAAGCCTGTTCAGCCGCGACCAGGTTGACTACATGGACGTATCCACCCAGCAGGTCGTTTCCGTTGGTGCTTCACTGATTCCATTCCTGGAACACGATGACGCCAACCGTGCAT	Bacteria;Proteobacteria;Gammaproteobacteria;Enterobacterales;Yersiniaceae;Serratia;Serratia_sp._JKS296	Cluster_23	4736	0	0	0	0	0	0	0	0	0	0	0	0	0	0	0	736	1614	1557	1565	0	0	0	0	0	0	0	0	0
Bacteria;(1.0);Firmicutes;(1.0);Bacilli;(1.0);Lactobacillales;(1.0);Enterococcaceae;(1.0);Enterococcus;(1.0);Enterococcus_mundtii;(1.0);	Bacteria;Firmicutes;Bacilli;Lactobacillales;Enterococcaceae;Enterococcus;Enterococcus_mundtii	M02944:147:000000000-AUVRY:1:1108:22810:18631	CTACTCCCACTATGGCCGTATGTGTCCGATTGAAACGCCTGAGGGACCAAATATCGGGTTGATCAATAGTTTATCTAGTTACGCGAAAGTAAACAAATTTGGTTTTATCGAAACGCCGTATCGTCGTGTTGATCGTGAAACTGGACGTGTGACAGAACAAATCGATTATTTAACAGCAGACATCGAGGACCATTATATCGTTGCGCAAGCAAATAGTAAGTTGAATGATGACGGTACATTTGCTGAAGAAATCGTCATGGCTCGTGCCCAAAGTGAAAACTTAGAAGTATCGATCGATAAAGTCGATTATATGGACGTTTCACCGAAACAAGTAGTTGCGGTAGCGACAGCATGTATTCCTTTCTTGGAAAACGATGACTCCAACCGCGCCT	Bacteria;Firmicutes;Bacilli;Lactobacillales;Enterococcaceae;Enterococcus;Enterococcus_mundtii	Cluster_24	1	0	0	0	0	0	0	0	0	0	0	0	0	0	0	0	0	0	0	0	1	0	0	0	0	0	0	0	0
Bacteria;(1.0);Proteobacteria;(1.0);Alphaproteobacteria;(1.0);Rhizobiales;(1.0);Brucellaceae;(1.0);Pseudochrobactrum;(1.0);Pseudochrobactrum_sp._AO18b;(1.0);	Bacteria;Proteobacteria;Alphaproteobacteria;Rhizobiales;Brucellaceae;Pseudochrobactrum;Pseudochrobactrum_sp._AO18b	M02944:147:000000000-AUVRY:1:1114:3616:11152	TCCGACCCATTACGGCCGTATCTGCCCGATTGAAACACCGGAAGGTCCGAATATCGGTCTGATCAACTCGCTCGCAACATTTGCGCGCGTCAACAAATATGGTTTCATTGAAAGCCCGTACCGTAAAATTATCGACGGTAAGGTGACCAATGAGGTCGTTTATCTTTCCGCTATGGAAGAAGCCAAGCACTATGTTGCTCAGGCCAATGCTGAAATCGGTGAAAATGGCGAGTTCGTTGAAGAATTCGTAATTTCCCGTCACTCCGGTGAAGTTCTGATGGCGCCGCGTGAAAACGTGGATCTGATGGACGTTTCGCCGAAGCAGTTGGTTTCTGTTGCTGCTGCGCTTATTCCGTTTCTGGAAAACGACGACGCCAACCGCGCGC	Bacteria;Proteobacteria;Alphaproteobacteria;Rhizobiales;Brucellaceae;Pseudochrobactrum;Pseudochrobactrum_sp._AO18b	Cluster_25	6679	0	0	0	0	0	0	0	0	0	0	0	0	0	0	0	1025	1821	2047	2810	1	0	0	0	0	0	0	0	0
Bacteria;(1.0);Proteobacteria;(1.0);Alphaproteobacteria;(1.0);Rhizobiales;(1.0);Bradyrhizobiaceae;(1.0);Afipia;(1.0);Afipia_broomeae;(0.59);	Bacteria;Proteobacteria;Alphaproteobacteria;Rhizobiales;Bradyrhizobiaceae;Afipia;Afipia_broomeae	M02944:147:000000000-AUVRY:1:1106:19876:9054	TCCGACGCACTACGGCCGTATCTGCCCGATCGAGACGCCGGAAGGCCCGAATATCGGCCTGATCAACTCGCTCGCGACTTTCGCGCGCGTGAACAAGTACGGCTTCGTGGAAACGCCTTACCGCAAGGTCAAGGACGGCCGCGTGACCGACGACGTGGTCTATCTCTCCGCGATGGAAGAGGGCCGCTACCGCGTCGCTCAGGCGAACGTGCCGCTCGATAACAAGGGCCGCTTCACCGACGATCTGGTGATCTGCCGCCACGCCGGCGAAGTTCTGCAGTTGCCGCCGGATCGCGTCGACTACATGGACGTGTCGCCGAAGCAGCTCGTTTCGGTCGCTGCGGCGCTGATCCCGTTCCTCGAGAACGACGACGCCAACCGCGCGC	Bacteria;Proteobacteria;Alphaproteobacteria;Rhizobiales;Bradyrhizobiaceae;Afipia;Afipia_broomeae	Cluster_26	0	0	0	0	0	0	0	0	0	0	0	0	0	0	0	0	0	0	0	0	0	0	0	0	0	0	0	0	0
Bacteria;(1.0);Proteobacteria;(1.0);Betaproteobacteria;(1.0);Burkholderiales;(1.0);Alcaligenaceae;(1.0);Achromobacter;(1.0);Achromobacter_sp._DH1f;(0.65);	Bacteria;Proteobacteria;Betaproteobacteria;Burkholderiales;Alcaligenaceae;Achromobacter;Achromobacter_sp._DH1f	M02944:147:000000000-AUVRY:1:1105:17657:17143	CCCGACCCACTACGGCCGCGTCTGCCCGATCGAAACGCCGGAAGGCCCGAACATCGGCCTGATCAACTCCATGGCGCTGTACGCTCGCTTGAACGAGTACGGCTTCCTGGAAACGCCTTACCGCAAGATTATCGACGGCCGCGTCAGCGAGCAGATCGATTACCTGTCGGCCATCGAAGAAAGCCACTACGTCATCGCCCAGGCTAACGCCGCGCTCGACGAAGACGGCAAGTTCGTGGACGACCTGGTGGCTTGCCGTGAAGCCGGCGAAACCATGTTGACCGCTCCGGCCAACGTGCACTACATGGACGTTGCCCCGTCGCAGATCGTGTCGGTCGCTGCCTCGCTGATTCCGTTCCTGGAGCACGACGACGCGAACCGCGCAC	Bacteria;Proteobacteria;Betaproteobacteria;Burkholderiales;Alcaligenaceae;Achromobacter;Achromobacter_sp._DH1f	Cluster_27	6	0	0	0	0	0	0	0	0	0	0	0	0	0	0	0	0	5	0	1	0	0	0	0	0	0	0	0	0
Bacteria;(1.0);Proteobacteria;(1.0);Gammaproteobacteria;(1.0);Xanthomonadales;(1.0);Xanthomonadaceae;(1.0);Stenotrophomonas;(1.0);Stenotrophomonas_maltophilia;(1.0);	Bacteria;Proteobacteria;Gammaproteobacteria;Xanthomonadales;Xanthomonadaceae;Stenotrophomonas;Stenotrophomonas_maltophilia	M02944:147:000000000-AUVRY:1:1110:22506:16464	CCCGACCCATTACGGCCGCGTCTGCACCATCGAAACCCCGGAAGGCCCGAACATCGGCCTGATCAATTCGCTGGCCGTGTACGCCCGCACCAACCAGTACGGTTTCCTCGAGACTCCGTACCGCAAGGTCGTGGACGGCAAGGTCTATGACGAAGTCGAGTTCCTGTCGGCGATCGAAGAAAACGAGTACGTCATTGCGCAGGCCAACGCGCTGACCGACGCCAAGGGCACCCTGACCGAGCAGTTCGTTCCGTGCCGCTTCCAGGGCGAATCGCTGCTGAAGCCGCCGGCGGAAGTCCACTTCATGGACGTCTCGCCGATGCAGACCGTGTCGATCGCGGCCGCGCTGGTTCCGTTCCTGGAGCACGATGACGCGAACCGCGCAC	Bacteria;Proteobacteria;Gammaproteobacteria;Xanthomonadales;Xanthomonadaceae;Stenotrophomonas;Stenotrophomonas_maltophilia	Cluster_28	1	158	195	153	69	57	54	496	401	449	576	495	432	459	469	425	0	0	0	0	0	0	1	0	0	0	0	0	0
Bacteria;(1.0);Proteobacteria;(1.0);Alphaproteobacteria;(1.0);Rhizobiales;(1.0);Brucellaceae;(0.99);Ochrobactrum;(0.99);unclassified;(0.14);	Bacteria;Proteobacteria;Alphaproteobacteria;Rhizobiales;Brucellaceae;Ochrobactrum;Multi-affiliation	M02944:147:000000000-AUVRY:1:1103:10455:12322	TCCAACGCATTATGGCCGTATCTGCCCGATTGAAACGCCGGAAGGCCCCAACATCGGTCTGATCAACTCACTCGCAACTTTTGCCCGCGTCAACAAGTACGGCTTTATCGAAAGCCCGTACCGTAAGGTTGTCGATGGCAAGGTAACGTACGACGTTGTCTACCTCTCGGCCATGGAAGAAGCGAAGCACTCGGTTGCTCAGGCAAACGTTGAGCTGGATGAGCATGGCAGTTTCGTTGACGAATTCGTCATCTGCCGTCATGCCGGTGAAGTGATGATGACTCCGCGTGAAAACGTGGATCTGATGGATGTTTCGCCGAAGCAGCTGGTTTCGGTTGCTGCAGCACTTATTCCGTTCCTTGAAAACGACGACGCGAACCGCGCTC	Bacteria;Proteobacteria;Alphaproteobacteria;Rhizobiales;Brucellaceae;Ochrobactrum;Multi-affiliation	Cluster_29	531	0	0	0	0	0	0	0	0	0	0	0	0	0	0	0	56	120	207	204	0	0	0	0	0	0	0	0	0
Bacteria;(1.0);Proteobacteria;(1.0);Gammaproteobacteria;(1.0);Pseudomonadales;(1.0);Moraxellaceae;(1.0);Acinetobacter;(1.0);Acinetobacter_guillouiae;(0.99);	Bacteria;Proteobacteria;Gammaproteobacteria;Pseudomonadales;Moraxellaceae;Acinetobacter;Multi-affiliation	M02944:147:000000000-AUVRY:1:1104:24381:25761	TCAAACTCACTATGGTCGTGTATGTCCAATTGAAACACCTGAAGGACCAAACATTGGTTTGATCAACTCGCTTTCTGTTTATGCAAAAGCGAACAACTTCGGTTTCTTGGAAACACCATACCGTCGCGTTGTTGATGGTCGTGTAACAGATGATGTTGAATATTTATCTGCAATTGAAGAAGTAGGTACTGTTATTGCACAGGCCGATTCTGCATTGGATAAAGATGGACATTTAACAGAAGACTTCGTTTCAGTACGTCACCAAGGTGATTTTGTTCGTATGCCACCTGAAAAAGTGACGCATATGGATGTATCTGCTCAACAGGTTGTATCTGTCGCTGCATCACTTATTCCATTCCTTGAACACGATGATGCCAACCGTGCAT	Bacteria;Proteobacteria;Gammaproteobacteria;Pseudomonadales;Moraxellaceae;Acinetobacter;Multi-affiliation	Cluster_30	0	0	0	0	0	0	0	0	0	0	0	0	0	0	1	0	0	0	0	0	0	0	0	0	0	0	0	0	0
Bacteria;(1.0);Proteobacteria;(1.0);Gammaproteobacteria;(1.0);Pseudomonadales;(1.0);Pseudomonadaceae;(1.0);Pseudomonas;(1.0);Pseudomonas_protegens;(1.0);	Bacteria;Proteobacteria;Gammaproteobacteria;Pseudomonadales;Pseudomonadaceae;Pseudomonas;Multi-affiliation	M02944:147:000000000-AUVRY:1:1104:26724:8665	CCCGACCCACTACGGTCGTGTATGCCCGATTGAAACGCCGGAAGGTCCGAACATCGGTCTGATCAACTCCCTGGCGGCCTATGCGCGCACCAACCAGTACGGCTTCCTCGAGAGCCCGTACCGTGTGGTGAAAGACGCTCTGGTAACCGACGAGATCGTGTTCCTGTCCGCTATCGAAGAGGCCGATCACGTGATCGCCCAGGCTTCGGCGACCATGAACGACAAAGGTCAGTTGGTCGATGAACTGGTAGCTGTTCGTCACTTGAACGAATTCACCGTCAAGGCGCCGGAAGACGTCACCTTGATGGACGTTTCGCCGAAGCAGGTAGTTTCGGTTGCAGCGTCGCTGATTCCGTTCCTCGAGCACGACGACGCCAACCGTGCAT	Bacteria;Proteobacteria;Gammaproteobacteria;Pseudomonadales;Pseudomonadaceae;Pseudomonas;Multi-affiliation	Cluster_31	515	216	263	267	100	73	101	614	554	770	725	651	548	729	751	700	56	119	202	194	0	0	0	0	0	0	0	0	0
Bacteria;(1.0);Bacteroidetes;(1.0);Flavobacteriia;(1.0);Flavobacteriales;(0.99);Flavobacteriaceae;(0.99);Flavobacterium;(0.99);Flavobacterium_sp._Leaf359;(0.49);	Bacteria;Bacteroidetes;Flavobacteriia;Flavobacteriales;Flavobacteriaceae;Flavobacterium;Flavobacterium_sp._Leaf359	M02944:147:000000000-AUVRY:1:1102:17292:27825	CTATACGCACTACGGACGTTTATGTCCGATTGAAACACCGGAAGGACCAAACATCGGTTTGATTTCTTCTCTTGGAGTGTATGCAAAAGTAAACGGAATGGGATTCATCGAAACTCCTTACCGTAAGGTAACTAACGGAAAAGTTGATTTAGTATCTGAACCGGTTTACTTGAGCGCTGAAGAAGAAGAAGGCAAGATGATTGCTCAGGCCAACATCGATATGGATAATGAAGGATTGATTACTGCCGATAAAGTAATTGCCCGTGAAGAAGGTGATTTCCCGGTTGTAGAACCAAACGTTGTTCATTATACTGACGTTGCGCCAAACCAGATCGCTTCGATTTCTGCATCTTTGATTCCTTTCTTGGAACATGATGATGCGAACCGTGCGT	Bacteria;Bacteroidetes;Flavobacteriia;Flavobacteriales;Flavobacteriaceae;Flavobacterium;Flavobacterium_sp._Leaf359	Cluster_32	5949	2	0	0	0	0	0	0	0	0	0	0	0	0	0	0	1439	1740	2518	1691	0	0	0	0	0	0	0	0	0
Bacteria;(1.0);Proteobacteria;(1.0);Gammaproteobacteria;(1.0);Pseudomonadales;(1.0);Moraxellaceae;(1.0);Acinetobacter;(1.0);Acinetobacter_sp._NIPH_1867;(0.93);	Bacteria;Proteobacteria;Gammaproteobacteria;Pseudomonadales;Moraxellaceae;Acinetobacter;Acinetobacter_sp._NIPH_1867	M02944:147:000000000-AUVRY:1:2114:13549:26035	TCAAACTCACTACGGTCGTGTATGTCCAATTGAAACACCGGAAGGTCCAAACATTGGTTTGATCAACTCGCTTTCTGTTTATGCAAAAGCGAATGACTTCGGTTTCTTGGAAACGCCATACCGTCGCGTTGTTGAAGGTCGTGTAACAGATACAGTTGAATATTTATCTGCGATTGAAGAAGTGGGTACTGTGATTGCACAGGCCGATTCTGCAGTAGATAAAGATGGCAACTTGACTGAAGAAATGGTTTCTGTACGTCATCAAGGTGAATTCGTACGTATGTCGCCTGAGCGCGTTACACATATGGACGTTTCTGCACAGCAGGTTGTTTCTGTTGCAGCATCATTGATTCCATTCCTTGAACACGATGATGCGAACCGTGCAT	Bacteria;Proteobacteria;Gammaproteobacteria;Pseudomonadales;Moraxellaceae;Acinetobacter;Acinetobacter_sp._NIPH_1867	Cluster_33	5	262	260	276	81	60	104	786	619	710	949	852	809	1028	1062	930	2	0	3	0	1	0	1	0	0	0	0	0	0
Bacteria;(1.0);Firmicutes;(1.0);Bacilli;(1.0);Bacillales;(1.0);Thermoactinomycetaceae;(1.0);Planifilum;(1.0);Planifilum_fimeticola;(1.0);	Bacteria;Firmicutes;Bacilli;Bacillales;Thermoactinomycetaceae;Planifilum;Planifilum_fimeticola	M02944:147:000000000-AUVRY:1:1102:17156:4120	CCACTCCCACTATGGACGGATGTGCCCCATCGAGACGCCGGAGGGTCCCAACATCGGGTTGATCAACTCCCTTTCCACCTATGCGAGGGTCAACGAATACGGGTTCATCGAGACGCCCTACCGGAAGGTGGATCCGGATACCCACCGGGTGACGGACGAGATCGTCTACCTGACCGCCGACGAGGAGGACAACTACTACATCGCTCAGGCCAACGCGCCGCTGGATGAAGAGGGGTATTTCGTCAACGAACAGGTGGTTGTCCGCTATCAGGATGAAACGATCTCGGTGCCCCGGGAACGGGTCGATTTCATGGACGTGTCGCCCAAGCAGGTGGTCTCCGTGGCGACCGCATGCATTCCGTTCCTGGAAAACGACGACTCCAACCGCGCCC	Bacteria;Firmicutes;Bacilli;Bacillales;Thermoactinomycetaceae;Planifilum;Planifilum_fimeticola	Cluster_34	0	0	0	0	0	0	1	0	0	0	0	0	0	0	0	0	0	0	0	0	0	0	0	0	0	0	0	0	0
Bacteria;(1.0);Proteobacteria;(1.0);Alphaproteobacteria;(1.0);Rhizobiales;(1.0);Phyllobacteriaceae;(1.0);Aminobacter;(0.96);Aminobacter_aminovorans;(0.9);	Bacteria;Proteobacteria;Alphaproteobacteria;Rhizobiales;Phyllobacteriaceae;Aminobacter;Aminobacter_aminovorans	M02944:147:000000000-AUVRY:1:1106:17413:28399	TCCGACCCATTACGGCCGTATCTGCCCGATTGAGACGCCGGAAGGCCCGAATATCGGTCTGATCAACTCGCTGGCTACCTTCGCACGCGTCAACAAGTACGGCTTCATCGAGAGCCCGTACCGCAAGATCGTCGATGGCACGCTGACCAATGAGGTCGTTTATCTCTCGGCTATGGAAGAGGCCAAGCACTTCGTTGCGCAGGCCAACGCCGAGCTCGACAAGGATGGCCACTTCGTCGACGAGTTCGTCATTTGCCGTAACGCCGGCGAAGTGATGATGGCGCCGCGCGAAAACGTCGACCTTATGGACGTTTCGCCGAAGCAGATGGTGTCGGTCGCCGCAGCACTGATCCCGTTCCTGGAAAACGACGACGCCAACCGCGCTC	Bacteria;Proteobacteria;Alphaproteobacteria;Rhizobiales;Phyllobacteriaceae;Aminobacter;Aminobacter_aminovorans	Cluster_35	2	0	0	0	0	0	0	0	0	0	1	0	0	0	0	1	0	0	0	0	0	2	0	0	0	0	0	0	0
Bacteria;(1.0);Proteobacteria;(1.0);Gammaproteobacteria;(1.0);Xanthomonadales;(1.0);Xanthomonadaceae;(1.0);Stenotrophomonas;(1.0);Stenotrophomonas_maltophilia;(1.0);	Bacteria;Proteobacteria;Gammaproteobacteria;Xanthomonadales;Xanthomonadaceae;Stenotrophomonas;Stenotrophomonas_maltophilia	M02944:147:000000000-AUVRY:1:1105:23303:23509	CCCGACCCATTACGGCCGCGTCTGCACCATCGAAACCCCGGAAGGCCCGAACATCGGCCTGATCAACTCGCTGGCCGTGTACGCCCGCACCAACCAGTACGGTTTCCTCGAGACCCCGTACCGCAAGGTCGTGGACGGCAAGGTCTATGACGAAGTCGAGTTCCTGTCGGCGATCGAAGAAAACGAGTACGTCATTGCGCAGGCCAACGCCCTGACCAATGCCGACAGCGTGCTGACCGAGCAGTTCGTTCCGTGCCGCTTCCAGGGCGAATCGCTGCTGAAGCCGCCGGCGGAAGTCCACTTCATGGACGTCTCGCCGATGCAGACCGTGTCGATCGCGGCCGCACTGGTTCCGTTCCTGGAGCACGATGACGCGAACCGCGCAC	Bacteria;Proteobacteria;Gammaproteobacteria;Xanthomonadales;Xanthomonadaceae;Stenotrophomonas;Stenotrophomonas_maltophilia	Cluster_36	0	0	0	0	0	0	0	0	0	0	0	0	0	0	0	0	0	0	0	0	0	0	0	0	0	0	0	0	0
Bacteria;(1.0);Proteobacteria;(1.0);Alphaproteobacteria;(1.0);Rhizobiales;(1.0);Brucellaceae;(1.0);Pseudochrobactrum;(1.0);Pseudochrobactrum_sp._AO18b;(1.0);	Bacteria;Proteobacteria;Alphaproteobacteria;Rhizobiales;Brucellaceae;Pseudochrobactrum;Pseudochrobactrum_sp._AO18b	M02944:147:000000000-AUVRY:1:1102:18561:5206	TCCGACCCACTACGGCCGTATCTGCCCGATTGAAACACCGGAAGGTCCGAATATCGGTCTGATCAACTCGCTCGCAACATTTGCGCGCGTCAACAAATATGGTTTCATTGAAAGCCCGTACCGTAAAATTATCGACGGTAAGGTGACCAATGAGGTCGTTTATCTTTCCGCTATGGAAGAAGCCAAGCACTATGTTGCTCAGGCCAATGCTGAAATCGGTGAAAATGGCGAGTTCGTTGAAGAATTCGTAATTTCCCGTCACTCCGGTGAAGTTCTGATGGCTCCGCGTGAAAACGTGGATCTGATGGACGTTTCGCCGAAGCAGTTGGTTTCTGTTGCTGCTGCGCTTATTCCGTTCCTGGAAAACGACGACGCCAACCGCGCTC	Bacteria;Proteobacteria;Alphaproteobacteria;Rhizobiales;Brucellaceae;Pseudochrobactrum;Pseudochrobactrum_sp._AO18b	Cluster_37	11	0	0	0	0	0	0	0	0	0	0	0	0	0	0	0	1	6	1	3	1	0	0	0	0	0	0	0	0
Bacteria;(1.0);Proteobacteria;(1.0);Alphaproteobacteria;(1.0);Caulobacterales;(0.99);Caulobacteraceae;(0.94);Brevundimonas;(0.94);Brevundimonas_sp._Leaf280;(0.31);	Bacteria;Proteobacteria;Alphaproteobacteria;Caulobacterales;Caulobacteraceae;Brevundimonas;Multi-affiliation	M02944:147:000000000-AUVRY:1:1102:17617:7422	CCCGACCCACTACGGCCGCATCTGCCCGATTGAAACGCCGGAAGGCCCGAACATCGGTCTGATCAACTCGCTGGCCACCCACGCCCGCGTGAACAAGTACGGCTTCATCGAGAGCCCGTACCGTCGCGTGAAGGACGGCCAGGCCCAGAACGAGGTGGTCTACATCTCGGCCATGGAAGAGTCGAAGTACACGATCGCTCAGGCCAACATTGAACTGAAGAACGGCCAGATCGTCGAAGAACTGGTTCCGGGCCGGATCAACGGTGAATCCCAGCTCCTGAACAAGGACGCCGTGGACATGATGGACGTGTCGCCGAAGCAGGTTGTTTCGGTCGCTGCGGCCCTGATCCCGTTCCTGGAAAACGATGACGCCAACCGCGCAC	Bacteria;Proteobacteria;Alphaproteobacteria;Caulobacterales;Caulobacteraceae;Brevundimonas;Multi-affiliation	Cluster_38	0	0	0	0	0	0	0	0	0	0	0	0	0	0	0	0	0	0	0	0	0	0	0	0	0	0	0	0	0
Bacteria;(1.0);Proteobacteria;(1.0);Gammaproteobacteria;(1.0);Enterobacterales;(1.0);Morganellaceae;(1.0);Xenorhabdus;(1.0);Xenorhabdus_bovienii;(1.0);	Bacteria;Proteobacteria;Gammaproteobacteria;Enterobacterales;Morganellaceae;Xenorhabdus;Xenorhabdus_bovienii	M02944:147:000000000-AUVRY:1:1104:19556:3190	CCCAACCCACTACGGTCGTGTATGTCCTATCGAAACGCCTGAAGGTCCAAACATCGGTCTGATTAACTCACTGTCCGTTTATGCTCGTACCAATGAGTATGGTTTCCTTGAAACCCCTTACCGTTTGGTACGTGACGGCGTAGTAACCGATGAAATTCATTATCTGTCTGCTATCGAAGAAGGTAACTACGTCATTGCACAGGCTAACACCGTGCTGGATGAAGAAGGCCACTTCGTAGAAGATTTGGTGACTTGCCGTCATTATGATGAATCCAGCTTGTTCAACCGTGATCAGGTTCAGTATATGGACGTTTCGACACAGCAGATCGTGTCCGTCGGTGCTTCCTTGATCCCATTCCTTGAACACGATGACGCCAACCGTGCAT	Bacteria;Proteobacteria;Gammaproteobacteria;Enterobacterales;Morganellaceae;Xenorhabdus;Xenorhabdus_bovienii	Cluster_39	6	0	0	0	0	0	0	0	0	0	0	1	0	0	0	0	0	1	0	5	0	0	0	0	0	0	0	0	0
Bacteria;(1.0);Proteobacteria;(1.0);Gammaproteobacteria;(1.0);Pseudomonadales;(1.0);Pseudomonadaceae;(1.0);Pseudomonas;(1.0);Pseudomonas_sp._PH1b;(0.94);	Bacteria;Proteobacteria;Gammaproteobacteria;Pseudomonadales;Pseudomonadaceae;Pseudomonas;Pseudomonas_sp._PH1b	M02944:147:000000000-AUVRY:1:1106:25998:13186	CCCGACTCACTACGGTCGTGTATGCCCGATTGAAACGCCGGAAGGTCCGAACATTGGTCTGATCAACTCCTTGGCAGCCTATGCCCGCACCAACCAGTACGGCTTCCTCGAAAGCCCGTACCGTGTGGTGAAAGACGCGCTGGTAACTGACGAGATCGTGTTCCTGTCCGCTATCGAAGAGGCCGATCACGTGATCGCCCAGGCTTCGGCGACCATGAACGACAAAGGTCAGCTGATCGATGAGCTGGTAGCTGTTCGTCACTTGAACGAATTCACCGTCAAGGCGCCAGAAGACGTCACCTTGATGGACGTGTCGCCGAAGCAGGTAGTTTCGGTTGCTGCGTCGTTGATTCCGTTCCTCGAGCACGACGACGCCAACCGTGCGT	Bacteria;Proteobacteria;Gammaproteobacteria;Pseudomonadales;Pseudomonadaceae;Pseudomonas;Pseudomonas_sp._PH1b	Cluster_40	4052	0	0	0	0	0	0	0	0	0	0	0	0	0	0	0	954	1289	1344	1419	0	0	0	0	0	0	0	0	0
Bacteria;(1.0);Proteobacteria;(1.0);Alphaproteobacteria;(1.0);Rhizobiales;(1.0);Rhizobiaceae;(1.0);Ensifer;(0.34);Ensifer_adhaerens;(0.33);	Bacteria;Proteobacteria;Alphaproteobacteria;Rhizobiales;Rhizobiaceae;Sinorhizobium;Sinorhizobium_sp._RAC02	M02944:147:000000000-AUVRY:1:1102:13978:7606	CCCGACCCACTATGGCCGTATCTGCCCGATTGAAACGCCGGAAGGCCCGAACATCGGTCTGATCAACTCGCTCGCAACCTTCGCCCGCGTCAACAAGTACGGCTTCATCGAAAGCCCGTACCGCAAGATCACGGACGGCAAGGTCACGACCGACGTGGTCTACCTTTCGGCCATGGAAGAAGCGAAGTACTACGTCGCCCAGGCAAACTCGGAGCTTTCCGAAGACGGTTCGTTCGCCGAAGAGTTCGTCGTCTGCCGTCATTCGGGCGAAGTGATGCTTGCGCCGCGCGATACGGTCAACCTGATGGACGTTTCGCCGAAGCAGCTCGTTTCGGTCGCGGCCGCGCTCATCCCGTTCCTTGAGAACGACGACGCCAACCGCGCGC	Bacteria;Proteobacteria;Alphaproteobacteria;Rhizobiales;Rhizobiaceae;Sinorhizobium;Sinorhizobium_sp._RAC02	Cluster_41	0	0	0	0	0	0	0	0	0	0	0	0	0	0	0	0	0	0	0	0	0	0	0	0	0	0	0	0	0
Bacteria;(1.0);Proteobacteria;(1.0);Gammaproteobacteria;(0.97);Cellvibrionales;(0.88);Cellvibrionaceae;(0.88);Cellvibrio;(0.88);Cellvibrio_sp._BR;(0.44);	Bacteria;Proteobacteria;Gammaproteobacteria;Cellvibrionales;Cellvibrionaceae;Cellvibrio;Cellvibrio_sp._pealriver	M02944:147:000000000-AUVRY:1:1107:12613:14714	TCCGACTCACTATGGTCGCGTGTGCCCGATTGAAACTCCGGAAGGTCCAAACATTGGTTTGATCAACTCTCTGGCAACCTATGCCCGCACTAACAATTATGGTTTCCTTGAGAGCCCATATCGCAAAGTGATTAATGGCAAGGTTACCAATGAAATTGATTTCCTCTCTGCGATCAATGAATCCGATTATGTGATTGCACAGGCTTCGGCAACCTTGGATGCTGATGGCAATTTGACTGAGGACTTAGTATCTGTTCGTCACCTTAACGAATTTACCCTGAAGGGCCCGGCTGACGTTCAATATATGGACGTGTCGGCGCGTCAGGTAGTGTCTGTTGCGGCCTCTTTGATCCCATTCCTTGAGCACGATGACGCGAACCGTGCGT	Bacteria;Proteobacteria;Gammaproteobacteria;Cellvibrionales;Cellvibrionaceae;Cellvibrio;Cellvibrio_sp._pealriver	Cluster_42	1	0	0	0	0	0	0	0	0	0	0	0	0	0	0	0	0	0	0	0	1	0	0	0	0	0	0	0	0
Bacteria;(1.0);Proteobacteria;(1.0);Betaproteobacteria;(1.0);Burkholderiales;(1.0);Alcaligenaceae;(1.0);Alcaligenes;(1.0);Alcaligenes_faecalis;(1.0);	Bacteria;Proteobacteria;Betaproteobacteria;Burkholderiales;Alcaligenaceae;Alcaligenes;Alcaligenes_faecalis	M02944:147:000000000-AUVRY:1:2103:15806:16090	CCCAACCCACTACGGTCGCGTGTGTCCGATTGAAACGCCTGAAGGTCCAAACATTGGTCTGATCAACTCCATGGCGCTGTACGCTCGTCTGAACGAGTACGGCTTCCTGGAAACGCCTTACCGCAAGATTGTTGACGGCAAGGTCAGTGAACAGATCGATTACCTGTCGGCTATTGAAGAAAGCAATTACGTCATCGCTCAGGCTAACGCCGAGTTGACCGAAGACGGTGCCTTTGCGGACGATCTGGTTGCCTGCCGTGAAGCTGGCGAAACCATGATGACTGCGCCAGAGAACATCCATTACATGGACGTGGCTCCTTCGCAGATCGTGTCTGTGGCTGCTTCGCTGATTCCGTTCCTGGAGCACGATGACGCCAACCGAGCAC	Bacteria;Proteobacteria;Betaproteobacteria;Burkholderiales;Alcaligenaceae;Alcaligenes;Alcaligenes_faecalis	Cluster_43	3367	0	0	0	0	0	0	0	0	0	0	0	0	0	0	0	530	874	1155	1337	1	0	0	0	0	0	0	0	0
Bacteria;(1.0);Firmicutes;(1.0);Bacilli;(1.0);Bacillales;(1.0);Thermoactinomycetaceae;(1.0);Planifilum;(1.0);Planifilum_fulgidum;(1.0);	Bacteria;Firmicutes;Bacilli;Bacillales;Thermoactinomycetaceae;Planifilum;Planifilum_fulgidum	M02944:147:000000000-AUVRY:1:1105:12050:14513	CCACTCCCACTATGGAAGAATGTGCCCCATCGAAACGCCGGAGGGTCCCAACATCGGGCTGATCAACTCCCTTTCCACCTACGCGAGGGTGAACGAGTACGGTTTCATCGAGACGCCCTACCGGAAGGTGGATCCGGACACCCACCGGGTGACGGACGAGATCGTCTACCTGACCGCCGACGAAGAGGACAACTACTACATCGCCCAGGCCAACGCGCCGCTGGATGAAGAGGGGTATTTCGTCAACGAGCAGGTGGTGGTCCGCTACCAGGATGAAACGATCTCGGTGCCCCGGGAGCGGGTCGATTTCATGGACGTGTCCCCCAAACAGGTGGTCTCCGTGGCGACGGCCTGCATTCCGTTTTTGGAAAACGACGACTCCAACCGCGCCC	Bacteria;Firmicutes;Bacilli;Bacillales;Thermoactinomycetaceae;Planifilum;Planifilum_fulgidum	Cluster_44	0	0	0	0	0	0	0	0	0	0	0	0	0	0	0	0	0	0	0	0	0	0	0	0	0	0	0	0	0
Bacteria;(1.0);Proteobacteria;(1.0);Gammaproteobacteria;(1.0);Enterobacterales;(1.0);Enterobacteriaceae;(1.0);Citrobacter;(0.55);Citrobacter_sp._MGH100;(0.33);	Bacteria;Proteobacteria;Gammaproteobacteria;Enterobacterales;Enterobacteriaceae;Citrobacter;Citrobacter_sp._MGH100	M02944:147:000000000-AUVRY:1:1102:14246:2721	CCCGACTCACTATGGTCGCGTATGTCCAATCGAAACGCCTGAAGGTCCGAACATCGGTCTGATCAACTCCCTGTCCGTGTATGCACAGACTAACGAATACGGTTTCCTTGAGACGCCGTACCGTAAAGTGACCGACGGTGTTGTAACTGACGAAATCCACTACCTGTCTGCTATTGAAGAAGGCAACTACGTTATCGCTCAGGCGAACTCCAACCTGGATGACGAAGGCCACTTTGTAGAAGATCTGGTTACCTGCCGTAGCAAAGGCGAATCCAGCTTGTTCAGCCGCGACCAGGTTGACTACATGGACGTATCCACCCAGCAGGTGGTATCCGTCGGTGCGTCCCTGATCCCGTTCCTGGAACACGATGACGCCAACCGTGCAT	Bacteria;Proteobacteria;Gammaproteobacteria;Enterobacterales;Enterobacteriaceae;Citrobacter;Citrobacter_sp._MGH100	Cluster_45	0	0	0	0	0	0	0	0	0	0	0	0	0	0	0	0	0	0	0	0	0	0	0	0	0	0	0	0	0
Bacteria;(1.0);Proteobacteria;(1.0);Betaproteobacteria;(1.0);Burkholderiales;(1.0);Comamonadaceae;(1.0);Delftia;(1.0);Delftia_acidovorans;(1.0);	Bacteria;Proteobacteria;Betaproteobacteria;Burkholderiales;Comamonadaceae;Delftia;Multi-affiliation	M02944:147:000000000-AUVRY:1:1104:23322:19944	CGTGACCCACTACGGCCGCGTCTGCCCCATCGAAACGCCTGAAGGCCCGAACATCGGCCTGATCAACTCGCTGGCCCTGTACGCCCGCCTGAACGAGTACGGCTTCATCGAGACGCCTTACCGTCGCGTGGCCGACGGCAAGGTCACGATGGAGATCGACTACCTGTCGGCCATCGAGGAAGGCAAGTACATCATCGCCCAGGCCAACGCCGAGCTGGATGCCGAAGGCCGCCTGATCGGCGACCTGGTGTCGGCGCGCGAAAAGGGTGATTCGACCCTGGTGTCGGCCGAGCGCGTTCAGTACATGGACGTGTCGCCCGCACAGATCGTGTCGGTGGCTGCCTCGCTGATTCCGTTCCTGGAACACGATGACGCGAACCGCGCAT	Bacteria;Proteobacteria;Betaproteobacteria;Burkholderiales;Comamonadaceae;Delftia;Multi-affiliation	Cluster_46	4	89	103	77	23	36	41	262	228	248	300	294	251	333	328	346	9	1	1	0	0	0	2	0	0	0	0	0	0
Bacteria;(1.0);Firmicutes;(1.0);Bacilli;(1.0);Bacillales;(1.0);Bacillaceae;(1.0);Lysinibacillus;(1.0);Lysinibacillus_sp._LK3;(0.75);	Bacteria;Firmicutes;Bacilli;Bacillales;Bacillaceae;Lysinibacillus;Lysinibacillus_sphaericus	M02944:147:000000000-AUVRY:1:1109:13674:20288	CTACTCTCACTATGGTCGTATGTGTCCGATCGAGACACCAGAGGGTCCAAACATTGGGTTAATCAACTCATTATCTTCATTTGCCAAAGTTAATAAATTTGGCTTCATTGAAACACCTTATCGTCGTATTGACCACGAAACAGGTCGAGTAACGGAGCAAATTGATTATTTAACAGCTGATGAAGAAGATAACTACTATGTAGCACAAGCAAATTCACCGTTAAATCCAGATGGTACTTTTGTAAATGATGAAGTAGTAGGTCGTTTCCGTGGTGATAACACGGTATTCAATAAAGCGCAAATGGACTACATGGATGTATCTCCTAAACAAGTTGTCTCTGCAGCGACTGCATGTATACCGTTCTTAGAAAACGATGACTCGAACCGTGCAC	Bacteria;Firmicutes;Bacilli;Bacillales;Bacillaceae;Lysinibacillus;Lysinibacillus_sphaericus	Cluster_47	0	0	0	0	0	0	0	0	0	0	0	0	0	0	0	0	0	0	0	0	0	0	0	0	0	0	0	0	0
Bacteria;(1.0);Proteobacteria;(1.0);Gammaproteobacteria;(1.0);Xanthomonadales;(1.0);Xanthomonadaceae;(1.0);Stenotrophomonas;(1.0);Stenotrophomonas_rhizophila;(0.97);	Bacteria;Proteobacteria;Gammaproteobacteria;Xanthomonadales;Xanthomonadaceae;Stenotrophomonas;Stenotrophomonas_rhizophila	M02944:147:000000000-AUVRY:1:1102:14217:2478	CCCGACCCATTACGGCCGCGTCTGCACCATCGAAACGCCGGAAGGCCCGAACATCGGCCTGATCAACTCGCTGGCCGTGTACGCCCGCACCAACCAGTACGGCTTCCTCGAAACCCCGTACCGCAAGGTTGCTGACGGCAAGGTCTCCGACGAGATCGAATTCCTGTCGGCCATCGAAGAGAACGAGTACGTCATCGCCCAGGCCAACGCCCTGACCGATGCCAAGAGCATGCTCACCGAGCAGTTCGTGCCGTGCCGCTTCCAGGGTGAGTCGCTGCTCAAGCCGCCGGCAGAAGTCCACTTCATGGACGTCTCGCCGATGCAGACCGTGTCGATCGCTGCCGCGCTCGTCCCGTTCCTGGAGCACGATGACGCCAACCGTGCAC	Bacteria;Proteobacteria;Gammaproteobacteria;Xanthomonadales;Xanthomonadaceae;Stenotrophomonas;Stenotrophomonas_rhizophila	Cluster_48	0	0	0	0	0	0	0	0	0	0	0	0	0	0	0	0	0	0	0	0	0	0	0	0	0	0	0	0	0
Bacteria;(1.0);Proteobacteria;(0.99);Alphaproteobacteria;(0.99);Rhizobiales;(0.95);Hyphomicrobiaceae;(0.91);Devosia;(0.91);Devosia_sp._YR412;(0.34);	Bacteria;Proteobacteria;Alphaproteobacteria;Rhizobiales;Hyphomicrobiaceae;Devosia;Devosia_psychrophila	M02944:147:000000000-AUVRY:1:1102:19044:3081	CCCGACCCACTACGGCCGTATCTGCCCGATTGAGACCCCGGAAGGTCCAAACATTGGTCTGATCAACTCGCTGTCGACCTTCGCCCGCGTCAACAAGTACGGTTTCATTGAGACCCCATACCGCAAGATCGTGGACGGCGTTCTGACGGCAGAGGTCGTGTACCTCTCGGCCATGGAAGAGGCCAAGCACTACGTCGCTCAGGCGAACGTGCAGTTCAACAAGGACGGCACTCTGCAGGATGATCTGGTCGTTGCCCGCCACGCTGGCGACAACGGTCTGACGCCCAAGGAAAACGTCGACCTTATGGACGTTTCGCCCAAGCAGATGGTGTCGGTTGCGGCATCGCTGATCCCGTTCCTGGAAAACGACGACGCCAACCGTGCTC	Bacteria;Proteobacteria;Alphaproteobacteria;Rhizobiales;Hyphomicrobiaceae;Devosia;Devosia_psychrophila	Cluster_49	0	0	0	0	0	0	0	0	0	0	0	0	0	0	0	0	0	0	0	0	0	0	0	0	0	0	0	0	0
Bacteria;(1.0);Proteobacteria;(1.0);Betaproteobacteria;(1.0);Burkholderiales;(1.0);Alcaligenaceae;(1.0);Achromobacter;(1.0);Achromobacter_piechaudii;(0.84);	Bacteria;Proteobacteria;Betaproteobacteria;Burkholderiales;Alcaligenaceae;Achromobacter;Multi-affiliation	M02944:147:000000000-AUVRY:1:1102:21951:3328	CCCGACCCACTACGGCCGCGTCTGCCCGATCGAAACGCCGGAAGGCCCGAACATCGGCCTGATCAACTCCATGGCGCTGTACGCTCGCTTGAACGAGTACGGTTTCCTGGAAACGCCTTACCGCAAGATTATCGACGGCCGCGTCAGCGAGCAGATCGATTACCTGTCGGCCATCGAAGAAAGCCACTACGTCATCGCGCAGGCTAACGCCGCGCTGGACGAGGATGGCGCCTTCGTGGACGACCTGGTCGCTTGCCGTGAAGCAGGCGAAACGATGCTGACCTCGCCGGCCAACGTGCATTACATGGACGTTGCCCCGTCGCAGATCGTGTCGGTCGCTGCATCGCTGATTCCGTTCCTGGAACACGACGACGCGAACCGCGCAC	Bacteria;Proteobacteria;Betaproteobacteria;Burkholderiales;Alcaligenaceae;Achromobacter;Multi-affiliation	Cluster_50	3	157	190	206	62	41	59	513	502	478	595	478	451	559	611	591	0	0	0	0	0	0	3	0	0	0	0	0	0
Bacteria;(1.0);Proteobacteria;(1.0);Alphaproteobacteria;(1.0);Rhizobiales;(0.98);Rhizobiaceae;(0.97);Sinorhizobium;(0.25);Sinorhizobium_sp._Sb3;(0.06);	Bacteria;Proteobacteria;Alphaproteobacteria;Rhizobiales;Rhizobiaceae;Sinorhizobium;Sinorhizobium_sp._RAC02	M02944:147:000000000-AUVRY:1:1104:18610:22520	CCCGACCCACTACGGCCGTATTTGCCCGATCGAAACGCCGGAAGGCCCGAACATCGGTCTGATCAACTCGCTCGCAACCTTCGCTCGCGTCAACAAGTACGGCTTCATCGAAAGCCCGTACCGCAAGATCACGGACGGTAAGGTCACGACTGAAGTGGTCTACCTCTCGGCCATGGAAGAAGCGAAGTACTACGTCGCCCAGGCAAACTCGGAACTCACCACGGACGGTCTGTTCGTGGAAGAATTCGTCGTTTGCCGTCACTCGGGCGAAGTGATGCTCGCGCCGCGCGATACGGTCAACCTCATGGACGTTTCGCCGAAGCAGCTCGTTTCGGTCGCAGCCGCGCTCATCCCGTTCCTTGAGAACGACGACGCGAACCGCGCGC	Bacteria;Proteobacteria;Alphaproteobacteria;Rhizobiales;Rhizobiaceae;Sinorhizobium;Sinorhizobium_sp._RAC02	Cluster_51	0	0	0	0	0	0	0	0	0	0	0	0	0	0	0	0	3	0	0	0	0	0	0	0	0	0	0	0	0
Bacteria;(1.0);Proteobacteria;(1.0);Betaproteobacteria;(1.0);Burkholderiales;(1.0);Alcaligenaceae;(1.0);Achromobacter;(1.0);Achromobacter_xylosoxidans;(1.0);	Bacteria;Proteobacteria;Betaproteobacteria;Burkholderiales;Alcaligenaceae;Achromobacter;Achromobacter_sp._2789STDY5608607	M02944:147:000000000-AUVRY:1:1102:11479:3121	CCCGACCCACTACGGCCGCGTCTGCCCGATCGAAACGCCGGAAGGCCCGAACATCGGCCTGATCAACTCCATGGCGCTGTACGCTCGCCTGAACGAGTACGGCTTCCTGGAAACGCCTTACCGCAAGATCGTCGACGGCCGCGTCAGCGACCAGATCGACTACCTGTCGGCCATCGAAGAAAGCCACTACGTGATCGCGCAGGCCAACGCCGCGCTCGATGACGAAGGCAAGTTCGTGGACGACCTGGTGGCTTGCCGTGAAGCCGGCGAAACCATGCTGACCGCCCCGGCCAACGTGCACTACATGGACGTGGCCCCGTCGCAGATCGTGTCGGTCGCCGCTTCGCTGATTCCGTTCCTGGAGCACGACGACGCGAACCGCGCGC	Bacteria;Proteobacteria;Betaproteobacteria;Burkholderiales;Alcaligenaceae;Achromobacter;Achromobacter_sp._2789STDY5608607	Cluster_52	0	0	0	0	0	0	0	0	0	0	0	0	0	0	0	0	0	0	0	0	0	0	0	0	0	0	0	0	0
Bacteria;(1.0);Proteobacteria;(1.0);Gammaproteobacteria;(1.0);Xanthomonadales;(1.0);Xanthomonadaceae;(1.0);Stenotrophomonas;(1.0);Stenotrophomonas_humi;(1.0);	Bacteria;Proteobacteria;Gammaproteobacteria;Xanthomonadales;Xanthomonadaceae;Stenotrophomonas;Stenotrophomonas_humi	M02944:147:000000000-AUVRY:1:1102:14516:12537	TCCGACCCATTACGGCCGCGTCTGCACCATCGAAACGCCGGAAGGCCCGAACATCGGCCTGATCAACTCGCTGGCCGTGTTCGCACGCACCAACAAGTACGGTTTCCTGGAAACCCCGTACCGCAAGGTGCACGACGGCAAGGTCTCCGACGAGATCGAGTTCCTGTCGGCCATCGAAGAAAACGAATACGTCATTGCACAGGCCAATGCCCTGACCGACGCCAAGAACATGCTCACCGAGCAGTTCGTGCCGTGTCGTTTCCAGGGTGAGTCGCTGCTGAAGCCGCCGGCGGAAGTCCACTTCATGGACGTCTCGCCGATGCAGACCGTGTCGGTCGCTGCGGCGCTGGTTCCGTTCCTGGAGCACGATGACGCCAACCGCGCAC	Bacteria;Proteobacteria;Gammaproteobacteria;Xanthomonadales;Xanthomonadaceae;Stenotrophomonas;Stenotrophomonas_humi	Cluster_53	0	0	1	0	0	0	0	0	0	0	0	0	0	0	0	0	0	0	0	0	0	0	0	0	0	0	0	0	0
Bacteria;(1.0);Proteobacteria;(1.0);Alphaproteobacteria;(1.0);Rhizobiales;(1.0);Bradyrhizobiaceae;(1.0);Afipia;(1.0);Afipia_birgiae;(0.99);	Bacteria;Proteobacteria;Alphaproteobacteria;Rhizobiales;Bradyrhizobiaceae;Afipia;Afipia_birgiae	M02944:147:000000000-AUVRY:1:1102:6948:24187	TCCGACGCACTACGGCCGCATCTGCCCGATCGAGACGCCGGAAGGCCCGAACATCGGTCTGATCAACTCGCTCGCGACTTTCGCGCGCGTGAACAAGTACGGCTTCGTGGAAACGCCTTACCGCAAGGTGAAGGATGGCCGCGTGACCGACGACGTGGTCTATCTCTCCGCGATGGAAGAGGGCCGCTACCGCGTCGCTCAGGCGAACGTGCCGCTCGATAACAAGGGCCGCTTCACCGACGATCTGGTGATCTGCCGCCACGCCGGCGAAGTTCTGCAGATCACGCCGGACAAGGTCGACTACATGGACGTGTCGCCGAAGCAGCTCGTTTCGGTTGCCGCGGCGCTGATCCCGTTCCTTGAGAACGACGACGCCAACCGCGCGC	Bacteria;Proteobacteria;Alphaproteobacteria;Rhizobiales;Bradyrhizobiaceae;Afipia;Afipia_birgiae	Cluster_54	14	0	0	0	0	0	0	0	0	0	0	0	0	0	0	0	0	0	0	0	0	0	1	0	0	0	13	0	0
Bacteria;(1.0);Firmicutes;(1.0);Bacilli;(1.0);Bacillales;(1.0);Paenibacillaceae;(1.0);Paenibacillus;(1.0);Paenibacillus_sp._DMB5;(0.99);	Bacteria;Firmicutes;Bacilli;Bacillales;Paenibacillaceae;Paenibacillus;Paenibacillus_sp._DMB5	M02944:147:000000000-AUVRY:1:1107:24040:11969	TCACAGTCACTACGGCCGTATGTGTCCAATCGAAACACCGGAAGGCCCGAATATCGGTCTGATCAACTCCTTGTCGACCTTTGCCCGCATCAATGAGTATGGCTTCATTGAAGCTCCGTACCGTTGGGTGGATCCTAAGACAGGTAAGGTTACCGAACAGATTGATTATCTGACTGCCGATGAAGAGGATAACTATGTAGTCGCTCAGGCGAACGTACAGATCGAGGAAGACGGTACGTTCAAGGAAGATATGGTTATCGTCCGTTACAACAAAGACTCCGACAACATTACTACAATGCCTAGTAATCGCGTTGACTACATGGACGTTTCGCCAAAACAGGTTGTATCGGTCGCTACGGCGCTCATTCCGTTCCTTGAGAACGATGACTCCAACCGCGC…	Bacteria;Firmicutes;Bacilli;Bacillales;Paenibacillaceae;Paenibacillus;Paenibacillus_sp._DMB5	Cluster_55	0	0	0	3	0	0	0	0	0	0	0	0	0	0	0	0	0	0	0	0	0	0	0	0	0	0	0	0	0
Bacteria;(1.0);Proteobacteria;(1.0);Gammaproteobacteria;(1.0);Lysobacterales;(0.23);Lysobacteraceae;(0.23);Thermomonas;(0.18);Thermomonas_fusca;(0.18);	Bacteria;Proteobacteria;Gammaproteobacteria;Xanthomonadales;Xanthomonadaceae;Stenotrophomonas;Stenotrophomonas_maltophilia	M02944:147:000000000-AUVRY:1:2109:21918:12646	TCCGACCCATTACGGTCGTGTCTGCACCATCGAAACACCGGAAGGCCCGAACATCGGCCTGATCAACTCGCTGGCGGTGTTCGCCCGCACGAACCGCTACGGCTTCCTCGAGACCCCGTACCGCAAGGTCGTGGGCGGCAAGGTCACCGACGAGATCGAGTTCCTGTCGGCGATCGAGGAAAACGAGTTCGTCATCGCCCAGGCCAACGCGCCCACCGATGAAGGCAACAGCCTGACCGAGCAGTTCGTCGCCTGTCGTTACCAGGGCGAGAACCTGTTGAAGGCGCCGGCCGAGATCCACTTCATGGACGTGTCGCCGATGCAGACCGTGTCGGTTGCTGCGGCGCTGGTGCCGTTCCTGGAGCACGATGACGCCAACCGTGCAC	Bacteria;Proteobacteria;Gammaproteobacteria;Xanthomonadales;Xanthomonadaceae;Stenotrophomonas;Stenotrophomonas_maltophilia	Cluster_56	1	0	0	0	0	0	0	0	0	0	0	0	0	0	0	0	0	0	0	0	1	0	0	0	0	0	0	0	0
Bacteria;(1.0);Proteobacteria;(1.0);Gammaproteobacteria;(1.0);Pseudomonadales;(1.0);Pseudomonadaceae;(1.0);Pseudomonas;(1.0);Pseudomonas_brenneri;(0.73);	Bacteria;Proteobacteria;Gammaproteobacteria;Pseudomonadales;Pseudomonadaceae;Pseudomonas;Pseudomonas_brenneri	M02944:147:000000000-AUVRY:1:1102:18967:2708	CCCGACGCACTACGGTCGTGTATGCCCGATCGAAACGCCGGAAGGTCCGAACATCGGCCTGATCAACTCCCTGGCGGCCTATGCGCGCACCAACCAGTACGGCTTCCTGGAAAGCCCGTACCGTGTGGTGAAAGACGCGTTGGTCACCGACGAGATCGTCTTCCTGTCCGCCATCGAAGAAGCTGATCACGTGATCGCTCAGGCTTCGGCCACGATGAACGACAAGAAAGTCCTGATCGATGAGCTGGTAGCTGTTCGTCACCTGAACGAGTTCACCGTCAAGGCGCCGGAAGACGTCACCTTGATGGACGTGTCGCCCAAGCAGGTAGTTTCGGTCGCAGCGTCGCTGATCCCGTTCCTGGAGCACGATGACGCCAACCGTGCGT	Bacteria;Proteobacteria;Gammaproteobacteria;Pseudomonadales;Pseudomonadaceae;Pseudomonas;Pseudomonas_brenneri	Cluster_57	0	0	0	0	0	0	0	0	0	0	0	0	0	0	0	0	0	0	0	0	0	0	0	0	0	0	0	0	0
Bacteria;(1.0);Proteobacteria;(1.0);Gammaproteobacteria;(1.0);Pseudomonadales;(1.0);Pseudomonadaceae;(1.0);Pseudomonas;(1.0);Pseudomonas_sp._NBRC_111117;(0.97);	Bacteria;Proteobacteria;Gammaproteobacteria;Pseudomonadales;Pseudomonadaceae;Pseudomonas;Multi-affiliation	M02944:147:000000000-AUVRY:1:1102:16201:3845	CCCGACCCACTACGGCCGTGTGTGCCCGATCGAGACCCCTGAAGGTCCGAACATCGGTCTGATCAACTCCCTGGCGGCCTATGCCCGCACCAACCAGTACGGCTTCCTCGAGAGCCCGTACCGCGTGGTGAAAGAGGGTGTGGTTACCGACGACATCGTGTTCCTGTCGGCGATCGAAGAAGCTGATCACGTCATCGCACAGGCTTCGGCCACGATGGATGCGAAGAAGCAGCTGATCGACGAGCTGGTAGCGGTCCGTCACCTGAACGAATTCACCGTCAAGGCGCCGGAAGACGTCACCCTGATGGACGTCTCGCCAAAGCAGGTAGTTTCTGTTGCCGCGTCGCTGATTCCGTTCCTCGAGCACGACGACGCCAACCGTGCGT	Bacteria;Proteobacteria;Gammaproteobacteria;Pseudomonadales;Pseudomonadaceae;Pseudomonas;Multi-affiliation	Cluster_58	0	0	0	0	0	0	0	0	0	0	0	0	0	0	0	0	0	0	0	0	0	0	0	0	0	0	0	0	0
Bacteria;(1.0);Proteobacteria;(1.0);Betaproteobacteria;(1.0);Burkholderiales;(1.0);Comamonadaceae;(1.0);Delftia;(1.0);Delftia_acidovorans;(0.99);	Bacteria;Proteobacteria;Betaproteobacteria;Burkholderiales;Comamonadaceae;Delftia;Multi-affiliation	M02944:147:000000000-AUVRY:1:2114:15012:19314	CGTGACCCACTACGGCCGCGTCTGCCCCATCGAAACGCCTGAAGGCCCGAACATCGGCCTGATCAACTCGCTGGCCCTGTACGCCCGCCTGAACGAGTACGGCTTCATCGAGACGCCGTACCGCCGGGTGGCGGACGGCAAGGTCACGATGGAGATCGACTACCTGTCGGCCATCGAGGAAGGCAAGTACATCATCGCCCAGGCCAATGCCGATCTGGATGCCGAAGGCCGCCTGACCGGCGACCTGGTGTCGGCCCGCGAAAAGGGTGATTCGACCCTGGTGTCGGCCGAGCGCGTTCAGTACATGGACGTGTCGCCCGCACAGATCGTGTCGGTGGCTGCCTCGCTGATTCCGTTCCTGGAGCACGATGACGCGAACCGCGCAT	Bacteria;Proteobacteria;Betaproteobacteria;Burkholderiales;Comamonadaceae;Delftia;Multi-affiliation	Cluster_59	77	0	0	0	0	0	0	0	0	0	0	0	0	0	1	0	6	24	23	30	0	0	0	0	0	0	0	0	0
Bacteria;(1.0);Proteobacteria;(1.0);Betaproteobacteria;(1.0);Burkholderiales;(1.0);unclassified;(0.67);Roseateles;(0.24);Roseateles_depolymerans;(0.18);	Bacteria;Proteobacteria;Betaproteobacteria;Burkholderiales;Comamonadaceae;Pelomonas;Pelomonas_sp._Root1444	M02944:147:000000000-AUVRY:1:1102:13364:10827	CCCGACCCACTACGGCCGCGTCTGCCCGATCGAAACGCCGGAAGGCCCGAACATCGGCCTGATCAACTCCCTGGCCCTGTACGCCCAGCTGAACGAATACGGCTTCCTGGAGACGCCGTACCGCCGCGTGGTGGACGGCAAGGTGACCGACCAGATCGACTACCTGTCCGCCATCGAGGAAGGCAAGTACGTCATCGCCCAGGCCAACGCGACCCTGAACGCCAGCGGCGAGCTGACCGACGAGCTGGTGTCGGCCCGTGAGAACGGCGAATCGGTGCTGACCTCGCCCGAGCGCATCCAGTACATGGACGTGGCCCCGACGCAGATCGTGTCGGTCGCTGCTTCCCTGGTGCCGTTCCTCGAGCACGACGACGCGAACCGCGCAC	Bacteria;Proteobacteria;Betaproteobacteria;Burkholderiales;Comamonadaceae;Pelomonas;Pelomonas_sp._Root1444	Cluster_60	1	0	0	0	0	0	0	0	0	0	0	0	0	0	0	0	0	0	0	0	0	0	1	0	0	0	0	0	0
Bacteria;(1.0);Proteobacteria;(1.0);Alphaproteobacteria;(1.0);Rhizobiales;(1.0);Brucellaceae;(1.0);Pseudochrobactrum;(1.0);Pseudochrobactrum_sp._AO18b;(1.0);	Bacteria;Proteobacteria;Alphaproteobacteria;Rhizobiales;Brucellaceae;Pseudochrobactrum;Pseudochrobactrum_sp._AO18b	M02944:147:000000000-AUVRY:1:2112:18043:12246	TCCGACCCATTACGGCCGTATCTGCCCGATTGAAACACCGGAAGGTCCGAATATCGGTCTGATCAACTCGCTCGCAACTTTTGCGCGCGTCAACAAATATGGTTTCATTGAGAGCCCGTACCGTAAAATTATTGACGGTAAGATCACCAATGAAGTCGTTTATCTTTCCGCTATGGAAGAAGCCAAGCACTATGTTGCTCAGGCCAATGCTGAAATCGGTGAAAATGGTGAATTCGTTGAAGAATTCGTAATTTCCCGTCACTCCGGTGAAGTTCTGATGGCTCCGCGTGAAAACGTGGATCTGATGGACGTTTCGCCGAAGCAGCTGGTTTCTGTTGCTGCCGCGCTTATTCCGTTCCTGGAAAACGACGACGCCAACCGCGCTC	Bacteria;Proteobacteria;Alphaproteobacteria;Rhizobiales;Brucellaceae;Pseudochrobactrum;Pseudochrobactrum_sp._AO18b	Cluster_61	0	0	0	0	0	0	0	0	0	0	0	0	0	0	0	0	0	0	0	0	0	0	0	0	0	0	0	0	0
Bacteria;(1.0);Bacteroidetes;(1.0);Sphingobacteriia;(1.0);Sphingobacteriales;(1.0);Sphingobacteriaceae;(1.0);Sphingobacterium;(1.0);Sphingobacterium_multivorum;(0.69);	Bacteria;Bacteroidetes;Sphingobacteriia;Sphingobacteriales;Sphingobacteriaceae;Sphingobacterium;Sphingobacterium_multivorum	M02944:147:000000000-AUVRY:1:1102:8184:8360	CTATACACACTACGGTCGTCTTTGTACAATCGAAACACCAGAGGGACCAAACATCGGTTTGATTTCTTCTTTGGCTGTACATGCGAAAATTAACCATTTAGGTTTTATTGAAACTCCTTACCGTAAGGTAAAAGATGGTGTTGTTGTTGTAGACCAACCTGTGGTATACTTATCGGCAGAGGACGAAGATGGTAAAACAATTGCGCAAGCAAATGCTTTGTATGATGACAAAGGTAATTTTGAAGATGCAAAGGTAAAAGCCAGATACGAAGGTGACTTCCCAATTATCGAGCCTGAAATGCTTGATTATATGGACGTTGCTCCAAACCAAATTACATCTATTGCGGCTTCATTGATTCCTTTCTTGGAGCACGATGATGCCAACCGTGCAT	Bacteria;Bacteroidetes;Sphingobacteriia;Sphingobacteriales;Sphingobacteriaceae;Sphingobacterium;Sphingobacterium_multivorum	Cluster_62	0	64	56	83	19	9	15	207	181	236	344	258	245	324	316	264	0	0	0	0	0	0	0	0	0	0	0	0	0
Bacteria;(1.0);Proteobacteria;(1.0);Betaproteobacteria;(1.0);Burkholderiales;(1.0);Comamonadaceae;(1.0);Variovorax;(1.0);unclassified;(0.5);	Bacteria;Proteobacteria;Betaproteobacteria;Burkholderiales;Comamonadaceae;Variovorax;Variovorax_sp._Root473	M02944:147:000000000-AUVRY:1:1107:21766:17830	CGTGACCCACTACGGCCGCGTGTGCCCGATCGAAACGCCTGAAGGCCCGAACATCGGCCTGATCAACTCGCTGGCCCTGTACGCCCGCCTGAACGAATACGGCTTCATCGAGACGCCGTACCGCCGCGTGGTCGACAGCAAGGTCACGATGGACATCGACTACCTGTCGGCCATCGAAGAAGGCAAGTACGTCATCGCCCAGGCCAACGCGGTCCTGGACAAGGACGGCAAGCTGACCGGCGACCTGGTCTCCGCGCGTGAAGCCGGCGAATCGATCCTGGTCGGTGCCGAGCGCATCCAGTACATGGACGTGTCGCCCGCGCAGATCGTGTCGGTGGCTGCCTCGCTCGTGCCGTTCCTGGAGCACGACGATGCGAACCGCGCGT	Bacteria;Proteobacteria;Betaproteobacteria;Burkholderiales;Comamonadaceae;Variovorax;Variovorax_sp._Root473	Cluster_63	0	0	0	0	0	0	0	0	0	0	0	0	0	0	0	0	0	0	0	0	0	0	0	0	0	0	0	0	0
Bacteria;(1.0);Proteobacteria;(1.0);Betaproteobacteria;(1.0);Burkholderiales;(1.0);unclassified;(1.0);unclassified;(1.0);Burkholderiales_bacterium_GWA2_64_37;(0.29);	Bacteria;Proteobacteria;Betaproteobacteria;Burkholderiales;unclassified;unclassified;Multi-affiliation	M02944:147:000000000-AUVRY:1:1105:4675:14338	CGTAACCCATTACGGCCGCGTCTGCCCTATCGAAACGCCTGAAGGCCCTAACATCGGCCTGATCAACTCGCTGGCTCTGTACGCTCGGCTGAACGAGTACGGTTTCATCGAAACCCCTTACCGTCGCGTGGTCGATGGCAAGGTCACGAACGAGATCGACTATCTCTCCGCCATCGAAGAAGGCAAGTACGTGATCGCGCAGGCGAATGCAGTGCTCGACAAGGATGGCCGTTTGACGGGTGATCTGGTGTCTGCCCGTGAGAAGGGTGAATCCATTCTGTGTGGTGCAGACCGCGTGCAGTACATGGACGTGTCGCCCGCGCAGATCGTGTCGGTCGCGGCTTCGCTGGTGCCCTTCCTGGAACACGATGATGCGAACCGCGCGC	Bacteria;Proteobacteria;Betaproteobacteria;Burkholderiales;unclassified;unclassified;Multi-affiliation	Cluster_64	90	0	0	0	0	0	0	0	0	0	0	0	0	0	0	0	9	30	16	41	0	0	0	1	0	0	2	0	0
Bacteria;(1.0);Proteobacteria;(1.0);Alphaproteobacteria;(1.0);Caulobacterales;(1.0);Caulobacteraceae;(1.0);Brevundimonas;(1.0);Brevundimonas_diminuta;(0.96);	Bacteria;Proteobacteria;Alphaproteobacteria;Caulobacterales;Caulobacteraceae;Brevundimonas;Brevundimonas_diminuta	M02944:147:000000000-AUVRY:1:1101:23089:9563	CCCGACGCACTACGGCCGCATCTGCCCGATCGAAACGCCGGAAGGCCCGAACATCGGTCTGATCAACTCGCTGGCCACCCACGCCCGCGTGAACAAGTACGGCTTCATCGAAAGCCCGTACCGTCGCGTGGTCGACGGCAAGGCCACGGACGAGGTGGTCTACATCTCGGCCATGGAAGAGGCGAAGCACGTCATCGCCCAGGCCAACATCGACCTGAAGGACGGCGAGATCGTCGAGGAGCTGGTGCCGGGCCGGATCAACGGCGACTCCCAGCTGCTGACCAAGGAAACGGTCGACATGATGGACGTGTCGCCGAAACAGGTCGTTTCGGTCGCCGCCGCCCTGATCCCCTTCCTGGAAAACGATGACGCCAACCGCGCGC	Bacteria;Proteobacteria;Alphaproteobacteria;Caulobacterales;Caulobacteraceae;Brevundimonas;Brevundimonas_diminuta	Cluster_65	1	0	0	0	0	0	0	0	0	0	0	0	0	0	0	0	3	0	0	0	1	0	0	0	0	0	0	0	0
Bacteria;(1.0);Proteobacteria;(1.0);Alphaproteobacteria;(1.0);Rhizobiales;(1.0);Brucellaceae;(0.98);Pseudochrobactrum;(0.98);Pseudochrobactrum_sp._AO18b;(0.98);	Bacteria;Proteobacteria;Alphaproteobacteria;Rhizobiales;Brucellaceae;Pseudochrobactrum;Pseudochrobactrum_sp._AO18b	M02944:147:000000000-AUVRY:1:1101:28046:20516	TCCGACCCATTACGGCCGTATCTGCCCGATTGAAACGCCGGAAGGACCGAATATCGGTCTGATCAACTCGCTCGCAACATTTGCGCGCGTTAATAAATATGGTTTCATTGAAAGCCCTTACCGTAAAATTATCGACGGCAAGATCACCAATGAAGTTGTTTATCTTTCTGCAATGGAAGAAGCCAAGCATTATGTTGCTCAGGCAAATGCTGAAATCGGCGACAATGGTGAATTTACGGATGAATTCGTAATTTCCCGTCATGCTGGCGAAGTTCTGATGGCGCCACGTGAAAACGTGGATCTGATGGACGTTTCGCCTAAGCAGCTGGTTTCTGTTGCTGCTGCGCTTATTCCGTTCCTTGAAAACGATGACGCCAACCGCGCTC	Bacteria;Proteobacteria;Alphaproteobacteria;Rhizobiales;Brucellaceae;Pseudochrobactrum;Pseudochrobactrum_sp._AO18b	Cluster_66	1	0	0	0	0	0	0	0	0	0	0	0	0	0	0	0	0	0	0	0	0	0	0	0	0	1	0	0	0
Bacteria;(1.0);Bacteroidetes;(0.92);unclassified;(0.1);unclassified;(0.1);unclassified;(0.1);unclassified;(0.1);unclassified;(0.1);	Bacteria;Bacteroidetes;Chitinophagia;Chitinophagales;Chitinophagaceae;Filimonas;Filimonas_lacunae	M02944:147:000000000-AUVRY:1:1102:6157:13628	CTACTCTCACTACGGCCGTCTGTGTACTATTGAAACTCCGGAAGGTCCGAACATTGGTCTGATATCTACGCTTTGCGTACATGCGAAGATCAATGACATGGGCTTTATCGAAACACCTTACCGCAAGGTTAGCGAAGGCAAGGTGAATATGAAAGAACTGACTTTCTTAAGCGCAGAAGAAGAAGACCTGGCGAAAATCGCACAGGCCAACACTGCCTTAGATGAGAAAGGACATTTTGTAGAAGAGAAAATCGTTAGCCGTGAAACTGGTGACTTTCCGATCCTTGACAGGAATGATGTTCAGTTTATGGACGTTGCGCCTAACCAGATCGTAGGGTTAAGTGCTTCATTGATTCCTTTCCTTGAGCATGATGATGCGAACCGTGCCT	Bacteria;Bacteroidetes;Chitinophagia;Chitinophagales;Chitinophagaceae;Filimonas;Filimonas_lacunae	Cluster_67	0	0	0	0	0	0	0	0	0	0	0	0	0	0	0	0	0	0	0	0	0	0	0	0	0	0	0	0	0
Bacteria;(1.0);Proteobacteria;(1.0);Betaproteobacteria;(1.0);Burkholderiales;(0.99);Comamonadaceae;(0.89);Acidovorax;(0.79);unclassified;(0.34);	Bacteria;Proteobacteria;Betaproteobacteria;Burkholderiales;Comamonadaceae;Acidovorax;Multi-affiliation	M02944:147:000000000-AUVRY:1:1102:17084:4383	CGTGACCCATTACGGTCGCGTCTGCCCTATCGAAACGCCTGAAGGCCCGAACATCGGCCTGATCAACTCGCTGGCGCTGTACGCGCGCCTGAACGAGTACGGCTTCATCGAGACCCCTTACCGCCGCGTGGTGGATGGCAAGGTCACCGACCAGATCGACTACCTGTCCGCCATCGAAGAGGGCAAGTACGTGATCGCTCAGGCCAATGCCACGCTGGACAAGGAAGGCCGCCTGTCGGGCGACTTGGTGTCTGCACGTGAAAAGGGCGAATCTACGTTGCTGAGCGCTGACCGCGTGCAGTACATGGACGTGTCGCCTGCGCAGATCGTGTCTGTTGCGGCCTCGCTGGTTCCGTTCCTGGAGCACGATGATGCGAACCGCGCAC	Bacteria;Proteobacteria;Betaproteobacteria;Burkholderiales;Comamonadaceae;Acidovorax;Multi-affiliation	Cluster_68	0	0	0	0	0	0	0	0	0	0	0	0	0	0	0	0	0	0	0	0	0	0	0	0	0	0	0	0	0
Bacteria;(1.0);Proteobacteria;(1.0);Gammaproteobacteria;(1.0);Enterobacterales;(1.0);Enterobacteriaceae;(1.0);Enterobacter;(0.93);Enterobacter_cloacae;(0.67);	Bacteria;Proteobacteria;Gammaproteobacteria;Enterobacterales;Enterobacteriaceae;Multi-affiliation;Multi-affiliation	M02944:147:000000000-AUVRY:1:1102:22459:4353	CCCGACTCACTACGGTCGCGTATGTCCAATCGAAACGCCTGAAGGTCCAAACATCGGTCTGATCAACTCCCTGTCCGTGTACGCACAGACTAACGAATACGGTTTCCTTGAGACGCCGTACCGTAAAGTGACCGACGGTGTTGTAACTGACGAAATTCACTACCTGTCTGCTATCGAAGAAGGCAACTACGTTATCGCTCAGGCGAACTCCAACCTGGATGACGAAGGCCACTTTGTAGAAGATCTGGTTACCTGCCGTAGCAAAGGCGAATCCAGCTTGTTCAGCCGCGACCAGGTTGACTACATGGACGTATCCACCCAGCAGGTGGTATCCGTCGGTGCGTCCCTGATCCCGTTCCTGGAACACGATGACGCCAACCGTGCAT	Bacteria;Proteobacteria;Gammaproteobacteria;Enterobacterales;Enterobacteriaceae;Multi-affiliation;Multi-affiliation	Cluster_69	0	0	0	0	0	0	0	0	0	0	0	0	0	0	0	0	0	0	0	0	0	0	0	0	0	0	0	0	0
Bacteria;(1.0);Proteobacteria;(1.0);Alphaproteobacteria;(1.0);Rhizobiales;(0.98);Hyphomicrobiaceae;(0.98);Devosia;(0.98);Devosia_psychrophila;(0.41);	Bacteria;Proteobacteria;Alphaproteobacteria;Rhizobiales;Hyphomicrobiaceae;Devosia;Devosia_psychrophila	M02944:147:000000000-AUVRY:1:1107:25619:8194	CCCGACCCACTACGGCCGTATCTGCCCGATTGAGACCCCGGAAGGTCCAAACATTGGTCTGATCAACTCGCTGTCGACCTTCGCCCGCGTCAACAAGTACGGTTTCATCGAGACCCCGTACCGCAAGATAGTGGACGGCGTTCTGACGGCAGAGGTCGTATACCTCTCCGCCATGGAAGAGGCCAAGCACTACGTCGCTCAGGCGAACGTGCAGTTCAACAAGGACGGCACTCTGCAGGACGATCTGGTCGTTGCCCGTCACGCTGGCGACAACGGTCTGACGCCCAAGGAAAACGTCGACCTTATGGACGTTTCGCCCAAGCAGATGGTGTCGGTTGCGGCATCGCTGATCCCGTTCCTGGAAAACGACGACGCGAACCGTGCTC	Bacteria;Proteobacteria;Alphaproteobacteria;Rhizobiales;Hyphomicrobiaceae;Devosia;Devosia_psychrophila	Cluster_70	0	0	0	0	0	0	0	0	0	0	0	0	0	0	0	0	0	0	0	0	0	0	0	0	0	0	0	0	0
Bacteria;(1.0);Proteobacteria;(1.0);Alphaproteobacteria;(1.0);Rhizobiales;(1.0);Bradyrhizobiaceae;(1.0);Afipia;(0.98);Afipia_broomeae;(0.26);	Bacteria;Proteobacteria;Alphaproteobacteria;Rhizobiales;Bradyrhizobiaceae;Afipia;Multi-affiliation	M02944:147:000000000-AUVRY:1:1102:19288:5282	TCCGACGCACTACGGCCGTATCTGCCCGATTGAGACGCCGGAAGGCCCGAACATCGGTCTGATCAACTCGCTCGCGACTTTCGCGCGCGTGAACAAGTATGGCTTCGTGGAAACGCCTTACCGCAAGGTCAAGGACGGCCGCGTGACCGACGATGTGGTCTATCTCTCCGCGATGGAAGAGGGCCGCTACCGCGTCGCTCAGGCGAACGTGCCGCTCGACAACAAGGGCCGCTTCACCGACGACCTCGTGATCTGCCGTCACGCCGGCGAAGTGTTGCAGCTGCCGCCGGATCGCGTCGATTACATGGACGTGTCGCCGAAGCAGCTCGTCTCCGTCGCAGCGGCGCTGATCCCGTTCCTCGAGAACGACGACGCCAACCGCGCTC	Bacteria;Proteobacteria;Alphaproteobacteria;Rhizobiales;Bradyrhizobiaceae;Afipia;Multi-affiliation	Cluster_71	0	0	0	0	0	0	0	0	0	0	0	0	0	0	0	0	0	0	0	0	0	0	0	0	0	0	0	0	0
Bacteria;(1.0);Proteobacteria;(1.0);Gammaproteobacteria;(1.0);Xanthomonadales;(1.0);Xanthomonadaceae;(1.0);Stenotrophomonas;(1.0);Stenotrophomonas_humi;(0.9);	Bacteria;Proteobacteria;Gammaproteobacteria;Xanthomonadales;Xanthomonadaceae;Stenotrophomonas;Stenotrophomonas_humi	M02944:147:000000000-AUVRY:1:2108:10304:14913	CCCGACCCATTACGGCCGCGTCTGCACCATCGAAACGCCGGAAGGCCCGAACATCGGCCTGATCAACTCGCTGGCCGTGTTCGCACGCACCAACAAGTACGGTTTCCTGGAAACCCCGTACCGCAAGGTGCACGACGGCAAGGTCTCCGACGAGATCGAGTTCCTGTCGGCCATCGAAGAAAACGAGTACGTCATTGCACAGGCAAACGCCCTGACCGACGCCAAGAACATGCTCACCGAGCAGTTCGTGCCGTGTCGTTTCCAGGGTGAGTCGCTGCTGAAGCCGCCGGCGGAAGTCCACTTCATGGACGTCTCGCCGATGCAGACCGTGTCGGTCGCTGCGGCACTGGTTCCGTTCCTGGAGCACGATGACGCCAACCGTGCAC	Bacteria;Proteobacteria;Gammaproteobacteria;Xanthomonadales;Xanthomonadaceae;Stenotrophomonas;Stenotrophomonas_humi	Cluster_72	0	0	0	0	0	0	0	0	0	0	0	0	0	0	0	0	0	0	0	0	0	0	0	0	0	0	0	0	0
Bacteria;(1.0);Proteobacteria;(1.0);Alphaproteobacteria;(1.0);Rhizobiales;(1.0);Brucellaceae;(1.0);Ochrobactrum;(1.0);Ochrobactrum_rhizosphaerae;(1.0);	Bacteria;Proteobacteria;Alphaproteobacteria;Rhizobiales;Brucellaceae;Ochrobactrum;Ochrobactrum_rhizosphaerae	M02944:147:000000000-AUVRY:1:1102:7277:4981	TCCAACGCATTATGGCCGTATCTGCCCGATTGAAACGCCGGAAGGCCCGAATATCGGTCTGATCAACTCGCTTGCAACCTTTGCCCGCGTTAACAAGTATGGCTTCATCGAAAGCCCATACCGCAAAGTTATCGACGGTAAAGTAACGAACGACGTTGTTTATCTGTCGGCTATGGAAGAAGCGAAGCACTCGGTTGCTCAGGCAAACGTAGAGCTGGACGAGCAGGGTGGTTTTGTAGACGAATTCGTCATCTGCCGTCACGCTGGCGAAGTTATGATGGCTCCGCGTGAAAACGTGGACCTGATGGACGTTTCGCCGAAGCAGCTCGTTTCGGTTGCTGCAGCGCTTATTCCGTTCCTTGAAAACGACGATGCGAACCGCGCTC	Bacteria;Proteobacteria;Alphaproteobacteria;Rhizobiales;Brucellaceae;Ochrobactrum;Ochrobactrum_rhizosphaerae	Cluster_73	0	0	0	0	0	0	0	0	0	0	0	0	0	0	0	0	0	0	0	0	0	0	0	0	0	0	0	0	0
Bacteria;(1.0);Proteobacteria;(1.0);Alphaproteobacteria;(1.0);Caulobacterales;(1.0);Caulobacteraceae;(0.98);Brevundimonas;(0.95);unclassified;(0.31);	Bacteria;Proteobacteria;Alphaproteobacteria;Caulobacterales;Caulobacteraceae;Brevundimonas;Brevundimonas_sp._Root1279	M02944:147:000000000-AUVRY:1:1104:6544:5385	CCCGACGCACTATGGCCGCATCTGCCCGATCGAAACGCCGGAAGGCCCGAACATCGGTCTGATCAACTCCCTGGCCACCCACGCCCGCGTCAACAAGTACGGCTTCATCGAGAGCCCCTACCGTCGCGTGAAGGACGGCAAGGCCACGGACGAGGTGGTCTACATCTCGGCCATGGAAGAGGCGAAGCACGTTATCGCCCAGTCAAACATCGAGCTGAAGGCGGGCGAGATCGTCGAGGACCTGGTCCCCGGCCGGATCAACGGTGAATCCCAGCTGCTGACCAAGGCCGACGTCGACATGATGGACGTGTCGCCGAAACAGGTCGTTTCGGTCGCTGCGGCCCTGATCCCCTTCCTTGAAAACGACGACGCCAACCGCGCAC	Bacteria;Proteobacteria;Alphaproteobacteria;Caulobacterales;Caulobacteraceae;Brevundimonas;Brevundimonas_sp._Root1279	Cluster_74	683	0	0	0	0	0	0	0	0	0	0	0	0	0	0	0	65	373	141	169	0	0	0	0	0	0	0	0	0
Bacteria;(1.0);Proteobacteria;(1.0);Alphaproteobacteria;(1.0);Caulobacterales;(1.0);Caulobacteraceae;(1.0);Brevundimonas;(0.93);unclassified;(0.33);	Bacteria;Proteobacteria;Alphaproteobacteria;Caulobacterales;Caulobacteraceae;Brevundimonas;Brevundimonas_sp._Root1279	M02944:147:000000000-AUVRY:1:1110:11034:7589	CCCGACGCACTACGGCCGCATCTGCCCGATCGAAACGCCGGAAGGCCCGAACATCGGTCTGATCAACTCGCTGGCCACCCACGCCCGCGTCAACAAGTACGGCTTCATCGAGAGCCCCTACCGTCGCGTGAAGGACGGCAAGGCCACGGACGAGGTGGTCTACATCTCGGCCATGGAAGAGGCGAAGCACGTTATCGCCCAGTCCAACATTGAGCTGAAGGCGGGCGAGATCGTCGAGGACCTGGTCCCCGGCCGGATCAACGGTGAATCCCAGCTGCTGACCAAGGCCGACGTCGACATGATGGACGTGTCGCCGAAACAGGTCGTTTCGGTCGCTGCGGCCCTGATCCCCTTCCTGGAAAACGACGACGCCAACCGCGCAC	Bacteria;Proteobacteria;Alphaproteobacteria;Caulobacterales;Caulobacteraceae;Brevundimonas;Brevundimonas_sp._Root1279	Cluster_75	0	0	0	0	0	0	0	0	0	0	0	0	0	0	0	0	0	0	0	0	0	0	0	0	0	0	0	0	0
Bacteria;(1.0);Proteobacteria;(1.0);Alphaproteobacteria;(1.0);Rhizobiales;(1.0);Rhizobiaceae;(1.0);Rhizobium;(0.56);Rhizobium_sp._Root651;(0.56);	Bacteria;Proteobacteria;Alphaproteobacteria;Rhizobiales;Rhizobiaceae;Multi-affiliation;Multi-affiliation	M02944:147:000000000-AUVRY:1:1102:14641:20211	TCCGACCCACTACGGTCGTATTTGCCCGATCGAAACGCCTGAGGGACCGAATATCGGTCTGATCAACTCGCTTGCAACCTTTGCCCGTGTGAACAAGTACGGCTTCATCGAAAGCCCGTACCGCAAGATCACCGACGGCAAGGTGACGACCGACGTGATCTATCTCTCCGCGATGGAAGAGGCCAAGTATTACGTCGCACAGGCCAATGCCGAACTCGATGGCGAAGGCGCCTTCGTTGAAGAGTTCGTTGTTTGCCGTCACTCGGGCGAAGTTATGCTCGCACCGCGCGACAACATCAACCTGATGGACGTTTCGCCGAAACAGCTCGTTTCGGTCGCTGCGGCTCTCATTCCGTTCCTGGAAAACGACGACGCCAACCGCGCTC	Bacteria;Proteobacteria;Alphaproteobacteria;Rhizobiales;Rhizobiaceae;Multi-affiliation;Multi-affiliation	Cluster_76	183	1	0	0	0	0	0	0	0	0	0	0	0	0	0	0	28	51	39	93	0	0	0	0	0	0	0	0	0
Bacteria;(1.0);Proteobacteria;(0.96);Alphaproteobacteria;(0.71);Sphingomonadales;(0.21);Sphingomonadaceae;(0.16);Sphingobium;(0.06);Sphingobium_czechense;(0.0);	None	M02944:147:000000000-AUVRY:1:1113:17166:12468	TCCTACCCATTATGGCCGCATCTGTCCGATTGAAACGCCCGAAGGGCCGAATATCGGTTTGATCAACAGCCTGGCGACTTATGCGCGGGTAAACAAATACGGGTTTATCGAAACCCCGTACCGTAAGGTTGCTAATGGCAAGGTCAGCAGTGACGTTGTCTATCTATCGGCGATGGAAGAAGCCAAGTTCACGATCGCGCAGGCCAACGCGCCGTTCGATGCGAAGGGCCAGTTGCTCAGCGATCTGGTGTCATGCCGGATTGCAGGCGATTTCGCCATGACTGCGCCGTCAAATGTTGAATTGATGGATGTCTCGCCCAAGCAGCTTGTTTCGGTTGCTTCGGCGCTTATTCCGTTTCTGGAAAACGATGACGCCAATCGCGCGC	Unclassified;Unclassified;Unclassified;Unclassified;Unclassified;Unclassified;Unclassified	Cluster_77	1538	0	0	0	0	0	0	0	0	0	0	0	0	0	0	0	0	0	0	0	0	0	0	0	1	0	1152	171	214
Bacteria;(1.0);Proteobacteria;(1.0);Alphaproteobacteria;(1.0);Rhizobiales;(1.0);Phyllobacteriaceae;(1.0);Mesorhizobium;(0.99);Mesorhizobium_sp._1M-11;(0.36);	Bacteria;Proteobacteria;Alphaproteobacteria;Rhizobiales;Phyllobacteriaceae;Mesorhizobium;Multi-affiliation	M02944:147:000000000-AUVRY:1:1107:5828:25201	CCCGACGCACTACGGCCGTATCTGCCCGATCGAGACGCCGGAAGGCCCGAACATCGGTCTGATCAACTCGCTGGCCACCTTTGCCCGCGTCAACAAGTACGGCTTCATCGAGAGCCCGTACCGCAAGATCGTTGACGGCAAGCTGACTGACGAGGTCGTCTATCTGTCGGCCATGGAAGAGGCCAAGCACTACGTTGCCCAGGCCAACGCCGAGCTCGACAAGGAAGGCCGTTTCGTCGACGAATTCGTCATCTGCCGTAACGCCGGCGAAGTGATGATGGCGCCGCGCGAAAACGTCGACCTGATGGACGTCTCGCCGAAGCAGATGGTGTCCGTCGCAGCCGCGCTCATCCCGTTCCTCGAGAACGACGACGCCAACCGCGCGC	Bacteria;Proteobacteria;Alphaproteobacteria;Rhizobiales;Phyllobacteriaceae;Mesorhizobium;Multi-affiliation	Cluster_78	54	0	0	0	0	0	0	0	0	0	0	0	0	0	0	0	11	17	13	24	0	0	0	0	0	0	0	0	0
Bacteria;(1.0);Proteobacteria;(1.0);Alphaproteobacteria;(1.0);Caulobacterales;(1.0);Caulobacteraceae;(0.76);Brevundimonas;(0.76);Brevundimonas_sp._BAL3;(0.74);	Bacteria;Proteobacteria;Alphaproteobacteria;Caulobacterales;Caulobacteraceae;Brevundimonas;Brevundimonas_sp._BAL3	M02944:147:000000000-AUVRY:1:1102:23257:13986	CCCGACCCACTACGGCCGCATCTGCCCGATCGAAACGCCGGAAGGCCCGAACATCGGCCTGATCAACTCGCTGGCCACCCACGCGCGCGTCAACAAGTACGGCTTCATCGAGAGCCCGTACCGTCGCGTGAAGGACGGCGTGGCCCAGAACGAGGTGGTCTACATCTCGGCCATGGAAGAGTCGAAATACACGATCGCCCAGGCCAACATCGAACTGAAGAACGGCAGCATCGTCGAGGACCTGGTCCCCGGCCGGATCAACGGCGAATCCCAGCTGCTGAACCGCGACGCCGTGGACATGATGGACGTGTCGCCGAAGCAGGTCGTTTCGGTCGCCGCCGCCCTGATCCCCTTCCTGGAAAACGATGACGCCAACCGCGCAC	Bacteria;Proteobacteria;Alphaproteobacteria;Caulobacterales;Caulobacteraceae;Brevundimonas;Brevundimonas_sp._BAL3	Cluster_79	2	0	0	0	0	0	0	0	0	0	0	0	0	0	0	0	0	0	2	0	0	0	0	0	0	0	0	0	0
Bacteria;(1.0);Proteobacteria;(1.0);Gammaproteobacteria;(1.0);Xanthomonadales;(1.0);Xanthomonadaceae;(1.0);Stenotrophomonas;(1.0);Stenotrophomonas_maltophilia;(0.48);	Bacteria;Proteobacteria;Gammaproteobacteria;Xanthomonadales;Xanthomonadaceae;Stenotrophomonas;Stenotrophomonas_maltophilia	M02944:147:000000000-AUVRY:1:1102:17068:3515	CCCGACCCATTACGGCCGCGTCTGCACCATCGAAACGCCGGAAGGCCCGAACATCGGCCTGATCAACTCGCTGGCCGTGTACGCCCGCACCAACCAGTACGGCTTCCTCGAGACCCCGTACCGCAAGGTTGCCGACGGCAAGGTCTCCGACGAGATCGAATTCCTGTCGGCCATCGAAGAAAACGAGTACGTCATCGCCCAGGCCAACGCCCTGACCGATGCCAAGAGCATGCTCACCGAGCAGTTCGTGCCGTGCCGCTTCCAGGGTGAGTCGCTGCTCAAGCCGCCGGCGGAGGTCCACTTCATGGACGTCTCGCCGATGCAGACCGTGTCGATCGCTGCCGCGCTCGTCCCGTTCCTGGAGCACGATGACGCCAACCGCGCAC	Bacteria;Proteobacteria;Gammaproteobacteria;Xanthomonadales;Xanthomonadaceae;Stenotrophomonas;Stenotrophomonas_maltophilia	Cluster_80	0	0	0	0	0	0	0	0	0	0	0	0	0	0	0	0	0	0	0	0	0	0	0	0	0	0	0	0	0
Bacteria;(1.0);Proteobacteria;(1.0);Alphaproteobacteria;(0.99);Rhizobiales;(0.85);Phyllobacteriaceae;(0.54);Mesorhizobium;(0.47);Mesorhizobium_sp._LC103;(0.38);	Bacteria;Proteobacteria;Alphaproteobacteria;Rhizobiales;Hyphomicrobiaceae;Devosia;Devosia_sp._Root413D1	M02944:147:000000000-AUVRY:1:1102:27398:10029	CCCGACGCACTATGGCCGGATCTGCCCGATCGAGACGCCGGAAGGCCCGAACATCGGTCTTATCAACAGCTTGGCGACGTTTGCTCGCGTGAACAAGTATGGCTTCATCGAGACGCCGTACCGCAAGATCGTCAACGGCAAGGTCACCGACGACGTCGTCTATCTGTCGGCGATGGAAGAGGCCAAGCACTACGTCGCGCAGGCCAATGCCGAGCTGACCGACAAGCGTGAATTCGCCAACGACCTGATCGTGGCACGCCACGCCGGCGACAACGGCCTGACGCCGAAAGAGACCATCGACCTGATGGACGTGTCGCCCAAGCAGATCGTTTCGGTGGCGGCCGCGCTCATCCCGTTCCTCGAGAACGACGACGCCAACCGCGCCC	Bacteria;Proteobacteria;Alphaproteobacteria;Rhizobiales;Hyphomicrobiaceae;Devosia;Devosia_sp._Root413D1	Cluster_81	12	0	0	0	0	0	0	0	0	0	0	0	0	0	0	0	1	5	2	5	0	0	0	0	0	0	0	0	0
Bacteria;(1.0);Proteobacteria;(1.0);Alphaproteobacteria;(1.0);Rhizobiales;(1.0);Brucellaceae;(0.96);Ochrobactrum;(0.96);unclassified;(0.21);	Bacteria;Proteobacteria;Alphaproteobacteria;Rhizobiales;Brucellaceae;Ochrobactrum;Ochrobactrum_rhizosphaerae	M02944:147:000000000-AUVRY:1:1103:5015:14883	TCCAACGCATTATGGCCGTATTTGCCCGATTGAAACGCCGGAAGGCCCGAACATCGGTCTGATCAACTCGCTCGCAACTTTTGCCCGCGTCAACAAGTACGGCTTTATCGAAAGCCCGTACCGCAAGGTTGTCGATGGCAAGGTAACGTACGACGTTGTCTACCTCTCGGCCATGGAAGAAGCGAAGCACTCGGTTGCTCAGGCAAACGTTGAGCTGGATGAGCATGGCAGTTTCGTTGACGAATTCGTCATCTGCCGTCATGCCGGTGAAGTGATGATGACTCCGCGTGAAAACGTGGATCTGATGGATGTTTCGCCGAAGCAGCTGGTTTCGGTTGCTGCAGCACTTATTCCGTTCCTTGAAAACGACGACGCGAACCGCGCTC	Bacteria;Proteobacteria;Alphaproteobacteria;Rhizobiales;Brucellaceae;Ochrobactrum;Ochrobactrum_rhizosphaerae	Cluster_82	0	0	0	0	0	0	0	0	0	0	0	0	0	0	0	0	0	0	0	0	0	0	0	0	0	0	0	0	0
Bacteria;(1.0);Proteobacteria;(0.99);Alphaproteobacteria;(0.97);Rhizobiales;(0.78);unclassified;(0.22);unclassified;(0.22);unclassified;(0.22);	Bacteria;Proteobacteria;Alphaproteobacteria;Rhizobiales;Hyphomicrobiaceae;Hyphomicrobium;Multi-affiliation	M02944:147:000000000-AUVRY:1:1105:16494:28886	TCCGACCCACTACGGCCGCATCTGCCCCATCGAGACGCCGGAAGGCCCGAACATCGGTCTGATCAACTCGCTGGCTACGTTCGCACGCGTCAATAAGTACGGCTTCATCGAGAGCCCGTACCGCAAGGTGAAGGACGGCAAGGTGACGGATACGGTCTCGTATCTGTCCGCCATGGAAGAGATGCGCCATCACGTCGCTCAGGCCAACGCCACGATCGACGCGAAGGGCAAGCTCACCGGTGACCTCATCACCTGCCGCTTCAACGGCGACGTTCTGCTCGTTTCGCCCGACAAGGTCGACTACATCGACGTGTCGCCCAAGCAGCTCGTGTCGGTCGCGGCCGCGCTCATCCCGTTCCTCGAGAACGACGACGCCAACCGTGCCC	Bacteria;Proteobacteria;Alphaproteobacteria;Rhizobiales;Hyphomicrobiaceae;Hyphomicrobium;Multi-affiliation	Cluster_83	0	0	0	0	0	0	0	0	0	0	0	0	0	0	0	0	0	0	0	0	0	0	0	0	0	0	0	0	0
Bacteria;(1.0);Proteobacteria;(1.0);Betaproteobacteria;(1.0);Burkholderiales;(1.0);Oxalobacteraceae;(1.0);Janthinobacterium;(1.0);unclassified;(0.91);	Bacteria;Proteobacteria;Betaproteobacteria;Burkholderiales;Oxalobacteraceae;Janthinobacterium;Multi-affiliation	M02944:147:000000000-AUVRY:1:2113:19041:12340	TCCGACCCACTACGGCCGCGTCTGCCCGATCGAGACACCGGAAGGTCCGAACATTGGTCTGATCAACTCGCTGGCTCTGTATGCCCGCCTGAATGAATACGGCTTCCTGGAAACCCCGTACCGCAAGGTCGAAGGCTCCAAGATTACCGATCAGATCGACTATCTGTCCGCCATCGAAGAAGGCCGCTACATCATCGCTCAGGCGAATGCGACCATCAACGACGAAGGCATGCTGTCCGATGAACTGGTCTCGGCCCGTGAAGCCGGCGAAACCATCCTGGTCTCCCCGGAGCGCATCCAGTACATGGACGTGGCGCCAGGCCAGATCGTTTCCGTTGCTGCCTCGCTGATTCCGTTCCTCGAACACGATGATGCAAACCGTGCAT	Bacteria;Proteobacteria;Betaproteobacteria;Burkholderiales;Oxalobacteraceae;Janthinobacterium;Multi-affiliation	Cluster_84	0	0	0	0	0	0	0	0	0	0	0	0	0	0	0	0	0	0	0	0	0	0	0	0	0	0	0	0	0
Bacteria;(1.0);Proteobacteria;(1.0);Alphaproteobacteria;(1.0);Sphingomonadales;(1.0);Sphingomonadaceae;(1.0);Sphingopyxis;(1.0);unclassified;(0.76);	Bacteria;Proteobacteria;Alphaproteobacteria;Sphingomonadales;Sphingomonadaceae;Sphingopyxis;Sphingopyxis_ummariensis	M02944:147:000000000-AUVRY:1:2108:17353:16391	TCCGACGCACTATGGCCGTATCTGCCCGATCGAAACGCCGGAAGGCCCGAACATCGGTCTGATCAACAGCCTCGCGACCTTCGCGCGCGTCAACAAATATGGCTTCATCGAAACCCCGTATCGCCGCGTCGTCGACGGCAAGGTGACGAGCGAAGTCGTCTATCTGTCGGCGATGGAGGAATCGAAGCACACGGTCGCGCAGGCGAACGCCGATCTCAACGCCGACGGCAGCTTCGTCGAGGAACTGATCTCGGCGCGTGAAGCCGGCGAATTCCTGATGGCGCCGCGCGAACAGATCACGCTGATGGACGTGTCGCCGAAGCAGCTTGTTTCGGTTGCGGCCTCGCTCATTCCGTTCCTGGAAAACGATGACGCCAACCGCGCGC	Bacteria;Proteobacteria;Alphaproteobacteria;Sphingomonadales;Sphingomonadaceae;Sphingopyxis;Sphingopyxis_ummariensis	Cluster_85	80	0	0	0	0	0	0	0	0	0	0	0	0	0	0	0	5	35	20	25	0	0	0	0	0	0	0	0	0
Bacteria;(1.0);Proteobacteria;(1.0);Betaproteobacteria;(1.0);Burkholderiales;(1.0);Comamonadaceae;(1.0);Variovorax;(1.0);Variovorax_paradoxus;(1.0);	Bacteria;Proteobacteria;Betaproteobacteria;Burkholderiales;Comamonadaceae;Variovorax;Variovorax_paradoxus	M02944:147:000000000-AUVRY:1:1107:12582:15465	CGTGACCCATTACGGCCGCGTCTGCCCGATCGAAACGCCCGAAGGCCCGAACATCGGCCTGATCAACTCGCTGGCCCTGTATGCCCGCCTCAACGAATACGGCTTCATCGAGACGCCGTACCGCCGCGTGGTCGACAGCAAGGTCACGAACGAGATCGACTACCTGTCGGCCATCGAGGAAGGCAAGTACGTCATCGCCCAGGCCAACGCGGCCCTGGACAAGGATGGCAAGCTGACCGGCGACCTGGTGTCGGCGCGTGAAGCCGGCGAATCGATCCTGGTCGGCGCCGAGCGCATCCAGTACATGGACGTGTCGCCCGCGCAGATCGTGTCGGTGGCCGCTTCGCTGGTGCCGTTCCTCGAGCACGACGACGCGAACCGCGCGC	Bacteria;Proteobacteria;Betaproteobacteria;Burkholderiales;Comamonadaceae;Variovorax;Variovorax_paradoxus	Cluster_86	0	35	37	39	12	11	3	47	75	87	124	80	59	60	34	53	0	0	0	0	0	0	0	0	0	0	0	0	0
Bacteria;(1.0);Proteobacteria;(1.0);Gammaproteobacteria;(1.0);Xanthomonadales;(1.0);Xanthomonadaceae;(1.0);Stenotrophomonas;(1.0);Stenotrophomonas_humi;(0.97);	Bacteria;Proteobacteria;Gammaproteobacteria;Xanthomonadales;Xanthomonadaceae;Stenotrophomonas;Stenotrophomonas_humi	M02944:147:000000000-AUVRY:1:1102:11312:4597	CCCGACCCATTACGGCCGCGTCTGCACCATCGAAACGCCGGAAGGCCCGAACATCGGCCTGATCAACTCGCTGGCCGTGTTCGCACGCACCAACAAGTACGGTTTCCTGGAAACCCCGTACCGCAAGGTGCACGACGGCAAGGTCTCCGACGAGGTCGAATTCCTGTCGGCCATCGAAGAAAACGAATACGTCATTGCACAGGCAAACGCCCTGACCGACGCCAAGAACATGCTCACCGAGCAGTTCGTGCCGTGTCGTTTTCAGGGTGAGTCGCTGCTGAAGCCGCCGGCGGAAGTCCACTTCATGGACGTCTCGCCGATGCAGACCGTGTCGGTCGCTGCGGCACTGGTTCCGTTCCTGGAGCACGATGACGCCAACCGTGCAC	Bacteria;Proteobacteria;Gammaproteobacteria;Xanthomonadales;Xanthomonadaceae;Stenotrophomonas;Stenotrophomonas_humi	Cluster_87	0	0	0	0	0	0	0	0	0	0	0	0	0	0	0	0	0	0	0	0	0	0	0	0	0	0	0	0	0
Bacteria;(1.0);Proteobacteria;(0.93);Betaproteobacteria;(0.33);Neisseriales;(0.03);Chromobacteriaceae;(0.03);Jeongeupia;(0.03);Jeongeupia_sp._USM3;(0.03);	Bacteria;Proteobacteria;Gammaproteobacteria;Xanthomonadales;Nevskiaceae;Nevskia;Nevskia_soli	M02944:147:000000000-AUVRY:1:1102:14274:26209	CCCGACCCACTACGGCCGCGTCTGCCCCATCGAAACGCCGGAAGGCCCGAACATCGGCCTGATCAACTCGCTGGCCTGCTACGCCCGCACCAACGAATACGGCTTCCTCGAGACGCCGTACCGCAAGGTGGCCGATGGCAAGGTCACCGACCAGATCGACTACCTCTCGGCGATCGAAGAAGGCCGCTACGTGATCGCGCAGGCGAACTCGGAGCTCGACAAGAAGAACGCGTTCACGGCGGATCTCGTGTCGGTGCGCTTCTCGAACGAATTCACGATGATGACCCCGGACCGCGTCCAGTACATGGACGTCTCTCCGCGTCAGATTGTTTCCGTGGCAGCTGCGCTCATCCCCTTCCTTGAGCACGACGACGCCAACCGCGCGC	Bacteria;Proteobacteria;Gammaproteobacteria;Xanthomonadales;Nevskiaceae;Nevskia;Nevskia_soli	Cluster_88	0	0	0	0	0	0	0	0	0	0	0	0	0	0	0	0	1	0	0	0	0	0	0	0	0	0	0	0	0
Bacteria;(1.0);Proteobacteria;(1.0);Betaproteobacteria;(1.0);Burkholderiales;(1.0);Comamonadaceae;(1.0);Variovorax;(1.0);Variovorax_paradoxus;(0.69);	Bacteria;Proteobacteria;Betaproteobacteria;Burkholderiales;Comamonadaceae;Variovorax;Variovorax_boronicumulans	M02944:147:000000000-AUVRY:1:1106:16581:16477	CGTGACCCACTACGGCCGCGTGTGCCCGATCGAAACGCCTGAAGGCCCGAACATCGGTCTGATCAACTCGCTGGCCCTGTACGCCCGCCTGAACGAATACGGCTTCATCGAGACGCCGTACCGCCGCGTGGTCGACAGCAAGGTCACGATGGACATCGACTACCTGTCGGCCATCGAAGAAGGCAAGTACGTCATCGCCCAGGCCAATGCGGTCCTGGACAAGGACGGCAAGCTGACCGGCGACCTGGTCTCGGCGCGTGAAGCCGGCGAATCGATCCTGGTCGGTGCCGAGCGCATCCAGTACATGGACGTGTCGCCTGCGCAGATCGTGTCGGTGGCTGCTTCGCTCGTGCCGTTCCTCGAGCACGACGACGCGAACCGCGCGT	Bacteria;Proteobacteria;Betaproteobacteria;Burkholderiales;Comamonadaceae;Variovorax;Variovorax_boronicumulans	Cluster_89	40	0	0	0	0	0	0	0	0	0	0	0	0	0	0	0	6	25	10	5	0	0	0	0	0	0	0	0	0
Bacteria;(1.0);Proteobacteria;(1.0);Betaproteobacteria;(1.0);Burkholderiales;(1.0);Comamonadaceae;(1.0);Variovorax;(1.0);Variovorax_paradoxus;(0.43);	Bacteria;Proteobacteria;Betaproteobacteria;Burkholderiales;Comamonadaceae;Variovorax;unclassified	M02944:147:000000000-AUVRY:1:1102:4007:13175	CGTGACCCACTACGGTCGCGTCTGCCCGATCGAAACGCCCGAAGGCCCGAACATCGGTCTGATCAACTCGCTGGCCCTGTACGCCCGCCTGAACGAATACGGTTTCATCGAGACGCCGTACCGTCGCGTGGTCGACAGCAAGGTCACGATGGACATCGACTACCTGTCGGCCATCGAAGAAGGCAAGTACGTCATCGCCCAGGCCAACGCGGTCCTGGACAAGGACGGCACGCTGACCGGCGACCTGGTCTCGGCGCGTGAAGCCGGCGAATCGATCCTGGTCGGTGCCGAGCGCATCCAGTACATGGACGTGTCGCCTGCGCAGATCGTGTCGGTGGCTGCCTCGCTCGTGCCGTTCCTGGAGCACGACGATGCGAACCGCGCGT	Bacteria;Proteobacteria;Betaproteobacteria;Burkholderiales;Comamonadaceae;Variovorax;unclassified	Cluster_90	0	0	0	0	0	0	0	0	0	0	0	0	0	0	0	0	0	0	0	0	0	0	0	0	0	0	0	0	0
Bacteria;(1.0);Proteobacteria;(1.0);Betaproteobacteria;(1.0);Burkholderiales;(1.0);Alcaligenaceae;(1.0);Achromobacter;(0.93);Achromobacter_xylosoxidans;(0.8);	Bacteria;Proteobacteria;Betaproteobacteria;Burkholderiales;Alcaligenaceae;Achromobacter;Achromobacter_xylosoxidans	M02944:147:000000000-AUVRY:1:2103:17835:19911	CCCGACCCACTATGGCCGCGTCTGCCCGATCGAAACGCCGGAAGGCCCGAACATCGGCCTGATCAACTCCATGGCGCTGTACGCTCGCCTGAACGAGTACGGCTTCCTGGAAACGCCTTACCGCAAGATCATCGACGGCAAGGTCAGCGAGCAGATCGACTACCTGTCGGCCATCGAAGAAAGCCACTACGTCATCGCGCAGGCCAACGCCGCGCTCGACGAAGCGGGCCATTTCGTGGACGACCTGGTGGCTTGCCGCGAAGCTGGCGAAACCATGCTGACCGCTCCGGCCAACGTGCACTACATGGACGTTGCCCCGTCGCAGATCGTGTCGGTTGCGGCCTCGCTGATTCCGTTCCTGGAGCACGACGACGCGAACCGCGCGC	Bacteria;Proteobacteria;Betaproteobacteria;Burkholderiales;Alcaligenaceae;Achromobacter;Achromobacter_xylosoxidans	Cluster_91	403	0	0	0	0	0	0	0	0	0	0	0	0	0	0	0	28	196	98	109	0	0	0	0	0	0	0	0	0
Bacteria;(1.0);Proteobacteria;(1.0);Alphaproteobacteria;(1.0);Rhizobiales;(1.0);Hyphomicrobiaceae;(1.0);Devosia;(1.0);Devosia_epidermidihirudinis;(0.59);	Bacteria;Proteobacteria;Alphaproteobacteria;Rhizobiales;Hyphomicrobiaceae;Devosia;Multi-affiliation	M02944:147:000000000-AUVRY:1:1102:8984:7875	CCCAACCCACTACGGCCGTATCTGCCCGATTGAGACCCCAGAAGGTCCAAACATCGGTCTGATCAACTCGCTGTCCACCTTTGCTCGCGTCAACAAGTACGGTTTCATCGAGACCCCGTATCGCAAGATCGTCGATGGCAAGCTGACCGACGACGTCGTGTACCTCTCCGCCATGGAAGAGGCTAAGCACTACGTCGCTCAGGCCAACGTGACCTTCAACGACAAGGGCGAGCTGGAGCACGAACTGGTTGTGGCGCGCCACGCCGGTGACAACGGCCTGACGCCTCGCGAAAACGTCGACCTTATGGACGTTTCGCCAAAGCAGATGGTGTCGGTTGCGGCTTCGCTGATCCCGTTCCTCGAGAACGACGACGCTAACCGCGCTC	Bacteria;Proteobacteria;Alphaproteobacteria;Rhizobiales;Hyphomicrobiaceae;Devosia;Multi-affiliation	Cluster_92	0	0	0	0	0	0	0	0	0	0	0	0	0	0	0	0	0	0	0	0	0	0	0	0	0	0	0	0	0
Bacteria;(1.0);Bacteroidetes;(1.0);Sphingobacteriia;(1.0);Sphingobacteriales;(1.0);Sphingobacteriaceae;(1.0);Sphingobacterium;(1.0);Sphingobacterium_multivorum;(0.49);	Bacteria;Bacteroidetes;Sphingobacteriia;Sphingobacteriales;Sphingobacteriaceae;Sphingobacterium;Sphingobacterium_multivorum	M02944:147:000000000-AUVRY:1:1114:16891:8768	CTACACACACTACGGTCGTCTTTGTACAATTGAAACTCCTGAGGGTCCAAACATCGGTTTGATTTCCTCATTGGCTGTACACGCGAAAATTAATCACTTAGGATTTATCGAGACTCCTTACCGTAAGGTGAAAGATGGGGTTGTTGTGGTTGACGAGCCGGTCGTATATTTATCTGCTGAGGATGAAGATGGTAAAACAATCGCACAAGCGAATGCTTTGTATGATGACAAAGGTAATTTCGAAGATGCGAAAGTGAAAGCCAGATATGAGGGTGACTTCCCAATTATCGAGCCTAATATGCTTGATTATATGGACGTTGCTCCAAACCAAATTACATCTATTGCGGCTTCATTGATTCCTTTCTTGGAACACGATGATGCCAACCGTGCAT	Bacteria;Bacteroidetes;Sphingobacteriia;Sphingobacteriales;Sphingobacteriaceae;Sphingobacterium;Sphingobacterium_multivorum	Cluster_93	0	0	0	0	0	0	0	0	0	0	0	0	0	0	0	0	0	0	0	0	0	0	0	0	0	0	0	0	0
Bacteria;(1.0);Proteobacteria;(1.0);Alphaproteobacteria;(0.98);Rhizobiales;(0.91);Brucellaceae;(0.35);Ochrobactrum;(0.22);unclassified;(0.03);	Bacteria;Proteobacteria;Alphaproteobacteria;Rhizobiales;Phyllobacteriaceae;Phyllobacterium;Phyllobacterium_sp._YR531	M02944:147:000000000-AUVRY:1:2112:18519:22151	TCCGACGCATTATGGCCGTATCTGCCCGATTGAAACGCCGGAAGGCCCGAATATCGGTCTGATCAACTCGCTGGCAACGTTTGCACGCGTCAACAAGTACGGTTTCATCGAAAGCCCTTACCGCAAGATCGTTGACGGCAAGGTGACGGACGACGTCATCTACCTCTCTGCAATGGAAGAAGCCAAGCATTACGTGGCTCAGGCCAACGTTGAGCTGGATGCAAATGGCGCGTTCACGGATGAATTCGTGATTTGCCGTCATGCCGGTGAAGTGCTGCTGGCTCCGCGTGAAAACGTGGATCTGATGGACGTGTCGCCAAAGCAGCTGGTTTCGGTTGCCGCAGCGCTCATTCCGTTCCTTGAAAACGACGACGCCAACCGCGCTC	Bacteria;Proteobacteria;Alphaproteobacteria;Rhizobiales;Phyllobacteriaceae;Phyllobacterium;Phyllobacterium_sp._YR531	Cluster_94	0	0	0	0	0	0	0	0	0	0	0	0	0	0	0	0	0	0	0	0	0	0	0	0	0	0	0	0	0
Bacteria;(1.0);Proteobacteria;(1.0);Alphaproteobacteria;(1.0);Rhizobiales;(0.99);Brucellaceae;(0.94);Ochrobactrum;(0.81);Ochrobactrum_rhizosphaerae;(0.38);	Bacteria;Proteobacteria;Alphaproteobacteria;Rhizobiales;Brucellaceae;Ochrobactrum;Multi-affiliation	M02944:147:000000000-AUVRY:1:1102:12871:2571	TCCGACGCATTATGGCCGTATCTGCCCGATTGAAACGCCGGAAGGCCCGAATATCGGTCTGATCAACTCGCTCGCTACCTTTGCGCGCGTTAACAAGTACGGCTTTATCGAAAGCCCGTACCGCAAGGTTGTCGACGGTAAGGTAACTTACGACGTTGTCTATCTTTCGGCTATGGAAGAAGCAAAGCACTCGGTTGCTCAGGCAAACGTAGAGCTCGATGAGCACGGTAGTTTCGTTGATGAGTTCGTCATCTGCCGCCATGCAGGCGAAGTGATGATGGCTCCGCGTGAAAACGTGGATCTCATGGACGTTTCGCCAAAGCAGCTGGTCTCAGTTGCTGCCGCGCTTATTCCGTTCCTTGAAAACGACGACGCCAACCGCGCTC	Bacteria;Proteobacteria;Alphaproteobacteria;Rhizobiales;Brucellaceae;Ochrobactrum;Multi-affiliation	Cluster_95	0	0	0	0	0	0	0	0	0	0	0	0	0	0	0	0	0	0	0	0	0	0	0	0	0	0	0	0	0
Bacteria;(1.0);Proteobacteria;(1.0);Gammaproteobacteria;(1.0);Xanthomonadales;(1.0);Xanthomonadaceae;(1.0);Stenotrophomonas;(1.0);Stenotrophomonas_maltophilia;(1.0);	Bacteria;Proteobacteria;Gammaproteobacteria;Xanthomonadales;Xanthomonadaceae;Stenotrophomonas;Multi-affiliation	M02944:147:000000000-AUVRY:1:1107:19244:20002	CCCGACCCATTACGGCCGCGTCTGCACCATCGAAACCCCGGAAGGCCCGAACATCGGCCTGATCAACTCGCTGGCCGTGTACGCCCGCACCAACCAGTACGGTTTCCTCGAGACTCCGTACCGCAAGGTCGTGGACGGCAAGGTCTATGACGAAGTCGAGTTCCTGTCGGCCATCGAAGAAAACGAGTACGTCATTGCGCAGGCCAACGCGCTGACCAATGCCGACAGCGTGCTGACCGAGCAGTTCGTTCCGTGCCGCTTCCAGGGTGAGTCGCTGCTGAAGCCGCCGGCGGAAGTCCACTTCATGGACGTCTCGCCGATGCAGACCGTGTCGATCGCGGCCGCGCTGGTTCCGTTCCTGGAGCACGATGACGCCAACCGCGCAC	Bacteria;Proteobacteria;Gammaproteobacteria;Xanthomonadales;Xanthomonadaceae;Stenotrophomonas;Multi-affiliation	Cluster_96	0	0	0	0	0	0	0	0	0	0	0	0	0	0	0	0	0	0	0	0	0	0	0	0	0	0	0	0	0
Bacteria;(1.0);Proteobacteria;(1.0);Alphaproteobacteria;(1.0);Rhizobiales;(1.0);Brucellaceae;(1.0);Pseudochrobactrum;(1.0);Pseudochrobactrum_sp._AO18b;(1.0);	Bacteria;Proteobacteria;Alphaproteobacteria;Rhizobiales;Brucellaceae;Pseudochrobactrum;Pseudochrobactrum_sp._AO18b	M02944:147:000000000-AUVRY:1:2105:14963:7957	TCCGACCCATTACGGCCGTATCTGCCCGATTGAAACACCGGAAGGTCCGAATATCGGTCTGATCAACTCGCTCGCAACTTTTGCGCGCGTCAACAAATATGGTTTCATTGAAAGCCCTTACCGTAAAATTATCGACGGTAAGATCACCAATGAAGTCGTTTATCTTTCCGCTATGGAAGAAGCCAAGCACTATGTTGCTCAGGCCAATGCTGAAGTGGGCGAAAACGGTGAATTCGTTGAAGAATTCGTAATTTCGCGTCATGCCGGTGAAGTTCTGATGGCGCCGCGTGAAAACGTGGATCTGATGGACGTTTCGCCGAAGCAGCTGGTTTCTGTTGCTGCCGCGCTTATTCCGTTCCTGGAAAACGACGACGCCAACCGCGCTC	Bacteria;Proteobacteria;Alphaproteobacteria;Rhizobiales;Brucellaceae;Pseudochrobactrum;Pseudochrobactrum_sp._AO18b	Cluster_97	0	0	0	0	0	0	0	0	0	0	0	0	0	0	0	0	0	0	0	0	0	0	0	0	0	0	0	0	0
Bacteria;(1.0);Firmicutes;(1.0);Bacilli;(1.0);Lactobacillales;(1.0);Enterococcaceae;(1.0);Enterococcus;(1.0);Enterococcus_mundtii;(1.0);	Bacteria;Firmicutes;Bacilli;Lactobacillales;Enterococcaceae;Enterococcus;Enterococcus_mundtii	M02944:147:000000000-AUVRY:1:1104:13456:27229	CTACTCCCACTATGGCCGTATGTGTCCGATCGAAACGCCTGAGGGACCAAATATCGGGTTGATCAATAGTTTATCTAGTTACGCGAAAGTAAACAAATTTGGTTTTATCGAAACGCCGTATCGTCGTGTTGATCGTGAAACTGGCCGTGTGACAGAACAAATCGATTACTTGACAGCAGACATCGAGGACCATTATATCGTTGCCCAAGCAAACAGTAAGTTGAATGATGACGGTACATTTGCTGAAGAAATCGTCATGGCTCGTGCCCAAAGTGAAAACTTAGAAGTATCGATCGATAAAGTCGATTATATGGACGTTTCACCGAAACAAGTAGTTGCGGTAGCGACAGCATGTATTCCTTTCTTGGAAAACGATGACTCCAACCGTGCCT	Bacteria;Firmicutes;Bacilli;Lactobacillales;Enterococcaceae;Enterococcus;Enterococcus_mundtii	Cluster_98	91	24	19	43	11	14	12	92	82	80	97	90	79	103	132	106	17	24	34	33	0	0	0	0	0	0	0	0	0
Bacteria;(1.0);Proteobacteria;(1.0);Betaproteobacteria;(1.0);Burkholderiales;(1.0);Comamonadaceae;(1.0);Acidovorax;(1.0);Acidovorax_sp._KKS102;(1.0);	Bacteria;Proteobacteria;Betaproteobacteria;Burkholderiales;Comamonadaceae;Acidovorax;Acidovorax_sp._KKS102	M02944:147:000000000-AUVRY:1:1102:26178:8152	CGTGACCCACTACGGTCGCGTTTGCCCTATCGAAACGCCTGAAGGCCCCAACATTGGTCTGATCAACTCGCTGGCTCTGTATGCCCGCCTGAACGAGTACGGTTTCATCGAAACCCCTTACCGTCGCGTGGTGGATGGCAAGGTGACCAACGACATCGACTATCTGTCGGCGATTGAAGAAGGCAAGTACGTGATTGCGCAGGCCAATGCGCAGCTCGACAAGGACGGCCGCCTGACGGGTGAGCTGGTCTCTGCCCGTGAAAAGGGTGAGTCCATTCTGTGCGGTGCAGACCGTGTGCAGTACATGGACGTGTCGCCCGCGCAGATCGTGTCGGTGGCTGCCTCGCTAGTGCCTTTCCTGGAGCACGACGACGCGAACCGCGCGT	Bacteria;Proteobacteria;Betaproteobacteria;Burkholderiales;Comamonadaceae;Acidovorax;Acidovorax_sp._KKS102	Cluster_99	0	0	0	0	0	0	0	0	0	0	0	0	0	0	0	0	0	0	0	0	0	0	0	0	0	0	0	0	0
Bacteria;(1.0);Proteobacteria;(1.0);Alphaproteobacteria;(1.0);Caulobacterales;(1.0);Caulobacteraceae;(1.0);Phenylobacterium;(1.0);Phenylobacterium_sp._Root700;(1.0);	Bacteria;Proteobacteria;Alphaproteobacteria;Caulobacterales;Caulobacteraceae;Phenylobacterium;Phenylobacterium_sp._Root700	M02944:147:000000000-AUVRY:1:1102:22674:13395	CCCGACCCACTACGGCCGGATCTGCCCGATTGAAACGCCGGAAGGCCCGAACATCGGCCTGATCAACTCGCTCGCCACCCACGCCGTGGTGAACAAGTACGGCTTCATCGAGAGCCCGTATCGCCGGATCAAGGACGGCAAGACGACCGACGAGGTCGTCTACATGTCGGCCATGGAAGAGGCCAAGCACGTCATCGCCCAGGCCAACATCAAGTTGGATGGCGGCGAGATCGTCGAGGACCTGGTCCCCGGTCGGATCAACGGCGAACCTTCGCTGCTGCCCAAGGCCGACGTCGATCTGATGGACGTGTCGCCGAAGCAGGTCGTTTCGGTCGCCGCCTCGCTGATCCCGTTCCTCGAAAACGATGACGCCAACCGCGCCC	Bacteria;Proteobacteria;Alphaproteobacteria;Caulobacterales;Caulobacteraceae;Phenylobacterium;Phenylobacterium_sp._Root700	Cluster_100	0	0	0	0	0	0	0	0	0	0	0	0	0	0	0	0	0	0	0	0	0	0	0	0	0	0	0	0	0
Bacteria;(1.0);Proteobacteria;(1.0);Alphaproteobacteria;(1.0);Rhizobiales;(1.0);Rhizobiaceae;(1.0);Rhizobium;(0.24);Rhizobium_sp._Root651;(0.24);	Bacteria;Proteobacteria;Alphaproteobacteria;Rhizobiales;Rhizobiaceae;Multi-affiliation;Multi-affiliation	M02944:147:000000000-AUVRY:1:1106:4435:12573	TCCGACCCACTACGGTCGTATTTGCCCGATCGAAACGCCTGAGGGACCGAATATCGGTCTGATTAACTCGCTTGCAACCTTTGCCCGTGTGAACAAGTACGGCTTCATCGAAAGCCCGTACCGCAAGATCACCGACGGTAAGGTAACGACCGACGTGATCTATCTCTCCGCGATGGAAGAGGCCAAGTATTACGTCGCACAGGCCAATGCCGAACTCGATGGCGAAGGCGCCTTCGTTGAAGAGTTCGTTGTTTGCCGTCACTCGGGCGAAGTTATGCTCGCACCGCGCGACAACATCAACCTTATGGACGTTTCGCCGAAACAGCTCGTTTCGGTCGCTGCGGCTCTCATTCCGTTCCTGGAAAACGACGACGCCAACCGCGCTC	Bacteria;Proteobacteria;Alphaproteobacteria;Rhizobiales;Rhizobiaceae;Multi-affiliation;Multi-affiliation	Cluster_101	0	0	0	0	0	0	0	0	0	0	0	0	0	0	0	0	0	0	0	0	0	0	0	0	0	0	0	0	0
Bacteria;(1.0);Proteobacteria;(1.0);Alphaproteobacteria;(1.0);Rhizobiales;(1.0);Hyphomicrobiaceae;(1.0);Devosia;(1.0);Devosia_sp._Root105;(0.55);	Bacteria;Proteobacteria;Alphaproteobacteria;Rhizobiales;Hyphomicrobiaceae;Devosia;Devosia_sp._Root105	M02944:147:000000000-AUVRY:1:1102:22748:4598	TCCGACCCACTACGGCCGTATCTGCCCGATCGAGACGCCGGAAGGCCCGAACATCGGGCTGATCAACAACCTCGCGACCTACGCGCACGTCAACAAGTACGGCTTCATCGAGACCCCGTACCGCAAGATCGTGGACGGCAAGGTGACGGACGACGTCGTCTATCTGTCGGCGATGGAAGAGGCCAAGCACTACGTCGCCCAGGCCAACGCCAAGCTCACCGCCAAGGGTGAGTTCGCCGACGACCTGGTCGTGGCTCGCCACGCCGGCGACAACGGCCTGACGCCGAAAGAGACCATCGACCTGATGGACGTTTCGCCCAAGCAGGTCATCTCGGTCGCCGCTTCGCTGATCCCGTTCCTCGAGAACGACGACGCCAACCGCGCCC	Bacteria;Proteobacteria;Alphaproteobacteria;Rhizobiales;Hyphomicrobiaceae;Devosia;Devosia_sp._Root105	Cluster_102	3	0	0	0	0	0	0	0	0	0	0	0	0	0	0	0	0	0	1	2	0	0	0	0	0	0	0	0	0
Bacteria;(1.0);Proteobacteria;(1.0);Alphaproteobacteria;(1.0);Rhizobiales;(1.0);Bradyrhizobiaceae;(0.99);Afipia;(0.57);Afipia_massiliensis;(0.37);	Bacteria;Proteobacteria;Alphaproteobacteria;Rhizobiales;Bradyrhizobiaceae;Afipia;Afipia_massiliensis	M02944:147:000000000-AUVRY:1:1105:21786:11481	TCCGACGCACTATGGCCGTATCTGCCCGATCGAAACGCCGGAAGGCCCGAACATCGGTCTAATCAACTCGCTCGCAACCTTCGCGCGCGTGAACAAGTACGGCTTCGTGGAAACGCCTTACCGAAAGGTGAAGGACGGCCGCGTCACCGACGACGTAGTCTATCTCTCCGCGATGGAGGAGGGCCGTTACCGCGTCGCTCAGGCGAACGTGCCGCTCGATGCCAAGGGCCGTTTCACCGACGATCTCGTGATCTGCCGCCATGCCGGCGAAGTTCTGCAGTTGCCGCCGGACCGCGTCGACTACATGGACGTGTCGCCGAAGCAGCTGGTTTCGGTCGCCGCGGCGTTGATTCCGTTCCTTGAGAACGACGACGCCAACCGCGCTC	Bacteria;Proteobacteria;Alphaproteobacteria;Rhizobiales;Bradyrhizobiaceae;Afipia;Afipia_massiliensis	Cluster_103	69	0	0	0	0	0	0	0	0	0	0	0	0	0	0	0	9	17	18	34	0	0	0	0	0	0	0	0	0
Bacteria;(1.0);Proteobacteria;(0.99);Gammaproteobacteria;(0.95);Cellvibrionales;(0.84);Cellvibrionaceae;(0.84);Cellvibrio;(0.84);Cellvibrio_sp._BR;(0.33);	Bacteria;Proteobacteria;Gammaproteobacteria;Pseudomonadales;Moraxellaceae;Acinetobacter;Acinetobacter_rudis	M02944:147:000000000-AUVRY:1:1113:6399:13967	CCCGACCCATTATGGTCGTGTATGCCCAATCGAAACACCTGAAGGTCCAAACATTGGGTTGATCAACTCTCTGGCTACCTATGCCCGCACTAATAATTACGGCTTCCTTGAGAGCCCGTATCGCAAAGTGATCAACGGCAAAGTAACCAATGAAATTGATTTCCTCTCCGCTATTAATGAATCCGATTATGTAATTGCGCAGGCATCGGCAACTTTAGATGCGGGTGGTAATTTGACTGAGGACTTGGTGTCCGTACGTCACCTTAACGAATTCACCTTGAAAGGTCCGGCTGATGTCCAATATATGGATGTGTCGGCGCGTCAGGTTGTTTCTGTTGCAGCATCTTTGATTCCATTCCTTGAGCACGATGACGCCAACCGTGCGT	Bacteria;Proteobacteria;Gammaproteobacteria;Pseudomonadales;Moraxellaceae;Acinetobacter;Acinetobacter_rudis	Cluster_104	0	0	0	0	0	0	0	0	0	0	0	0	0	0	0	0	0	0	0	0	0	0	0	0	0	0	0	0	0
Bacteria;(1.0);Proteobacteria;(1.0);Betaproteobacteria;(1.0);Burkholderiales;(1.0);Burkholderiaceae;(1.0);Cupriavidus;(1.0);Cupriavidus_metallidurans;(1.0);	Bacteria;Proteobacteria;Betaproteobacteria;Burkholderiales;Burkholderiaceae;Cupriavidus;Cupriavidus_metallidurans	M02944:147:000000000-AUVRY:1:2104:15648:21127	CCCGACCCACTATGGTCGCGTGTGCCCGATCGAAACGCCGGAAGGCCCGAACATTGGTCTGATCAACTCGCTGGCACTGTACGCCCGCCTGAACGAGTACGGCTTCCTGGAAACGCCGTACCGCAAGGTGGAAAACAGCAAGCTGACCGACCAGGTGGATTACCTGTCGGCCATCGAGGAAGGCAAGTACGTGGTGGCGCAGGCCAACGCGACCGTTGACGCCGAAGGCAACCTCATCGACGAACTGGTGTCGGCGCGTGAAGGTTCCGAACGTGAAACGCGTATGGTCACGCCGGACCGCGTCCAGTACATCGACGTGGCGCCGTCGCAGATCGTGTCGGCCGCTGCATCGCTGGTGCCGTTCCTGGAACACGATGACGCGAACCGTGCAC	Bacteria;Proteobacteria;Betaproteobacteria;Burkholderiales;Burkholderiaceae;Cupriavidus;Cupriavidus_metallidurans	Cluster_105	0	0	0	0	0	0	0	0	0	0	0	0	0	0	0	0	1	0	0	0	0	0	0	0	0	0	0	0	0
Bacteria;(1.0);Proteobacteria;(1.0);Alphaproteobacteria;(1.0);Rhizobiales;(1.0);Brucellaceae;(1.0);Ochrobactrum;(1.0);Ochrobactrum_rhizosphaerae;(0.58);	Bacteria;Proteobacteria;Alphaproteobacteria;Rhizobiales;Brucellaceae;Ochrobactrum;Ochrobactrum_rhizosphaerae	M02944:147:000000000-AUVRY:1:1106:9850:20620	TCCAACGCATTATGGCCGTATCTGCCCGATTGAAACGCCGGAAGGCCCGAACATTGGTCTGATCAACTCGCTCGCAACTTTTGCCCGCGTCAACAAGTACGGCTTTATCGAAAGCCCGTACCGCAAGGTTGTCGATGGCAAGGTAACGTACGACGTTGTCTACCTGTCGGCTATGGAAGAAGCGAAGCACTCGGTTGCTCAGGCAAACGTAGAGCTGGACGAGCATGGCAGTTTCGTTGACGAATTCGTCATCTGCCGTCATGCCGGTGAAGTGATGATGACTCCGCGTGAAAACGTGGATCTCATGGACGTTTCGCCGAAGCAGCTGGTTTCGGTTGCTGCAGCGCTTATTCCGTTCCTTGAAAACGACGACGCGAACCGCGCTC	Bacteria;Proteobacteria;Alphaproteobacteria;Rhizobiales;Brucellaceae;Ochrobactrum;Ochrobactrum_rhizosphaerae	Cluster_106	192	0	0	0	0	0	0	0	0	0	0	0	0	0	0	0	6	25	136	31	0	0	0	0	0	0	0	0	0
Bacteria;(1.0);Proteobacteria;(1.0);Gammaproteobacteria;(1.0);Pseudomonadales;(1.0);Pseudomonadaceae;(1.0);Pseudomonas;(1.0);Pseudomonas_putida;(1.0);	Bacteria;Proteobacteria;Gammaproteobacteria;Pseudomonadales;Pseudomonadaceae;Pseudomonas;Pseudomonas_putida	M02944:147:000000000-AUVRY:1:1104:10186:23028	CCCGACCCACTACGGCCGTGTGTGCCCGATCGAGACCCCTGAAGGTCCGAACATCGGTCTGATCAACTCCCTGGCGGCCTATGCCCGCACCAACCAGTACGGCTTCCTGGAAAGCCCGTACCGTGTGGTGAAGGAAGGCGTTGTCAGCGACGACATCGTGTTCCTGTCGGCAATCGAAGAAGCGGACCACGTCATCGCCCAGGCTTCGGCCGCGATGAACGACAAGAAGCAACTGATCGATGAGCTGGTAGCTGTTCGTCACCTGAACGAATTCACCGTCAAGGCGCCGGAAGACGTCACCCTGATGGACGTTTCGCCGAAGCAGGTAGTTTCCGTTGCTGCGTCGCTGATTCCGTTCCTCGAGCACGACGACGCCAACCGTGCGT	Bacteria;Proteobacteria;Gammaproteobacteria;Pseudomonadales;Pseudomonadaceae;Pseudomonas;Pseudomonas_putida	Cluster_107	0	0	0	0	0	0	0	0	0	0	0	0	0	0	0	0	0	0	0	0	0	0	0	0	0	0	0	0	0
Bacteria;(1.0);Proteobacteria;(1.0);Alphaproteobacteria;(1.0);Rhizobiales;(1.0);Rhizobiaceae;(1.0);Agrobacterium;(1.0);Agrobacterium_tumefaciens;(1.0);	Bacteria;Proteobacteria;Alphaproteobacteria;Rhizobiales;Rhizobiaceae;Multi-affiliation;Multi-affiliation	M02944:147:000000000-AUVRY:1:1102:11504:5615	TCCGACCCACTACGGCCGTATTTGCCCGATCGAAACGCCGGAAGGCCCGAACATCGGTCTGATCAACTCGCTTGCCACCTTTGCCCGCGTCAACAAGTACGGCTTCATCGAAAGCCCGTACCGCAAGATCATCGACGGCAAGGTGACGACCGACGTTATCTACCTCTCCGCTATGGAAGAGGCCAAGTACTACGTCGCACAGGCCAATGCCGAGCTCGATGGCGAAGGCGCCTTCACTGAAGAGTTCGTTGTTTGCCGTCACTCGGGCGAAGTTATGCTCGCACCGCGCGACAACATTAACCTGATGGACGTTTCGCCGAAGCAGCTCGTTTCGGTCGCAGCGGCTCTCATTCCGTTCCTGGAAAACGACGACGCCAACCGCGCTC	Bacteria;Proteobacteria;Alphaproteobacteria;Rhizobiales;Rhizobiaceae;Multi-affiliation;Multi-affiliation	Cluster_108	0	0	0	0	0	0	0	0	0	0	0	0	0	0	0	0	0	0	0	0	0	0	0	0	0	0	0	0	0
Bacteria;(1.0);Proteobacteria;(1.0);Betaproteobacteria;(1.0);Burkholderiales;(1.0);Comamonadaceae;(1.0);Acidovorax;(1.0);Acidovorax_sp._GW101-3H11;(0.59);	Bacteria;Proteobacteria;Betaproteobacteria;Burkholderiales;Comamonadaceae;Acidovorax;Acidovorax_sp._GW101-3H11	M02944:147:000000000-AUVRY:1:1102:17070:14409	CGTGACCCACTACGGCCGCGTCTGCCCCATCGAAACGCCTGAAGGCCCGAACATCGGCCTGATCAACTCGCTGGCCCTGTACGCCCGCCTGAACGAGTACGGTTTCATCGAAACGCCGTACCGCCGCGTGGCCGATGGCAAGGTGACGAACGAGATCGACTACCTGTCGGCCATCGAAGAAGGCAAGTACGTGATCGCGCAGGCCAACGCCACCCTGGACAAGGATGGCCGCCTGACGGGTGAGCTGGTCTCTGCCCGTGAAAAGGGTGAGTCCATCCTGTGCGGCGCCGATCGCGTGCAGTACATGGACGTGTCGCCTGCACAGATCGTGTCGGTGGCCGCATCGCTGGTTCCGTTCCTGGAGCACGACGACGCGAACCGCGCGC	Bacteria;Proteobacteria;Betaproteobacteria;Burkholderiales;Comamonadaceae;Acidovorax;Acidovorax_sp._GW101-3H11	Cluster_109	0	19	19	22	10	3	14	66	76	66	101	74	66	109	121	87	0	0	0	0	0	0	0	0	0	0	0	0	0
Bacteria;(1.0);Proteobacteria;(1.0);Alphaproteobacteria;(1.0);Sphingomonadales;(1.0);Sphingomonadaceae;(1.0);Sphingopyxis;(0.88);Sphingopyxis_sp._RIFCSPHIGHO2_12_FULL_65_19;(0.36);	Bacteria;Proteobacteria;Alphaproteobacteria;Sphingomonadales;Sphingomonadaceae;Sphingopyxis;Sphingopyxis_sp._RIFCSPHIGHO2_12_FULL_65_19	M02944:147:000000000-AUVRY:1:1103:7267:9872	CCCGACCCACTATGGCCGTATCTGCCCGATCGAAACGCCGGAAGGCCCGAACATCGGTCTGATCAACTCGCTCGCCACCTTTGCGCGCGTCAACAAATATGGTTTCATCGAAACCCCGTACCGCAAGATCATCGACGGCAAGGTGACGACCGAGGTCGTCTATCTGTCGGCGATGGAAGAGCAGAAGCACACCGTCGCGCAGGCGAACGCCGATTTGAACGCCGACGGCAGCTTTATCGACGAGCTGATCTCGGCGCGCGAAGCGGGCGAGTTTCTAATGGCGCCCAAGGATCAGATCACGTTGATGGACGTGTCGCCCAAGCAGCTGGTTTCGGTCGCCGCGTCGCTGATCCCGTTCCTGGAAAACGATGACGCCAACCGCGCCC	Bacteria;Proteobacteria;Alphaproteobacteria;Sphingomonadales;Sphingomonadaceae;Sphingopyxis;Sphingopyxis_sp._RIFCSPHIGHO2_12_FULL_65_19	Cluster_110	4	0	0	0	0	0	0	0	0	0	0	0	0	0	0	0	0	1	1	2	0	0	0	0	0	0	0	0	0
Bacteria;(1.0);Proteobacteria;(0.92);Gammaproteobacteria;(0.64);Pseudomonadales;(0.32);Moraxellaceae;(0.32);Psychrobacter;(0.27);Psychrobacter_arcticus;(0.07);	Bacteria;Proteobacteria;Gammaproteobacteria;Legionellales;Coxiellaceae;unclassified;unclassified	M02944:147:000000000-AUVRY:1:1107:14953:9011	TCCGACTCACTATGGTCGCGTATGTCCAATTGAAACACCTGAAGGTCCAAACATTGGTTTGATTAACTCGTTAGCCGTTTTTGCTCGTACGAATGAATATGGGTTTTTAGAAAGCCCTTATCGCAAAGTAGTCAATGGTACGGTTAAAGATGAATGTGAATATTTATCTGCGATTGAAGAAGGTAATTATTACATTGCACAAGCCAGCACTAATGTTGATGCTAAAGGTCAGATCACGGATGAGTTAGTTTCTTGCCGTTATAAAGGTGAGTTTACTGTCACAACCGCTGATAAAATTGATTTTATGGATGTGTCGCCACGTCAGATCGTATCGGTCGCGGCTTCCTTAATTCCATTCCTAGAACATGACGATGCTAACCGTGCTT	Bacteria;Proteobacteria;Gammaproteobacteria;Legionellales;Coxiellaceae;unclassified;unclassified	Cluster_111	739	0	0	0	0	0	0	0	0	0	0	0	0	0	0	0	0	0	0	0	0	0	0	1	3	0	607	34	94
Bacteria;(1.0);Proteobacteria;(1.0);Alphaproteobacteria;(1.0);Rhizobiales;(1.0);Brucellaceae;(1.0);Pseudochrobactrum;(0.99);Pseudochrobactrum_sp._AO18b;(0.99);	Bacteria;Proteobacteria;Alphaproteobacteria;Rhizobiales;Brucellaceae;Pseudochrobactrum;Pseudochrobactrum_sp._AO18b	M02944:147:000000000-AUVRY:1:2112:21593:10812	TCCGACCCATTATGGTCGTATCTGCCCGATTGAAACACCGGAAGGCCCGAATATCGGTCTGATCAACTCGCTGGCAACTTTTGCCCGCGTTAACAAATATGGTTTCATTGAAAGCCCGTACCGTAAAATTATCGACGGTAAGATCACCAATGAAGTCGTTTATCTTTCCGCTATGGAAGAAGCCAAGCACTATGTTGCTCAGGCCAATGCTGAAGTGGGCGAAAATGGCGAATTCGTTGAAGAATTCGTAATTTCCCGTCACTCCGGTGAAGTTCTGATGGCTCCGCGTGAAAATGTGGATCTGATGGACGTTTCGCCGAAGCAGCTGGTTTCTGTTGCTGCTGCGCTTATTCCGTTCCTGGAAAACGACGACGCCAACCGCGCTC	Bacteria;Proteobacteria;Alphaproteobacteria;Rhizobiales;Brucellaceae;Pseudochrobactrum;Pseudochrobactrum_sp._AO18b	Cluster_112	0	0	0	0	0	0	0	0	0	0	0	0	0	0	0	0	0	0	0	0	0	0	0	0	0	0	0	0	0
Bacteria;(1.0);Proteobacteria;(1.0);Alphaproteobacteria;(1.0);Caulobacterales;(1.0);Caulobacteraceae;(1.0);Brevundimonas;(1.0);unclassified;(0.8);	Bacteria;Proteobacteria;Alphaproteobacteria;Caulobacterales;Caulobacteraceae;Brevundimonas;Brevundimonas_sp._Root1279	M02944:147:000000000-AUVRY:1:1105:17383:22630	CCCGACCCACTACGGCCGCATCTGCCCGATCGAAACGCCGGAAGGCCCGAACATCGGCCTGATCAACTCGCTGGCGACCCACGCCCGCGTGAACAAGTACGGCTTCATCGAGAGCCCGTACCGCCGCGTGAAGGACGGCCAGGCCCAGGACGAGGTGGTCTACATCTCGGCCATGGAAGAGGCGAAGTACACGATCGCCCAGGCCAACATCGAGCTGAAGGACGGCCAGATCGTCGAGGACCTGGTCCCCGGCCGGATCAACGGCGAATCCCAGCTGCTGATCAAGGCTGACGTGGACATGATGGACGTGTCGCCGAAGCAGGTCGTTTCGGTCGCCGCCGCCCTGATCCCGTTCCTGGAAAACGACGACGCCAACCGGGCAC	Bacteria;Proteobacteria;Alphaproteobacteria;Caulobacterales;Caulobacteraceae;Brevundimonas;Brevundimonas_sp._Root1279	Cluster_113	0	0	0	0	0	0	0	0	0	0	0	0	0	0	0	0	0	0	0	0	0	0	0	0	0	0	0	0	0
Bacteria;(1.0);Proteobacteria;(1.0);Betaproteobacteria;(1.0);Burkholderiales;(1.0);Alcaligenaceae;(1.0);Achromobacter;(1.0);Achromobacter_xylosoxidans;(1.0);	Bacteria;Proteobacteria;Betaproteobacteria;Burkholderiales;Alcaligenaceae;Achromobacter;Achromobacter_xylosoxidans	M02944:147:000000000-AUVRY:1:1105:11916:21087	CCCGACCCACTATGGCCGCGTCTGCCCGATCGAAACGCCGGAAGGCCCGAACATCGGCCTGATCAACTCCATGGCGCTGTACGCTCGCCTGAACGAGTACGGCTTCCTGGAAACGCCTTACCGCAAGATCATCGACGGCAAGGTCAGCGAGCAGATCGACTACCTGTCGGCCATCGAAGAAAGCCACTACGTCATCGCGCAGGCCAACGCCGCGCTCGACGAAGAGGGCCGTTTCGTGGACGACCTGGTGGCTTGCCGCGAAGCCGGCGAAACCATGCTGACCGCTCCGGCCAACGTGCACTACATGGACGTTGCCCCGTCGCAGATCGTGTCGGTTGCCGCCTCGCTGATTCCGTTCCTGGAGCACGACGACGCGAACCGCGCGC	Bacteria;Proteobacteria;Betaproteobacteria;Burkholderiales;Alcaligenaceae;Achromobacter;Achromobacter_xylosoxidans	Cluster_114	15	0	0	0	0	0	0	0	0	0	0	0	0	0	0	0	5	6	6	3	0	0	0	0	0	0	0	0	0
Bacteria;(1.0);Proteobacteria;(1.0);Alphaproteobacteria;(1.0);Rhizobiales;(1.0);Hyphomicrobiaceae;(1.0);Devosia;(1.0);Devosia_sp._LC5;(0.73);	Bacteria;Proteobacteria;Alphaproteobacteria;Rhizobiales;Hyphomicrobiaceae;Devosia;Devosia_sp._LC5	M02944:147:000000000-AUVRY:1:1102:15120:11233	TCCGACCCATTATGGCCGTATCTGCCCGATCGAGACGCCGGAAGGCCCGAATATCGGTCTGATCAACTCGCTGTCGACCTTCGCCCGCGTCAACAAGTACGGTTTCATCGAGACCCCGTACCGCAAGATCGTGGACGGCGTGCTGACCGAGGACGTCGTGTACCTCTCCGCCATGGAAGAGGCCAAGCACTACGTCGCCCAGGCCAACGTGCAGTTCAACAAGGACGGCACGCTGCAGGACGATCTGGTCGTGGCTCGCCACGCCGGTGACAACGGCCTGACGCCCAAGGAAAACGTCGACCTTATGGACGTTTCCCCCAAGCAGATGGTGTCCGTTGCCGCCTCGCTGATCCCGTTCCTCGAAAACGACGACGCCAACCGCGCTC	Bacteria;Proteobacteria;Alphaproteobacteria;Rhizobiales;Hyphomicrobiaceae;Devosia;Devosia_sp._LC5	Cluster_115	0	0	0	0	0	0	0	0	0	0	0	0	0	0	0	0	0	0	0	0	0	0	0	0	0	0	0	0	0
Bacteria;(1.0);Proteobacteria;(1.0);Betaproteobacteria;(1.0);Burkholderiales;(1.0);unclassified;(0.8);unclassified;(0.8);Burkholderiales_bacterium_GWA2_64_37;(0.22);	Bacteria;Proteobacteria;Betaproteobacteria;Burkholderiales;unclassified;unclassified;Multi-affiliation	M02944:147:000000000-AUVRY:1:1104:2756:19468	CGTAACCCATTACGGCCGCGTCTGCCCTATCGAAACGCCTGAAGGCCCGAACATCGGCCTGATCAACTCGCTGGCTCTGTACGCTCGGCTGAACGAGTACGGTTTCATCGAAACCCCTTACCGTCGCGTGGTGGATGGCAAGGTCACGAACGAGATCGACTACCTCTCGGCCATCGAAGAAGGCAAGTACGTGATCGCGCAGGCCAACGCCGTGCTCGACAAGGATGGCCGTTTGACGGGTGATCTGGTGTCTGCCCGTGAGAAGGGTGAATCCATTCTGTGTGGTGCAGACCGCGTGCAGTACATGGACGTGTCGCCCGCGCAGATCGTGTCGGTCGCGGCTTCGCTGGTGCCCTTCCTGGAACACGATGATGCGAACCGCGCGC	Bacteria;Proteobacteria;Betaproteobacteria;Burkholderiales;unclassified;unclassified;Multi-affiliation	Cluster_116	0	0	0	0	0	0	0	0	0	0	0	0	0	0	0	0	0	0	0	0	0	0	0	0	0	0	0	0	0
Bacteria;(1.0);Proteobacteria;(1.0);Betaproteobacteria;(1.0);Burkholderiales;(1.0);Comamonadaceae;(1.0);Variovorax;(1.0);Variovorax_paradoxus;(0.56);	Bacteria;Proteobacteria;Betaproteobacteria;Burkholderiales;Comamonadaceae;Variovorax;Multi-affiliation	M02944:147:000000000-AUVRY:1:1106:11312:26826	CGTGACCCACTACGGCCGCGTGTGCCCGATCGAAACGCCTGAAGGCCCGAACATCGGCCTGATCAACTCGCTGGCCCTGTACGCCCGCCTGAACGAATACGGCTTCATCGAGACGCCGTACCGCCGCGTGGTCGACAGCAAGGTCACCAACGAGATCGACTACCTGTCGGCCATCGAAGAAGGCAAGTACGTCATCGCCCAGGCCAACGCGGCCCTGGACAAGGACGGCGTGCTGACCGGCGACCTGGTCTCGGCGCGTGAAGCCGGCGAATCGATCCTGGTCGGCGCCGAACGCATCCAGTACATGGACGTGTCGCCCGCGCAGATCGTGTCGGTGGCCGCATCGCTCGTGCCGTTCCTCGAGCACGACGACGCGAACCGCGCGC	Bacteria;Proteobacteria;Betaproteobacteria;Burkholderiales;Comamonadaceae;Variovorax;Multi-affiliation	Cluster_117	0	0	0	0	0	0	0	0	0	0	0	0	0	0	0	0	0	0	0	0	0	0	0	0	0	0	0	0	0
Bacteria;(1.0);Proteobacteria;(1.0);Alphaproteobacteria;(1.0);Rhizobiales;(1.0);Phyllobacteriaceae;(0.91);Phyllobacterium;(0.9);Phyllobacterium_sp._OV277;(0.79);	Bacteria;Proteobacteria;Alphaproteobacteria;Rhizobiales;Phyllobacteriaceae;Phyllobacterium;Phyllobacterium_sp._OV277	M02944:147:000000000-AUVRY:1:1104:18133:21976	TCCGACGCATTACGGTCGTATCTGCCCGATTGAAACGCCGGAAGGCCCGAACATCGGTCTGATCAACTCGCTCGCAACCTTTGCCCGGGTCAACAAGTACGGCTTCATCGAAAGCCCGTACCGCCGGATCGTTGACGGCAAGGTGACGGACGACGTCGTCTATCTCTCGGCGATGGAAGAAGCCAAGTATCACGTGGCGCAGGCCAATGTGGAACTCGACGCTTCCGGCGCCTTCACGGACGAATTCGTTGTCTGCCGTCATGCGGGTGAAGTTCTGATGGCTCCGCGTGAAAACGTGGATCTGATGGACGTGTCGCCGAAGCAGCTCGTATCGGTTGCCGCAGCGCTCATTCCGTTCCTGGAAAACGACGACGCCAACCGCGCTC	Bacteria;Proteobacteria;Alphaproteobacteria;Rhizobiales;Phyllobacteriaceae;Phyllobacterium;Phyllobacterium_sp._OV277	Cluster_118	0	0	0	0	0	0	0	0	0	0	0	0	0	0	0	0	0	0	0	0	0	0	0	0	0	0	0	0	0
Bacteria;(1.0);Proteobacteria;(1.0);Alphaproteobacteria;(1.0);Rhizobiales;(1.0);Brucellaceae;(1.0);Ochrobactrum;(0.97);unclassified;(0.11);	Bacteria;Proteobacteria;Alphaproteobacteria;Rhizobiales;Brucellaceae;Ochrobactrum;Multi-affiliation	M02944:147:000000000-AUVRY:1:1102:24164:5852	TCCAACGCATTATGGCCGTATCTGCCCGATTGAAACGCCGGAAGGCCCGAATATCGGTCTGATCAACTCGCTTGCAACTTTTGCCCGCGTCAACAAGTACGGCTTCATCGAAAGCCCGTACCGCAAGGTTGTCGATGGCAAGGTAACTTACGACGTTGTTTACCTGTCGGCCATGGAAGAAGCGAAGCACTCGGTTGCTCAGGCAAACGTTGAGCTGGACGAGAACGGCAGTTTCGTTGACGAATTCGTCATCTGCCGTCATGCCGGTGAAGTGATGATGGCTCCGCGTGAAAACGTGGATCTCATGGACGTTTCGCCAAAGCAGCTGGTTTCGGTTGCTGCAGCGCTTATTCCGTTCCTTGAAAACGACGACGCCAACCGCGCTC	Bacteria;Proteobacteria;Alphaproteobacteria;Rhizobiales;Brucellaceae;Ochrobactrum;Multi-affiliation	Cluster_119	0	0	0	0	0	0	0	0	0	0	0	0	0	0	0	0	0	0	0	0	0	0	0	0	0	0	0	0	0
Bacteria;(1.0);Proteobacteria;(1.0);Gammaproteobacteria;(1.0);Pseudomonadales;(1.0);Pseudomonadaceae;(1.0);Pseudomonas;(1.0);Pseudomonas_chlororaphis;(0.95);	Bacteria;Proteobacteria;Gammaproteobacteria;Pseudomonadales;Pseudomonadaceae;Pseudomonas;Multi-affiliation	M02944:147:000000000-AUVRY:1:1102:19894:3503	CCCGACTCACTATGGTCGTGTATGCCCGATTGAAACGCCGGAAGGTCCGAACATCGGTCTGATCAACTCCTTGGCTGCCTATGCTCGCACCAACCAGTACGGCTTCCTCGAGAGCCCGTACCGCGTGGTGAAAGAAGGTCTGGTGACCGACGAGATCGTGTTCCTGTCCGCTATCGAAGAGGCTGATCACGTGATCGCCCAGGCTTCGGCGACCATGAACGACAAAGGTCAGCTGATCGATGAGCTGGTAGCTGTTCGTCACTTGAACGAATTCACCGTCAAGGCGCCAGAAGACGTCACCTTGATGGACGTTTCGCCGAAGCAGGTAGTTTCGGTTGCAGCGTCGCTGATTCCGTTCCTCGAGCACGACGACGCCAACCGTGCGT	Bacteria;Proteobacteria;Gammaproteobacteria;Pseudomonadales;Pseudomonadaceae;Pseudomonas;Multi-affiliation	Cluster_120	0	0	0	0	0	0	0	0	0	0	0	0	0	0	0	0	0	0	0	0	0	0	0	0	0	0	0	0	0
Bacteria;(1.0);Bacteroidetes;(1.0);Flavobacteriia;(1.0);Flavobacteriales;(1.0);Flavobacteriaceae;(1.0);Flavobacterium;(1.0);Flavobacterium_sp.;(0.94);	Bacteria;Bacteroidetes;Flavobacteriia;Flavobacteriales;Flavobacteriaceae;Flavobacterium;Flavobacterium_sp._URHB0058	M02944:147:000000000-AUVRY:1:1102:25988:15069	CTATACACACTATGGTCGTTTATGTCCGATTGAAACTCCAGAGGGACCAAACATTGGTTTGATTTCATCTCTTGGTGTTTATGCAAAAGTTAACGGAATGGGATTCATCGAAACTCCATACCGTAAAGTAACTAATGGTGTAGTTGATTTAGAAAGTACTCCAATTTACTTAAGTGCAGAAGAAGAAGAAGGAAAAATGATTGCTCAGGCAAACATTGAAATGGATGAGACTGGAAAAATCACAGCAACAAATGTTATTGCTCGTGAGGAAGGTGACTTCCCGGTTGTTGAACCATCTGTTGTACATTATACAGACGTTGCTCCTAACCAGATTGCTTCGATTTCGGCTTCATTGATTCCTTTCTTGGAACATGATGATGCGAATAGAGCCT	Bacteria;Bacteroidetes;Flavobacteriia;Flavobacteriales;Flavobacteriaceae;Flavobacterium;Flavobacterium_sp._URHB0058	Cluster_121	0	0	0	0	0	0	0	0	0	0	0	0	0	0	0	0	0	0	0	0	0	0	0	0	0	0	0	0	0
Bacteria;(1.0);Proteobacteria;(1.0);Alphaproteobacteria;(1.0);Rhizobiales;(1.0);Phyllobacteriaceae;(0.99);Aquamicrobium;(0.32);Aquamicrobium_defluvii;(0.32);	Bacteria;Proteobacteria;Alphaproteobacteria;Rhizobiales;Phyllobacteriaceae;Mesorhizobium;Mesorhizobium_sp._ORS3359	M02944:147:000000000-AUVRY:1:1102:11097:10591	CCCGACGCATTACGGCCGCATCTGCCCGATCGAGACGCCGGAAGGCCCGAACATCGGTCTGATCAACTCGCTGGCCACTTTTGCACGCGTCAACAAGTACGGCTTCATCGAGAGCCCGTATCGCAAGATTGTGGACGGCAAGCTCACCAACGATGTCGTCTATCTGTCGGCGATGGAAGAGGCCAAGCACTATGTGGCGCAGGCCAACGCCGAGCTGGACGCCAACGGTCAGTTCGTGGACGAATTCGTCATCTGCCGTAACGCCGGCGAAGTGATGATGGCGCCGCGCGAGATGGTCGACCTTATGGACGTCTCGCCCAAGCAGATGGTGTCGGTCGCCGCGGCTCTGATCCCGTTCCTTGAAAACGACGACGCCAACCGCGCTC	Bacteria;Proteobacteria;Alphaproteobacteria;Rhizobiales;Phyllobacteriaceae;Mesorhizobium;Mesorhizobium_sp._ORS3359	Cluster_122	0	0	0	0	0	0	0	0	0	0	0	0	0	0	0	0	0	0	0	0	0	0	0	0	0	0	0	0	0
Bacteria;(1.0);Proteobacteria;(0.83);Alphaproteobacteria;(0.3);unclassified;(0.16);unclassified;(0.16);unclassified;(0.16);Alphaproteobacteria_bacterium_RIFCSPLOWO2_02_42_7;(0.02);	None	M02944:147:000000000-AUVRY:1:2114:24632:15433	CCCAACCCATTACGGACGTATTTGTCCTATTGAAACGCCGGAAGGGCCAAATATTGGGTTGATTAACTCATTGGCAACCTATGCGCGTGTGAATAAGTATGGCTTTATTGAAACCCCCTATCGTAAGGTTGTGGATGGAAAAGTCACTAAAGACATCTCTTACTATACAGCCATGGAAGAAAATAAGCATACCATTGCCCAAGCCAATGCTGAATTAAGTAAAGATGGGAAATTTTCAGCTGACTTTGTCAACTGCCGTCGTAATGGTGAATTTGTGGTTGCGCCTGCAGCTGAGATTGATTTAATGGATATTTCTCCAAAGCAAATCGTCTCCGTTGCTGCCTCCTTGATTCCTTTCATTGAGAACGATGACGCAAACCGTGCCT	Unclassified;Unclassified;Unclassified;Unclassified;Unclassified;Unclassified;Unclassified	Cluster_123	637	0	0	0	0	0	0	0	0	0	0	0	0	0	0	0	0	0	0	0	0	0	0	0	1	0	474	14	148
Bacteria;(1.0);Proteobacteria;(1.0);Alphaproteobacteria;(1.0);Sphingomonadales;(0.99);Sphingomonadaceae;(0.97);Sphingopyxis;(0.96);Sphingopyxis_sp._LC81;(0.38);	Bacteria;Proteobacteria;Alphaproteobacteria;Sphingomonadales;Sphingomonadaceae;Sphingopyxis;Multi-affiliation	M02944:147:000000000-AUVRY:1:2105:8834:15622	CCCGACGCACTACGGCCGTATCTGCCCGATTGAAACGCCGGAAGGCCCGAACATCGGTCTGATCAACTCGCTCGCAACCTTTGCGCGCGTCAACAAATACGGCTTTATCGAAACTCCGTACCGCAAGATCATCGACGGCAAGGTGACAACGGACGTCGTTTATCTGTCGGCAATGGAAGAGCAGAAGCATACGGTTGCGCAGGCGAACGCCGATCTCAACGAAGATGGCAGCTTCATCGACGAACTGATCTCGGCACGTGAAGCGGGCGAGTTCCTGATGGCTCCGCGCGATCAGATCACGCTGATGGACGTGTCGCCGAAGCAGCTCGTTTCGGTCGCGGCATCGCTGATCCCGTTCCTGGAAAACGATGACGCCAACCGCGCGC	Bacteria;Proteobacteria;Alphaproteobacteria;Sphingomonadales;Sphingomonadaceae;Sphingopyxis;Multi-affiliation	Cluster_124	0	0	0	0	0	0	0	0	0	0	0	0	0	0	0	0	0	0	0	0	0	0	0	0	0	0	0	0	0
Bacteria;(1.0);Proteobacteria;(0.81);Epsilonproteobacteria;(0.42);Campylobacterales;(0.39);Helicobacteraceae;(0.39);Helicobacter;(0.37);Helicobacter_pametensis;(0.14);	None	M02944:147:000000000-AUVRY:1:1102:7970:18590	TCATGAAGGCCCAAATCGCGACAAACCAGGAGCGTCAAGCCGTTGTGGACGAGAATAAAGTCTCCACGAACAGCAGCAGCGAACCTGCCGAGAAGCGCCCGGTCCAGGTGGCTGAACAGATCGGCCGGAATGATGCATGTCCTTGCGGCAGCGGCAAGAAGTATAAGCACTGCCATGGACAGAACGCTTAAGCGATTTAGCCAAGTGGCGATGGATAGAAGAAAAGCATCTATCGATGTGTTTTCACAGAAGCAAGACCGCGTTTAGAGGATATTTTTCTTCTTGAGATGATCGAATTTGATCAGCATTACTGTAAACTTCGATCATCCTTATATAGCCCGTCCAGG	Unclassified;Unclassified;Unclassified;Unclassified;Unclassified;Unclassified;Unclassified	Cluster_125	0	17	17	17	5	4	6	60	43	64	78	78	79	76	95	68	0	0	0	0	0	0	0	0	0	0	0	0	0
Bacteria;(1.0);Proteobacteria;(1.0);Alphaproteobacteria;(1.0);Sphingomonadales;(0.99);Sphingomonadaceae;(0.99);Sphingomonas;(0.95);Sphingomonas_koreensis;(0.43);	Bacteria;Proteobacteria;Alphaproteobacteria;Sphingomonadales;Sphingomonadaceae;Sphingomonas;Sphingomonas_koreensis	M02944:147:000000000-AUVRY:1:1102:16000:4065	CCCGACCCACTATGGCCGTATCTGCCCGATTGAGACGCCGGAAGGCCCGAACATCGGTCTGATCAACTCGCTGGCGAGCTTCTCGCGCGTCAACAAGTACGGCTTCATCGAGACGCCGTACCGCAAGGTGATCGACGGCAAGGTGACCAACGAAGTCGTCTATCTCTCGGCGATGGAAGAGGCGAAGCACACCATCGCGCAGGCTTCGGCCGAGCTGGACAGCGACAATCGCTTTACCGAGGATCTGACCTCGGCACGTCAGGCAGGCGAGTTCCTGATGGCGCTGCCGGAAACGATCACGTTGATGGACGTCTCGCCCAAGCAGCTCGTCTCGGTCGCCGCATCGCTCATTCCGTTCCTGGAAAACGATGACGCCAACCGCGCGC	Bacteria;Proteobacteria;Alphaproteobacteria;Sphingomonadales;Sphingomonadaceae;Sphingomonas;Sphingomonas_koreensis	Cluster_126	0	23	39	29	3	5	9	88	57	76	95	65	62	72	82	66	0	0	0	0	0	0	0	0	0	0	0	0	0
Bacteria;(1.0);Bacteroidetes;(1.0);Sphingobacteriia;(1.0);Sphingobacteriales;(1.0);Sphingobacteriaceae;(1.0);Sphingobacterium;(1.0);Sphingobacterium_siyangense;(0.52);	Bacteria;Bacteroidetes;Sphingobacteriia;Sphingobacteriales;Sphingobacteriaceae;Sphingobacterium;Multi-affiliation	M02944:147:000000000-AUVRY:1:1109:18282:5698	CTATACACACTACGGTCGTCTTTGTACAATTGAAACTCCTGAGGGTCCAAACATCGGTTTGATCTCCTCATTGGCTGTACATGCGAAAATTAACCACTTAGGATTTATCGAAACTCCTTACCGTAAGGTAAAAGATGGGGTTGTTGTGGTGGATGAGCCAGTCGTATATTTATCTGCTGAGGATGAAGATGGTAAAACAATTGCACAAGCGAATGCTTTGTATGATGACAAAGGTAATTTCGAAGATGCGAAAGTGAAAGCCAGATATGAGGGTGACTTCCCAATTATCGAGCCTAATATGCTTGATTATATGGACGTTGCTCCAAACCAAATTACATCTATTGCGGCTTCATTAATTCCTTTCTTGGAACATGATGATGCCAACCGTGCAT	Bacteria;Bacteroidetes;Sphingobacteriia;Sphingobacteriales;Sphingobacteriaceae;Sphingobacterium;Multi-affiliation	Cluster_127	328	0	0	0	0	0	0	0	0	0	0	0	0	0	0	0	55	97	125	106	0	0	0	0	0	0	0	0	0
Bacteria;(1.0);Proteobacteria;(1.0);Alphaproteobacteria;(1.0);Sphingomonadales;(1.0);Sphingomonadaceae;(0.99);Sphingopyxis;(0.96);Sphingopyxis_sp._H050;(0.18);	Bacteria;Proteobacteria;Alphaproteobacteria;Sphingomonadales;Sphingomonadaceae;Sphingopyxis;Multi-affiliation	M02944:147:000000000-AUVRY:1:1102:12699:16600	CCCGACCCACTATGGCCGTATCTGCCCGATTGAAACGCCCGAAGGCCCGAACATCGGTCTGATCAACAGCCTCGCGACCTTTGCGCGCGTGAACAAGTACGGCTTTATCGAAACGCCGTACCGCAAGATCATCGACGGCAAGGTGACCAACGAGGTCGTCTATCTGTCGGCGATGGAAGAGTCGAAGCACACGGTTGCGCAGGCGAACGCCGACCTCAACCCCGACGGCAGCTTCATCGACGAACTGATCTCGGCGCGCGAAGCGGGCGAGTTCCTGATGGCGCCGCGCGATCAGATCACCCTGATGGACGTGTCGCCGAAGCAGCTCGTTTCGGTCGCGGCCTCGCTCATTCCGTTCCTGGAAAATGATGACGCCAACCGCGCGC	Bacteria;Proteobacteria;Alphaproteobacteria;Sphingomonadales;Sphingomonadaceae;Sphingopyxis;Multi-affiliation	Cluster_128	0	0	0	0	0	0	0	0	0	0	0	0	0	0	0	0	0	0	0	0	0	0	0	0	0	0	0	0	0
Bacteria;(1.0);Proteobacteria;(1.0);Gammaproteobacteria;(1.0);Enterobacterales;(1.0);Morganellaceae;(1.0);Photorhabdus;(1.0);Photorhabdus_luminescens;(1.0);	Bacteria;Proteobacteria;Gammaproteobacteria;Enterobacterales;Morganellaceae;Photorhabdus;Photorhabdus_luminescens	M02944:147:000000000-AUVRY:1:1112:22770:25805	CCCGACTCACTATGGTCGTGTATGTCCAATCGAAACGCCTGAAGGTCCGAACATCGGTCTGATTAACTCATTGTCTGTTTATGCGCAGACTAACGAGTATGGTTTCCTTGAAACCCCATATCGTCTGGTTCGTGATGGTGTTGTTACTGATGAAATTCACTATCTGTCTGCGATTGAAGAAGGTAACTTCGTTATCGCACAGGCAAACACCGTATTAGATGACGAAGGCCACTTCGTTGAAGATCTGATAACTTGCCGTAATTATGGTGAATCCAGCTTATTTAACCGTGAGCAGGTTGAATATATGGACGTTTCCACCCAGCAGGTGGTTTCCGTTGGTGCTTCCTTGATCCCATTCTTGGAACACGATGACGCAAACCGCGCAT	Bacteria;Proteobacteria;Gammaproteobacteria;Enterobacterales;Morganellaceae;Photorhabdus;Photorhabdus_luminescens	Cluster_129	2	192	211	198	136	111	169	30	23	18	1	1	1	0	0	0	0	0	0	0	0	0	2	0	0	0	0	0	0
Bacteria;(1.0);Proteobacteria;(1.0);Gammaproteobacteria;(1.0);Pseudomonadales;(1.0);Pseudomonadaceae;(1.0);Pseudomonas;(1.0);Pseudomonas_putida;(0.69);	Bacteria;Proteobacteria;Gammaproteobacteria;Pseudomonadales;Pseudomonadaceae;Pseudomonas;Pseudomonas_putida	M02944:147:000000000-AUVRY:1:1112:21885:14908	CCCGACCCACTACGGCCGTGTGTGCCCGATCGAGACCCCTGAAGGTCCGAACATCGGCCTGATCAACTCCCTGGCGGCCTATGCCCGCACCAACCAGTACGGTTTCCTGGAAAGCCCGTACCGCGTGGTGAAGGAAGGCGTTGTCAGCGACGACATCGTGTTCCTGTCGGCCATTGAAGAAGCGGATCACGTCATCGCCCAGGCTTCGGCCGCGATGAACGAGAAGAAGCAACTGATCGATGAGCTGGTAGCTGTTCGTCACCTCAACGAATTCACCGTCAAGGCGCCGGAAGACGTCACCCTGATGGACGTTTCGCCGAAGCAGGTTGTTTCTGTTGCTGCGTCGCTGATTCCGTTCCTTGAGCACGACGACGCCAACCGTGCAT	Bacteria;Proteobacteria;Gammaproteobacteria;Pseudomonadales;Pseudomonadaceae;Pseudomonas;Pseudomonas_putida	Cluster_130	1	0	0	0	0	0	0	0	0	0	0	0	0	0	0	0	0	0	0	0	0	0	1	0	0	0	0	0	0
Bacteria;(1.0);Proteobacteria;(1.0);Alphaproteobacteria;(1.0);Rhizobiales;(1.0);Rhizobiaceae;(1.0);Sinorhizobium;(1.0);Sinorhizobium_sp._RAC02;(1.0);	Bacteria;Proteobacteria;Alphaproteobacteria;Rhizobiales;Rhizobiaceae;Sinorhizobium;Sinorhizobium_sp._RAC02	M02944:147:000000000-AUVRY:1:1102:18469:5621	CCCGACCCACTACGGCCGTATCTGCCCGATCGAAACGCCGGAAGGCCCGAACATCGGTCTGATCAACTCGCTCGCCACCTTCGCCCGCGTTAACAAGTACGGCTTCATCGAAAGCCCGTACCGCAAGATCGTGGACGGCAAGGTGACGACGGACGTGGTCTACCTCTCCGCCATGGAAGAGGCCAAGTACCACGTTGCCCAGGCCAACTCGGTGCTCGGCGCTGACGGCTCCTTCTCGGAAGAGTTCGTCGTCTGCCGTCACTCGGGCGAAGTCATGCTGGCGCCGCGCGACCAGATCAACCTGATGGACGTTTCGCCGAAGCAGCTCGTTTCGGTTGCGGCCGCGCTCATCCCGTTCCTTGAGAACGACGACGCGAACCGCGCGC	Bacteria;Proteobacteria;Alphaproteobacteria;Rhizobiales;Rhizobiaceae;Sinorhizobium;Sinorhizobium_sp._RAC02	Cluster_131	0	0	0	0	0	0	0	0	0	0	0	0	0	0	0	0	0	0	0	0	0	0	0	0	0	0	0	0	0
Bacteria;(1.0);Bacteroidetes;(1.0);Flavobacteriia;(1.0);Flavobacteriales;(1.0);Flavobacteriaceae;(1.0);Flavobacterium;(1.0);Flavobacterium_sp._Leaf359;(0.49);	Bacteria;Bacteroidetes;Flavobacteriia;Flavobacteriales;Flavobacteriaceae;Flavobacterium;Flavobacterium_sp._Leaf359	M02944:147:000000000-AUVRY:1:1102:18470:13867	CTATACGCACTACGGACGTTTATGTCCGATTGAAACACCGGAAGGACCAAACATCGGTTTGATTTCTTCTCTTGGAGTGTATGCAAAAGTAAACGGAATGGGATTCATCGAAACTCCTTACCGTAAGGTAACTAACGGAAAAGTAGATTTAGTATCTGAACCGGTTTACTTGAGCGCTGAAGAAGAAGAAGGTAAGATGATTGCTCAGGCTAACATCGAAATGAATGATGATGGATTGATTACTGCCGATAAGGTAATTGCCCGTGAAGAAGGTGATTTCCCGGTTGTAGAACCAAACGTTGTTCATTATACTGACGTTGCGCCAAACCAGATCGCTTCGATTTCTGCATCTTTGATTCCTTTCTTGGAACATGATGATGCGAACCGTGCGT	Bacteria;Bacteroidetes;Flavobacteriia;Flavobacteriales;Flavobacteriaceae;Flavobacterium;Flavobacterium_sp._Leaf359	Cluster_132	0	0	0	0	0	0	0	0	0	0	0	0	0	0	0	0	0	0	0	0	0	0	0	0	0	0	0	0	0
Bacteria;(1.0);Proteobacteria;(1.0);Betaproteobacteria;(1.0);Burkholderiales;(1.0);Alcaligenaceae;(1.0);Achromobacter;(1.0);Achromobacter_denitrificans;(0.55);	Bacteria;Proteobacteria;Betaproteobacteria;Burkholderiales;Alcaligenaceae;Achromobacter;Achromobacter_xylosoxidans	M02944:147:000000000-AUVRY:1:1102:10400:17705	CCCGACCCACTACGGCCGCGTCTGCCCGATCGAAACGCCGGAAGGCCCGAACATCGGCCTGATCAACTCCATGGCGCTGTACGCTCGTCTGAACGAGTACGGCTTCCTGGAAACGCCGTACCGCAAGATCATCGACGGCCGCGTCAGCGAGCAGATCGATTACCTGTCGGCCATCGAAGAAAGCCACTACGTCATTGCACAGGCCAACGCCGCGCTCGACGAAGAAGGCCGTTTCGTGGACGACCTGGTCGCTTGCCGTGAAGCCGGCGAAACCATGCTGACCGCCCCGGCCAACGTGCACTACATGGACGTGGCCCCGTCGCAGATCGTGTCGGTCGCTGCCTCGCTGATTCCGTTCCTGGAGCACGACGACGCGAACCGCGCGC	Bacteria;Proteobacteria;Betaproteobacteria;Burkholderiales;Alcaligenaceae;Achromobacter;Achromobacter_xylosoxidans	Cluster_133	0	0	0	0	0	0	0	0	0	0	0	0	0	0	0	0	0	0	0	0	0	0	0	0	0	0	0	0	0
Bacteria;(1.0);Proteobacteria;(1.0);Alphaproteobacteria;(1.0);Sphingomonadales;(1.0);Sphingomonadaceae;(1.0);Sphingopyxis;(0.78);Sphingopyxis_sp._H005;(0.01);	Bacteria;Proteobacteria;Alphaproteobacteria;Sphingomonadales;Sphingomonadaceae;Sphingopyxis;Multi-affiliation	M02944:147:000000000-AUVRY:1:1102:14722:3151	CCCGACCCATTATGGCCGTATCTGCCCGATCGAAACGCCGGAAGGCCCGAACATCGGCCTGATCAACTCGCTCGCGACCTTTGCGCGCGTCAACAAATACGGCTTCATCGAAACCCCGTATCGCAAGATCATCGACGGCAAGGTGACCAACGACGTCGTCTATCTGTCGGCGATGGAAGAGCAGAAGCACACCGTCGCGCAGGCGAACGCTGATCTCAACGACGATGGCAGCTTCATCGACGAACTGATCTCGGCACGCGAAGCCGGTGAGTTCCTGATGGCGCCGCGCGATCAGATCACCCTGATGGACGTGTCGCCGAAGCAGCTGGTTTCGGTCGCTGCATCGCTCATTCCGTTCCTGGAAAACGATGACGCCAACCGCGCAC	Bacteria;Proteobacteria;Alphaproteobacteria;Sphingomonadales;Sphingomonadaceae;Sphingopyxis;Multi-affiliation	Cluster_134	0	0	0	0	0	0	0	0	0	0	0	0	0	0	0	0	0	0	0	0	0	0	0	0	0	0	0	0	0
Bacteria;(1.0);Proteobacteria;(1.0);Betaproteobacteria;(1.0);Burkholderiales;(1.0);Alcaligenaceae;(1.0);Achromobacter;(1.0);Achromobacter_piechaudii;(0.98);	Bacteria;Proteobacteria;Betaproteobacteria;Burkholderiales;Alcaligenaceae;Achromobacter;Achromobacter_piechaudii	M02944:147:000000000-AUVRY:1:1102:23624:10210	CCCGACCCACTACGGCCGCGTCTGCCCGATCGAAACGCCGGAAGGCCCGAATATCGGCCTGATCAACTCCATGGCGCTGTACGCTCGCTTGAACGAGTACGGTTTCCTGGAAACGCCTTACCGCAAGATTATCGACGGCCGCGTCAGCGAGCAGATCGATTACCTGTCGGCCATCGAAGAAAGCCACTACGTCATCGCGCAGGCTAACGCCGCGCTGGACGAGCAAGGCGCCTTCGTGGACGACCTGGTCGCTTGCCGTGAAGCAGGCGAAACGATGCTGACCTCGCCGGCCAACGTGCACTACATGGACGTTGCCCCGTCGCAGATCGTGTCGGTTGCTGCCTCGTTGATTCCGTTCCTGGAGCACGACGACGCGAACCGCGCAC	Bacteria;Proteobacteria;Betaproteobacteria;Burkholderiales;Alcaligenaceae;Achromobacter;Achromobacter_piechaudii	Cluster_135	0	0	0	0	0	0	0	0	0	0	0	0	0	0	0	0	0	0	0	0	0	0	0	0	0	0	0	0	0
Bacteria;(1.0);Proteobacteria;(1.0);Alphaproteobacteria;(1.0);Rhizobiales;(1.0);Hyphomicrobiaceae;(0.99);Devosia;(0.98);Devosia_psychrophila;(0.36);	Bacteria;Proteobacteria;Alphaproteobacteria;Rhizobiales;Hyphomicrobiaceae;Devosia;Devosia_psychrophila	M02944:147:000000000-AUVRY:1:1111:5332:14068	CCCGACCCACTACGGCCGTATCTGCCCGATTGAGACCCCGGAAGGTCCAAACATTGGTCTGATCAACTCGCTGTCGACCTTCGCCCGCGTCAACAAGTACGGTTTCATCGAGACCCCGTACCGCAAGATCGTGGACGGCGTTCTGACGGCAGAGGTCGTGTACCTCTCCGCCATGGAAGAGGCCAAGCACTACGTCGCTCAGGCGAACGTGCAGTTCAACAAGGACGGCACTCTGCAGGACGATCTGGTCGTTGCCCGCCACGCTGGCGACAACGGTCTGACGCCCAAGGAAAACGTCGATCTTATGGACGTTTCGCCCAAGCAGATGGTGTCGGTTGCGGCATCGCTGATCCCGTTCCTTGAAAACGACGACGCCAACCGTGCTC	Bacteria;Proteobacteria;Alphaproteobacteria;Rhizobiales;Hyphomicrobiaceae;Devosia;Devosia_psychrophila	Cluster_136	0	0	0	0	0	0	0	0	0	0	0	0	0	0	0	0	0	0	0	0	0	0	0	0	0	0	0	0	0
Bacteria;(1.0);Proteobacteria;(1.0);Alphaproteobacteria;(1.0);Rhizobiales;(1.0);Bradyrhizobiaceae;(0.99);Afipia;(0.67);Afipia_broomeae;(0.22);	Bacteria;Proteobacteria;Alphaproteobacteria;Rhizobiales;Bradyrhizobiaceae;Afipia;Afipia_broomeae	M02944:147:000000000-AUVRY:1:1102:16279:6802	TCCGACGCACTATGGCCGTATCTGCCCGATCGAAACGCCGGAAGGCCCGAACATCGGTCTGATCAACTCGCTCGCAACCTTCGCGCGCGTGAACAAGTACGGCTTCGTGGAAACGCCTTACCGCAAGGTGAAGGACGGCCGCGTCACCGACGACGTGGTCTATCTCTCCGCGATGGAAGAGGGCCGCTACCGCGTCGCTCAGGCCAACGTGCCGCTCGATGCCAAGGGCCGTTTCACCGACGATCTCGTGATCTGCCGCCATGCCGGCGAAGTTCTGCAGTTGCCGCCGGACCGCGTCGACTACATGGACGTGTCGCCGAAGCAGCTGGTCTCGGTCGCCGCGGCGTTGATTCCGTTCCTTGAGAACGACGACGCCAACCGCGCGC	Bacteria;Proteobacteria;Alphaproteobacteria;Rhizobiales;Bradyrhizobiaceae;Afipia;Afipia_broomeae	Cluster_137	0	0	0	0	0	0	0	0	0	0	0	0	0	0	0	0	0	0	0	0	0	0	0	0	0	0	0	0	0
Bacteria;(1.0);Proteobacteria;(1.0);Gammaproteobacteria;(1.0);Pseudomonadales;(1.0);Pseudomonadaceae;(1.0);Pseudomonas;(1.0);Pseudomonas_sp._TKP;(0.31);	Bacteria;Proteobacteria;Gammaproteobacteria;Pseudomonadales;Pseudomonadaceae;Pseudomonas;Multi-affiliation	M02944:147:000000000-AUVRY:1:1102:20372:12618	CCCGACTCACTATGGTCGTGTATGCCCGATCGAAACGCCGGAAGGTCCGAACATCGGCCTGATCAACTCCCTGGCAGCCTATGCGCGCACCAACCAGTACGGTTTCCTTGAAAGCCCGTACCGCGTGGTGAAAGACGCCCTGGTCACCGACGAGATCGTATTCCTGTCGGCCATCGAAGAAGCTGATCACGTGATCGCTCAGGCTTCGGCCACGATGAACGACAAGAAAGTACTGATTGACGAGTTGGTAGCTGTTCGTCACTTGAACGAGTTCACCGTCAAGGCGCCGGAAGACGTCACCTTGATGGACGTATCGCCGAAGCAGGTAGTCTCGGTTGCTGCGTCGCTGATCCCGTTCCTGGAGCACGATGACGCCAACCGTGCGT	Bacteria;Proteobacteria;Gammaproteobacteria;Pseudomonadales;Pseudomonadaceae;Pseudomonas;Multi-affiliation	Cluster_138	0	0	0	0	0	0	0	0	0	0	0	0	0	0	0	0	0	0	0	0	0	0	0	0	0	0	0	0	0
Bacteria;(1.0);Proteobacteria;(1.0);Betaproteobacteria;(1.0);Burkholderiales;(1.0);Comamonadaceae;(1.0);Acidovorax;(0.99);Acidovorax_sp._CF316;(0.99);	Bacteria;Proteobacteria;Betaproteobacteria;Burkholderiales;Comamonadaceae;Acidovorax;Multi-affiliation	M02944:147:000000000-AUVRY:1:1102:8552:9967	CGTGACCCACTACGGCCGCGTCTGCCCTATCGAAACGCCTGAAGGCCCGAACATCGGCCTGATCAACTCGCTGGCCCTGTACGCCCGCCTCAACGAGTACGGTTTCATCGAAACCCCGTACCGCCGCGTGGTGGACGCCAAGGTCACGAACGAGATCGACTACCTGTCGGCCATCGAAGAAGGCAAGTACGTGATCGCGCAGGCGAACGCCGTGCTCGACAAGGACGGCCGCCTGTCCGGCGACCTGGTGTCGGCCCGTGAAAAGGGTGAATCCATCCTGTGCGGCGCCGACCGCGTGCAGTACATGGACGTGTCTCCTGCACAGATCGTGTCGGTCGCTGCCTCGCTGGTTCCGTTCCTGGAGCACGACGATGCGAACCGCGCGC	Bacteria;Proteobacteria;Betaproteobacteria;Burkholderiales;Comamonadaceae;Acidovorax;Multi-affiliation	Cluster_139	0	0	0	0	0	0	0	0	0	0	0	0	1	0	0	0	0	0	0	0	0	0	0	0	0	0	0	0	0
Bacteria;(1.0);Proteobacteria;(1.0);Alphaproteobacteria;(1.0);Caulobacterales;(1.0);Caulobacteraceae;(1.0);Phenylobacterium;(0.98);Phenylobacterium_sp._Root1290;(0.34);	Bacteria;Proteobacteria;Alphaproteobacteria;Caulobacterales;Caulobacteraceae;Phenylobacterium;Multi-affiliation	M02944:147:000000000-AUVRY:1:1102:18684:15853	CCCGACCCACTACGGCCGGATCTGCCCGATTGAGACGCCGGAAGGCCCGAACATCGGCCTGATCAACTCGCTGGCCACCCACGCCGTGGTCAACAAGTACGGCTTCATCGAGAGCCCCTACCGTCGCATCAAGGACGGCAAGACGACCGATGAAGTCGTCTACATGTCGGCGATGGAAGAGGCCAAGCACGTCATCGCCCAGGCCAACATCAAGCTGGACAAGGGCGAGATCGTCGAGGACCTGGTCCCCGGCCGGATCAACGGCGAACCGTCGCTGCTGCCGAAGGACACCGTCGACCTGATGGACGTGTCGCCGAAGCAGGTCGTTTCGGTCGCCGCTTCGCTGATCCCCTTCCTCGAGAACGATGACGCCAACCGCGCGC	Bacteria;Proteobacteria;Alphaproteobacteria;Caulobacterales;Caulobacteraceae;Phenylobacterium;Multi-affiliation	Cluster_140	0	0	0	0	0	0	0	0	0	0	0	0	0	0	0	0	0	0	0	0	0	0	0	0	0	0	0	0	0
Bacteria;(1.0);Proteobacteria;(1.0);Betaproteobacteria;(1.0);Burkholderiales;(1.0);Alcaligenaceae;(1.0);Achromobacter;(0.99);Achromobacter_xylosoxidans;(0.84);	Bacteria;Proteobacteria;Betaproteobacteria;Burkholderiales;Alcaligenaceae;Achromobacter;Achromobacter_xylosoxidans	M02944:147:000000000-AUVRY:1:1102:14436:27536	CCCGACCCACTATGGCCGCGTCTGCCCGATCGAAACGCCGGAAGGCCCGAACATCGGCCTGATCAACTCCATGGCGCTGTACGCTCGCCTGAACGAGTACGGCTTCCTGGAAACGCCTTACCGCAAGATCATTGACGGCAAGGTCAGCGAGCAGATCGACTACCTGTCGGCCATCGAAGAAAGCCACTACGTCATCGCGCAGGCCAACGCCGCGCTCGACGAAGCCGGCCATTTCGTGGACGACCTGGTGGCTTGCCGCGAAGCTGGCGAAACCATGCTGACCGCTCCGGCCAACGTGCATTACATGGACGTTGCCCCGTCGCAGATCGTGTCGGTCGCCGCCTCGCTGATTCCGTTCCTGGAGCACGACGACGCGAACCGCGCAC	Bacteria;Proteobacteria;Betaproteobacteria;Burkholderiales;Alcaligenaceae;Achromobacter;Achromobacter_xylosoxidans	Cluster_141	0	0	0	0	0	0	0	0	0	0	0	0	0	0	0	0	0	0	0	0	0	0	0	0	0	0	0	0	0
Bacteria;(1.0);Proteobacteria;(0.71);Epsilonproteobacteria;(0.36);Campylobacterales;(0.36);Helicobacteraceae;(0.35);Wolinella;(0.05);Wolinella_succinogenes;(0.05);	None	M02944:147:000000000-AUVRY:1:1113:7769:10973	ACAAAGGGTAAGCTTCAAATCTTCTTAATATTCAATATAAGCTTATGGTTTTATAGGAAAGACCGACTGATTCTGCCCTCTTTCGAAGCCCTGAGACAGCACATCGGCCAGAAGCACAAGCGTTTCTTCTGCCACATCTGTGCAGAGAATATGCGCCTCTTCTCGTGGGAACGGAAGACCTATTCGAGCGAAGGCCTCCAGATGCACATGAAGAAGGGCGACAAGGACGACAAGAGCTACAGAGGTCATCCGGCGTGTTTCTTCTGCCCAGAGCGCTTCTTTGACCTCGATCAGCAGTACAAACACCTCAGGAAGGAGCATTTCTTCTGCCAAATCTGCGACTC	Unclassified;Unclassified;Unclassified;Unclassified;Unclassified;Unclassified;Unclassified	Cluster_142	0	0	0	0	0	0	0	0	0	0	0	0	0	0	0	0	0	0	0	0	0	0	0	0	0	0	0	0	0
Bacteria;(1.0);Proteobacteria;(1.0);Gammaproteobacteria;(1.0);Xanthomonadales;(1.0);Xanthomonadaceae;(1.0);Stenotrophomonas;(1.0);Stenotrophomonas_sp.;(0.74);	Bacteria;Proteobacteria;Gammaproteobacteria;Xanthomonadales;Xanthomonadaceae;Stenotrophomonas;Multi-affiliation	M02944:147:000000000-AUVRY:1:1106:9191:21133	CCCGACCCATTACGGCCGCGTCTGCACCATCGAAACCCCGGAAGGCCCGAACATCGGCCTGATCAACTCGCTGGCCGTGTACGCCCGCACCAACCAGTACGGTTTCCTCGAGACCCCGTATCGCAAGGTCGTGGACGGCAAGGTCTTCGACGAAGTCGAGTTCCTGTCGGCCATCGAAGAAAACGAGTACGTCATCGCCCAGGCAAACGCCCTGACCGATGCCAACAGCGTGCTGACCGAGCAGTTCGTTCCCTGCCGTTACCAGGGCGAATCGCTGCTGAAGCCGCCGGCGGAAGTCCACTTCATGGACGTCTCGCCGATGCAGACCGTGTCGATCGCGGCTGCGCTGGTTCCGTTCCTGGAGCACGATGACGCCAACCGCGCAC	Bacteria;Proteobacteria;Gammaproteobacteria;Xanthomonadales;Xanthomonadaceae;Stenotrophomonas;Multi-affiliation	Cluster_143	0	0	0	0	0	0	0	0	0	0	0	0	0	0	0	0	0	0	0	0	0	0	0	0	0	0	0	0	0
Bacteria;(1.0);Proteobacteria;(1.0);Gammaproteobacteria;(1.0);Pseudomonadales;(1.0);Pseudomonadaceae;(1.0);Pseudomonas;(1.0);Pseudomonas_fluorescens;(0.75);	Bacteria;Proteobacteria;Gammaproteobacteria;Pseudomonadales;Pseudomonadaceae;Pseudomonas;Pseudomonas_azotoformans	M02944:147:000000000-AUVRY:1:1102:21997:14092	CCCGACGCACTACGGTCGTGTTTGCCCGATCGAAACGCCGGAAGGTCCGAACATCGGTCTGATCAACTCCCTGGCCGCTTATGCGCGCACCAACCAGTACGGCTTCCTCGAGAGCCCGTACCGTGTGGTGAAAGACGCTCTGGTCACCGACGAGATCGTGTTCCTGTCCGCCATCGAAGAAGCTGATCACGTGATCGCTCAGGCCTCGGCCACGATGAACGACAAGAAAGTCCTGATCGACGAGCTGGTAGCTGTTCGTCACTTGAACGAGTTCACCGTCAAGGCGCCGGAAGACGTCACCTTGATGGACGTATCGCCGAAGCAGGTAGTTTCGGTTGCTGCGTCGCTGATCCCGTTCCTGGAACACGATGACGCCAACCGTGCGT	Bacteria;Proteobacteria;Gammaproteobacteria;Pseudomonadales;Pseudomonadaceae;Pseudomonas;Pseudomonas_azotoformans	Cluster_144	0	0	0	0	0	1	0	0	0	0	0	0	0	0	0	0	0	0	0	0	0	0	0	0	0	0	0	0	0
Bacteria;(1.0);Proteobacteria;(1.0);Gammaproteobacteria;(1.0);Xanthomonadales;(1.0);Xanthomonadaceae;(1.0);Stenotrophomonas;(1.0);Stenotrophomonas_sp._KCTC_12332;(0.93);	Bacteria;Proteobacteria;Gammaproteobacteria;Xanthomonadales;Xanthomonadaceae;Stenotrophomonas;Stenotrophomonas_sp._KCTC_12332	M02944:147:000000000-AUVRY:1:1103:10659:13947	CCCGACCCATTACGGCCGTGTCTGCACCATCGAAACGCCGGAAGGCCCGAACATTGGCCTGATCAACTCGTTGGCCGTGTTCGCACGCACCAACAAGTACGGCTTCCTGGAAACCCCGTACCGCAAGGTGCATGACGGCAAGGTCTCCGACGAGATCGAGTTCCTGTCGGCCATCGAAGAAAACGAGTACGTCATCGCCCAGGCCAACGCCCTGACCGATGCCAAGAACATGCTCACCGAGCAGTTTGTACCGTGCCGCTTCCAGGGTGAGTCGCTGCTCAAGCCGCCGGCAGAAGTCCACTTCATGGACGTCTCGCCGATGCAGACCGTGTCGGTCGCTGCGGCACTGGTTCCGTTCCTGGAGCACGATGACGCAAACCGCGCAC	Bacteria;Proteobacteria;Gammaproteobacteria;Xanthomonadales;Xanthomonadaceae;Stenotrophomonas;Stenotrophomonas_sp._KCTC_12332	Cluster_145	0	0	0	0	0	0	0	0	0	0	0	0	0	0	0	0	0	0	0	0	0	0	0	0	0	0	0	0	0
Bacteria;(1.0);Proteobacteria;(0.51);Epsilonproteobacteria;(0.19);Campylobacterales;(0.18);Helicobacteraceae;(0.17);Helicobacter;(0.17);Helicobacter_pametensis;(0.07);	Bacteria;Proteobacteria;Gammaproteobacteria;Pasteurellales;Pasteurellaceae;Haemophilus;Haemophilus_influenzae	M02944:147:000000000-AUVRY:1:2110:15257:4996	CTACAGCCACTACGGCCGTATGTGTCCGATTGAAACTCCTGAAGGTCCAAACATCGGTTTGATCCTCTCCATGTCTTCTTATGCGAGAGTGAACGATTATGGATTCTTGGAAACTCCTTACAGAGTAGTAAAAAACAGCAAGGTATCCAATAACATAGAATACTTAACCGCAGATAAGGAAGAATATCATTCTATCGCGGTATCTTCTTCTCCAGTAGATGAGAAGGGAGAGTTTAAGAATAAACTTATCTCTACTCGTCACAGATCCGATTACCCTTTCCGCAACCCGAACGAGATCCAATACATGGACTTAGCTCCAATGCAGGTGGTATCCGTTTCTACAGCGTTGATCCCATTCTTAGAGCATGATGACGCGAACCGTGCGC	Bacteria;Proteobacteria;Gammaproteobacteria;Pasteurellales;Pasteurellaceae;Haemophilus;Haemophilus_influenzae	Cluster_146	6	0	0	0	0	0	0	0	0	0	0	0	0	0	0	0	0	0	0	0	0	0	0	0	0	0	6	0	0
Bacteria;(1.0);Proteobacteria;(1.0);Gammaproteobacteria;(1.0);Enterobacterales;(1.0);Enterobacteriaceae;(1.0);Enterobacter;(1.0);Enterobacter_hormaechei;(1.0);	Bacteria;Proteobacteria;Gammaproteobacteria;Enterobacterales;Enterobacteriaceae;Enterobacter;Multi-affiliation	M02944:147:000000000-AUVRY:1:1104:19466:11169	CCCGACTCACTACGGTCGCGTATGTCCAATCGAAACGCCTGAAGGTCCAAACATCGGTCTGATCAACTCCCTGTCCGTGTACGCACAGACGAACGAATACGGTTTCCTCGAGACCCCGTATCGTAAAGTGACCGACGGTGTTGTTACTGACGAAATTCATTACCTGTCTGCTATTGAAGAAGGCAACTACGTTATCGCTCAGGCGAACTCCAACCTGGATGACGAAGGCCACTTTGTAGAAGATCTGGTTACCTGCCGTAGCAAAGGCGAATCCAGCTTGTTCAGCCGCGACCAGGTTGACTACATGGACGTATCCACCCAGCAGGTGGTATCCGTCGGTGCGTCCCTGATCCCGTTCCTGGAACACGATGACGCCAACCGTGCAT	Bacteria;Proteobacteria;Gammaproteobacteria;Enterobacterales;Enterobacteriaceae;Enterobacter;Multi-affiliation	Cluster_147	3	0	0	0	0	0	0	0	0	0	0	0	0	0	0	0	0	3	0	0	0	0	0	0	0	0	0	0	0
Bacteria;(1.0);Bacteroidetes;(0.93);unclassified;(0.18);unclassified;(0.18);unclassified;(0.18);unclassified;(0.18);unclassified;(0.16);	Bacteria;Bacteroidetes;Chitinophagia;Chitinophagales;Chitinophagaceae;Flavihumibacter;Flavihumibacter_solisilvae	M02944:147:000000000-AUVRY:1:1107:16336:10172	CTACTCGCACTACGGCCGTCTTTGTACGATTGAAACACCGGAAGGACCTAACATTGGTTTGATATCTACACTTTGTGTACATGCCAAAATCAACGACATGGGCTTCATTGAAACACCTTACCGCAAGGTGAAAGATGGTAAAGTTGATTTGAAAAATGAATTTTACCTGAGTGCAGAAGAAGAGGATGATAAAAAAATTGCACAGGCCAACGTGCCTTTGGATGATAAAGGTGCCTTCCTTGAAGACAAAATCAAGTCACGTGAAACGGGAGATTTCCCGATCCTGGATCCAGGTGAAGTCGAGTTCATGGATGTCGCGCCCAACCAGATTGTTGGTTTGTCCGCTTCCCTGATTCCGTTCCTGGAGCATGATGATGCCAACCGTGCCC	Bacteria;Bacteroidetes;Chitinophagia;Chitinophagales;Chitinophagaceae;Flavihumibacter;Flavihumibacter_solisilvae	Cluster_148	0	0	0	0	0	0	0	0	0	0	0	0	0	0	0	0	0	0	0	0	0	0	0	0	0	0	0	0	0
Bacteria;(1.0);Proteobacteria;(1.0);Gammaproteobacteria;(1.0);Enterobacterales;(1.0);Enterobacteriaceae;(1.0);Lelliottia;(0.79);Lelliottia_amnigena;(0.79);	Bacteria;Proteobacteria;Gammaproteobacteria;Enterobacterales;Enterobacteriaceae;Lelliottia;Lelliottia_amnigena	M02944:147:000000000-AUVRY:1:1102:16017:23443	CCCGACTCACTACGGTCGCGTATGTCCAATCGAAACGCCTGAAGGTCCAAACATCGGTCTGATCAACTCCCTGTCCGTGTACGCACAGACTAACGAATACGGTTTCCTCGAGACTCCGTACCGTAAAGTGACTGACGGTGTTGTAACCGACGAAATTCATTACCTGTCTGCTATCGAAGAAGGTAACTACGTCATCGCTCAGGCGAACACCAACCTGGACGAAGAAGGTCGTTTCGTTGACGATCTCGTTACCTGCCGTAGCAAAGGCGAATCCAGCCTGTTCAGCAATGATCAGGTGGACTACATGGACGTTTCCACGCAGCAGATCGTTTCTGTTGGTGCGTCCCTGATTCCATTCCTGGAACACGATGACGCCAACCGTGCAT	Bacteria;Proteobacteria;Gammaproteobacteria;Enterobacterales;Enterobacteriaceae;Lelliottia;Lelliottia_amnigena	Cluster_149	0	0	0	0	0	0	0	0	0	0	0	0	0	0	0	0	0	0	0	0	0	0	0	0	0	0	0	0	0
Bacteria;(1.0);Proteobacteria;(1.0);Alphaproteobacteria;(1.0);Rhizobiales;(0.95);Phyllobacteriaceae;(0.38);Phyllobacterium;(0.31);Phyllobacterium_sp._YR531;(0.19);	Bacteria;Proteobacteria;Alphaproteobacteria;Rhizobiales;Phyllobacteriaceae;Phyllobacterium;Phyllobacterium_sp._YR531	M02944:147:000000000-AUVRY:1:2109:18103:11404	TCCGACGCATTACGGCCGTATCTGCCCGATTGAAACGCCGGAAGGCCCGAATATCGGTCTGATCAACTCGCTGGCGACGTTTGCACGCGTCAACAAGTACGGTTTCATCGAAAGCCCTTACCGCAAGATCGTTGACGGCAAGGTAACGGACGACGTCATCTACCTCTCGGCAATGGAAGAAGCCAAGCATTACGTGGCTCAGGCCAACGTTGAGCTGGATGCAAATGGCGCGTTCACGGATGAATTCGTGATTTGCCGTCATGCTGGTGAAGTGTTGCTGGCTCCGCGTGAAAACGTGGATCTGATGGACGTGTCGCCAAAGCAGCTGGTTTCGGTTGCCGCAGCGCTCATTCCGTTCCTTGAAAACGACGACGCCAACCGCGCTC	Bacteria;Proteobacteria;Alphaproteobacteria;Rhizobiales;Phyllobacteriaceae;Phyllobacterium;Phyllobacterium_sp._YR531	Cluster_150	0	0	0	0	0	0	0	0	0	0	0	0	0	0	0	0	0	0	0	0	0	0	0	0	0	0	0	0	0
Bacteria;(1.0);Proteobacteria;(1.0);Alphaproteobacteria;(1.0);Caulobacterales;(1.0);Caulobacteraceae;(1.0);Phenylobacterium;(0.98);Phenylobacterium_sp._Root700;(0.68);	Bacteria;Proteobacteria;Alphaproteobacteria;Caulobacterales;Caulobacteraceae;Phenylobacterium;Phenylobacterium_sp._Root700	M02944:147:000000000-AUVRY:1:1101:10973:4132	CCCGACCCACTACGGCCGGATCTGCCCGATTGAAACGCCGGAAGGCCCGAACATCGGCCTGATCAACTCGCTCGCCACCCACGCCGTGGTGAACAAATACGGCTTCATCGAGAGCCCCTACCGTCGGATCAAGGACGGCAAGACGACCGAAGAGGTCGTCTACATGTCGGCCATGGAAGAGGCCAAGCACGTCATCGCCCAGGCCAACATCAAGTTGGAAAACGGCGAGATCGTCGAGGACCTGGTCCCCGGCCGGATCAACGGCGAACCTTCGCTGCTGCCGAAGGCCGACGTCGATCTGATGGACGTGTCGCCCAAGCAGGTCGTTTCAGTCGCCGCTTCGCTGATCCCGTTCCTCGAAAACGATGACGCCAACCGCGCCC	Bacteria;Proteobacteria;Alphaproteobacteria;Caulobacterales;Caulobacteraceae;Phenylobacterium;Phenylobacterium_sp._Root700	Cluster_151	0	0	0	0	0	0	0	0	0	0	0	0	0	0	0	0	0	0	0	0	0	0	0	0	0	0	0	0	0
Bacteria;(1.0);Proteobacteria;(1.0);Gammaproteobacteria;(1.0);Pseudomonadales;(1.0);Pseudomonadaceae;(1.0);Pseudomonas;(1.0);Pseudomonas_monteilii;(0.96);	Bacteria;Proteobacteria;Gammaproteobacteria;Pseudomonadales;Pseudomonadaceae;Pseudomonas;Multi-affiliation	M02944:147:000000000-AUVRY:1:1102:24607:9699	CCCGACCCACTACGGCCGTGTGTGCCCGATCGAGACCCCTGAAGGTCCGAACATCGGTCTGATCAACTCCCTGGCAGCCTATGCCCGTACCAACCAGTACGGCTTCCTGGAAAGCCCGTACCGCGTTGTGAAGGAAGGCGTTGTCAGCGACGACATCGTGTTCCTGTCGGCCATCGAAGAAGCCGATCACGTCATCGCCCAGGCTTCGGCCGCGATGAACGAGAAGAAGCAACTGATCGATGAGCTGGTAGCGGTTCGTCACCTGAACGAATTCACCGTCAAGGCGCCGGAAGACGTCACCCTGATGGACGTTTCGCCGAAGCAGGTTGTTTCCGTTGCTGCCTCGCTGATTCCGTTCCTCGAGCACGACGACGCCAACCGTGCAT	Bacteria;Proteobacteria;Gammaproteobacteria;Pseudomonadales;Pseudomonadaceae;Pseudomonas;Multi-affiliation	Cluster_152	0	0	0	0	0	0	0	0	0	0	0	0	0	0	0	0	0	0	0	0	0	0	0	0	0	0	0	0	0
Bacteria;(1.0);Proteobacteria;(1.0);Alphaproteobacteria;(1.0);Sphingomonadales;(1.0);Sphingomonadaceae;(0.99);Sphingomonas;(0.94);unclassified;(0.65);	Bacteria;Proteobacteria;Alphaproteobacteria;Sphingomonadales;Sphingomonadaceae;Sphingomonas;Sphingomonas_koreensis	M02944:147:000000000-AUVRY:1:1106:6774:11337	CCCGACCCACTATGGCCGTATCTGCCCGATTGAGACGCCGGAAGGCCCGAACATCGGCCTTATCAACTCGCTGGCGAGCTTCTCGCGCGTCAACAAGTACGGCTTCATCGAGACCCCGTACCGGAAGGTGATCGACGGCAAGGTGACCAACGACGTCGTCTATCTTTCGGCGATGGAAGAGGCCAAGCACACGATCGCGCAGGCATCCGCCGAAGTGGACGGCGACAACCGCTTCACCGAGGACCTGATCTCGGCACGTCAGGCGGGCGAATTCCTGATGGCACTCCCCGAAACCATCACGCTGATGGACGTCAGTCCCAAGCAGCTCGTCTCGGTCGCCGCATCGCTCATTCCGTTCCTCGAAAACGATGACGCCAACCGCGCGC	Bacteria;Proteobacteria;Alphaproteobacteria;Sphingomonadales;Sphingomonadaceae;Sphingomonas;Sphingomonas_koreensis	Cluster_153	44	0	0	0	0	0	0	0	0	0	0	0	0	0	0	0	2	14	15	15	0	0	0	0	0	0	0	0	0
Bacteria;(1.0);Bacteroidetes;(1.0);Sphingobacteriia;(1.0);Sphingobacteriales;(1.0);Sphingobacteriaceae;(1.0);Pedobacter;(1.0);Pedobacter_sp._PACM_27299;(1.0);	Bacteria;Bacteroidetes;Sphingobacteriia;Sphingobacteriales;Sphingobacteriaceae;Pedobacter;Pedobacter_sp._PACM_27299	M02944:147:000000000-AUVRY:1:1104:4449:12194	CTATACTCACTACGGTCGTCTTTGTACGATTGAAACTCCGGAGGGTCCAAACATTGGTTTGATCTCTTCTCTTTGCGTTCACGCGAAGATCAATAACTTAGGTTTCATTGAAACTCCATACAAAAAAGTTAAAGACGGAATTGTTCAGGTAGATGAGGATGTGATTTACCTGTCTGCAGAAGATGAAGATGGTAAAACTATTGCACAAGCGAATGCTGCTTATGATGATCAAGGTAATTTCACCACTGCGCGTGTTAAAGCACGTTACGAGGGTGACTTCCCGGTTATTGAGCCTGAGAAATTAGACTTAATGGATGTGGCACCTAATCAGATTACATCGATCGCTGCTTCGTTGATTCCATTCCTAGAGCATGATGATGCGAACAGGGCCT	Bacteria;Bacteroidetes;Sphingobacteriia;Sphingobacteriales;Sphingobacteriaceae;Pedobacter;Pedobacter_sp._PACM_27299	Cluster_154	0	0	0	0	0	0	0	0	0	0	0	0	0	0	0	0	0	0	0	0	0	0	0	0	0	0	0	0	0
Bacteria;(1.0);Proteobacteria;(1.0);Alphaproteobacteria;(1.0);Rhodobacterales;(1.0);Rhodobacteraceae;(1.0);Paracoccus;(0.98);Paracoccus_aminophilus;(0.98);	Bacteria;Proteobacteria;Alphaproteobacteria;Rhodobacterales;Rhodobacteraceae;Paracoccus;Paracoccus_aminophilus	M02944:147:000000000-AUVRY:1:1105:3620:16748	CCCGACCCACTATGGCCGGATGTGCCCGATTGAGACGCCGGAAGGTCAGAACATTGGTCTGATCAACTCGCTCGCCACCTTCGCGCGCGTGAACAAATATGGCTTCATCGAAACGCCTTACCGTCGCGTGATCGACGGCACGGTGACGGATGATGTGGTCTATATGTCCGCAACCGAAGAAATGCGTCACACCGTCGCTCAGGCGAACGCAATTCTGGACGCTGACGGCAAGTTCGTGGACGAGCTGATCTCGACCCGTCAAGCGGGCGACTTTACGCTGAACCCGGTGGAAGCAATCGACCTGATCGACGTTTCGCCCAAACAGCTGGTGTCGATCGCGGCGGCGCTGATCCCCTTCCTTGAAAACGACGACGCCAACCGCGCTC	Bacteria;Proteobacteria;Alphaproteobacteria;Rhodobacterales;Rhodobacteraceae;Paracoccus;Paracoccus_aminophilus	Cluster_155	0	0	0	0	0	0	0	0	0	0	0	0	0	0	0	0	0	0	0	0	0	0	0	0	0	0	0	0	0
Bacteria;(1.0);Proteobacteria;(1.0);Betaproteobacteria;(1.0);Burkholderiales;(1.0);Comamonadaceae;(1.0);Variovorax;(1.0);unclassified;(0.6);	Bacteria;Proteobacteria;Betaproteobacteria;Burkholderiales;Comamonadaceae;Variovorax;unclassified	M02944:147:000000000-AUVRY:1:2114:9037:22617	CGTGACCCACTACGGCCGCGTGTGCCCGATCGAAACGCCTGAAGGCCCGAACATCGGTCTGATCAACTCGCTGGCCCTGTACGCCCGCCTGAACGAATACGGCTTCATCGAGACGCCGTACCGTCGCGTGGTCGACAGCAAGGTCACGATGGACATCGACTACCTGTCGGCCATCGAAGAAGGCAAGTACGTCATCGCCCAGGCCAATGCGGTCCTGGACAAGGACGGCACGCTGACCGGCGACCTGGTCTCGGCGCGTGAAGCCGGCGAATCGATCCTGGTCGGTGCCGAGCGCATCCAGTACATGGACGTGTCGCCCGCGCAGATCGTGTCGGTGGCCGCTTCGCTCGTGCCGTTCCTGGAGCACGACGATGCGAACCGCGCGT	Bacteria;Proteobacteria;Betaproteobacteria;Burkholderiales;Comamonadaceae;Variovorax;unclassified	Cluster_156	0	0	0	0	0	0	0	0	0	0	0	0	0	0	0	0	1	0	0	0	0	0	0	0	0	0	0	0	0
Bacteria;(1.0);Proteobacteria;(1.0);Alphaproteobacteria;(1.0);Rhizobiales;(1.0);Phyllobacteriaceae;(1.0);Mesorhizobium;(1.0);Mesorhizobium_loti;(0.99);	Bacteria;Proteobacteria;Alphaproteobacteria;Rhizobiales;Phyllobacteriaceae;Mesorhizobium;Mesorhizobium_loti	M02944:147:000000000-AUVRY:1:1102:8700:17550	CCCGACGCATTACGGCCGCATCTGCCCGATCGAAACGCCGGAAGGCCCGAATATCGGTCTGATCAACTCGCTGGCCACCTTCGCGCGCGTCAACAAGTACGGCTTCATCGAAAGCCCGTACCGCAAGATCGTCGACGGCAAGCTGACCAATGACGTCGTCTATCTCTCGGCGATGGAAGAAGCCAAGCACCATGTCGCGCAGGCAAACGCCGAGCTCGACAAGAATGGCGGCTTCGTCGACGAGTTCGTCATTTGCCGCAGCGCCGGCGAAGTGATGATGGCGCCGCGCGAGAACGTCGACCTGATGGACGTGTCGCCCAAGCAGATGGTGTCGGTGGCCGCTGCCCTGATCCCGTTCCTGGAAAACGACGACGCCAACCGCGCTC	Bacteria;Proteobacteria;Alphaproteobacteria;Rhizobiales;Phyllobacteriaceae;Mesorhizobium;Mesorhizobium_loti	Cluster_157	5	0	0	0	0	0	0	0	0	0	0	0	0	0	0	0	1	0	1	4	0	0	0	0	0	0	0	0	0
Bacteria;(1.0);Proteobacteria;(1.0);Alphaproteobacteria;(1.0);Rhizobiales;(0.97);Rhizobiaceae;(0.96);Ensifer;(0.37);Ensifer_adhaerens;(0.23);	Bacteria;Proteobacteria;Alphaproteobacteria;Rhizobiales;Rhizobiaceae;Sinorhizobium;Sinorhizobium_sp._RAC02	M02944:147:000000000-AUVRY:1:1107:6542:20879	CCCGACCCACTACGGCCGTATTTGCCCGATCGAAACGCCGGAAGGCCCGAACATCGGTCTGATCAACTCGCTCGCAACCTTCGCCCGTGTCAACAAGTACGGCTTCATCGAAAGCCCGTACCGCAAGATCACGGACGGCAAGGTCACGACCGAAGTGGTCTACCTCTCGGCCATGGAAGAGGCGAAGTACTACGTCGCCCAGGCAAACTCGGAACTCACCACGGACGGCCTGTTCGTGGAAGAATTCGTTGTTTGCCGTCATTCGGGCGAAGTGATGCTCGCGCCGCGCGACACGGTCAACCTCATGGACGTTTCGCCGAAGCAGCTCGTTTCGGTCGCAGCCGCGCTCATCCCGTTCCTTGAGAACGACGACGCGAACCGCGCGC	Bacteria;Proteobacteria;Alphaproteobacteria;Rhizobiales;Rhizobiaceae;Sinorhizobium;Sinorhizobium_sp._RAC02	Cluster_158	0	0	0	0	0	0	0	0	0	0	0	0	0	0	0	0	0	0	0	0	0	0	0	0	0	0	0	0	0
Bacteria;(1.0);Proteobacteria;(1.0);Betaproteobacteria;(1.0);Burkholderiales;(1.0);Oxalobacteraceae;(1.0);Janthinobacterium;(0.86);Janthinobacterium_sp._Marseille;(0.86);	Bacteria;Proteobacteria;Betaproteobacteria;Burkholderiales;Oxalobacteraceae;Janthinobacterium;Janthinobacterium_sp._Marseille	M02944:147:000000000-AUVRY:1:1102:16423:27623	TCCGACTCACTACGGCCGTGTATGCCCGATTGAAACACCTGAAGGCCCGAACATTGGTCTGATCAACTCGCTGGCTTTGTATGCTCGCCTGAACGAATACGGTTTCCTGGAAACCCCATATCGTAAAGTCGTGAACAGCAAAATCACCGACCAGATCGACTACCTGTCCGCGATTGAAGAAGGTCGTTACATCATCGCTCAGGCGAATGCGACTATCGACAAAGCAGGCGCGCTGTCGGATGAATTGGTTTCCGCACGTGAAGCCGGCGAAACAATTCTGGTATCGCCAGAACGCGTTCAGTACATGGACGTTGCGCCAGGTCAGGTTGTGTCGGTTGCTGCTTCGCTGATTCCGTTCCTCGAACACGATGACGCGAACCGCGCAT	Bacteria;Proteobacteria;Betaproteobacteria;Burkholderiales;Oxalobacteraceae;Janthinobacterium;Janthinobacterium_sp._Marseille	Cluster_159	0	0	0	0	0	0	0	0	0	0	0	0	0	0	0	0	0	0	0	0	0	0	0	0	0	0	0	0	0
Bacteria;(1.0);Proteobacteria;(1.0);Alphaproteobacteria;(1.0);Rhizobiales;(1.0);Rhizobiaceae;(1.0);Neorhizobium;(1.0);Neorhizobium_galegae;(1.0);	Bacteria;Proteobacteria;Alphaproteobacteria;Rhizobiales;Rhizobiaceae;Neorhizobium;Neorhizobium_galegae	M02944:147:000000000-AUVRY:1:1102:11017:8623	CCCGACCCATTACGGTCGTATTTGCCCGATCGAGACGCCGGAAGGCCCGAACATCGGTCTGATCAACTCGCTTGCCACCTTCGCCCGCGTCAACAAGTACGGCTTCATCGAAAGCCCGTACCGCAAGATCATCGACGGCGTCGTGACGAAGGAAGTGCTTTACCTTTCCGCTATGGAAGAGGCGAAGTATTACGTGGCACAGGCGAACGCCGAGCTGGATAAGAACGGCTCTTTCGTGGAAGAGTTCGTCGTCTGCCGTCATGCCGGCGAAGTCATGCTGTCCCCGCGCGACACCATCAACCTGATGGACGTCTCGCCGAAGCAGCTTGTCTCGGTCGCGGCCGCTCTCATCCCGTTCCTGGAAAACGACGACGCCAACCGCGCTC	Bacteria;Proteobacteria;Alphaproteobacteria;Rhizobiales;Rhizobiaceae;Neorhizobium;Neorhizobium_galegae	Cluster_160	0	0	0	0	0	0	0	0	0	0	0	0	0	0	0	0	0	0	0	0	0	0	0	0	0	0	0	0	0
Bacteria;(1.0);Proteobacteria;(1.0);Betaproteobacteria;(1.0);Burkholderiales;(1.0);Alcaligenaceae;(1.0);Achromobacter;(1.0);Achromobacter_sp._DH1f;(0.77);	Bacteria;Proteobacteria;Betaproteobacteria;Burkholderiales;Alcaligenaceae;Achromobacter;Achromobacter_sp._DH1f	M02944:147:000000000-AUVRY:1:2107:12275:12180	CCCAACCCACTATGGTCGCGTGTGCCCGATTGAAACGCCTGAAGGTCCAAACATTGGTCTGATCAACTCCATGGCGCTGTACGCTCGTCTGAACGAGTACGGCTTCCTGGAAACGCCTTACCGCAAGATTATCGACGGCCGCGTCAGCGAGCAGATCGATTACCTGTCGGCCATCGAAGAAAGCCACTACGTCATCGCCCAGGCTAACGCCGCGCTCGACGAAGACGGCAAGTTCGTGGACGACCTGGTGGCTTGCCGTGAAGCCGGCGAAACCATGTTGACCGCTCCGGCCAACGTGCACTACATGGACGTTGCCCCGTCGCAGATCGTGTCGGTCGCTGCCTCGCTGATTCCGTTCCTGGAGCACGACGACGCGAACCGCGCAC	Bacteria;Proteobacteria;Betaproteobacteria;Burkholderiales;Alcaligenaceae;Achromobacter;Achromobacter_sp._DH1f	Cluster_162	0	0	0	0	0	0	0	0	0	0	0	0	0	0	0	0	0	0	0	0	0	0	0	0	0	0	0	0	0
Bacteria;(1.0);Proteobacteria;(1.0);Alphaproteobacteria;(1.0);Rhizobiales;(1.0);Rhizobiaceae;(0.97);Shinella;(0.8);Shinella_sp._HZN7;(0.38);	Bacteria;Proteobacteria;Alphaproteobacteria;Rhizobiales;Rhizobiaceae;Shinella;Shinella_sp._DD12	M02944:147:000000000-AUVRY:1:1102:11990:6693	CCCGACCCACTACGGCCGTATCTGCCCGATCGAGACGCCGGAAGGCCCGAACATCGGTCTGATCAACTCGCTCGCAACCTTCGCCCGCGTCAACAAGTACGGCTTCATTGAATCGCCGTACCGCAAGATCGTGGACGGCAAGGTCACGACCGACGTGGTCTACCTCTCCGCCATGGAGGAGGCCAAGTACCACGTCGCCCAGGCCAACTCGCCGCTCGAATCCGACAACTCGTTTGCGGAAGAGTTCGTCGTCTGCCGTCACGCCGGCGAAGTCATGCTCGCCCCGCGCGACCAGATCAACCTGATGGACGTTTCGCCGAAGCAGCTCGTTTCGGTCGCGGCGGCGCTTATCCCGTTCCTCGAGAACGACGACGCCAACCGCGCGC	Bacteria;Proteobacteria;Alphaproteobacteria;Rhizobiales;Rhizobiaceae;Shinella;Shinella_sp._DD12	Cluster_163	0	0	0	0	0	0	0	0	0	0	0	0	0	0	0	0	0	0	0	0	0	0	0	0	0	0	0	0	0
Bacteria;(1.0);Firmicutes;(1.0);Bacilli;(1.0);Lactobacillales;(1.0);Enterococcaceae;(1.0);Enterococcus;(1.0);Enterococcus_faecalis;(1.0);	Bacteria;Firmicutes;Bacilli;Lactobacillales;Multi-affiliation;Multi-affiliation;Multi-affiliation	M02944:147:000000000-AUVRY:1:1106:24332:16022	CTACTCTCACTATGGTCGTATGTGTCCAATTGAAACGCCTGAGGGACCAAATATCGGGTTGATCAATAGCTTATCTAGTTATGCGAAAGTGAATAAATTTGGTTTCATCGAAACGCCTTATCGCCGTGTTGATCGTGCGACAGGCCGTGTTACTGATCAAGTAGATTACTTAACAGCAGACATCGAAGACCATTATATCGTAGCGCAAGCGAACTCACTTTTAAATGAAGATGGCACATTTGCCAATGATGTTGTTATGGCGCGTCTACAAAGTGAAAACTTAGAAGTTGCCGTAGACAAAGTTGACTACATGGACGTTTCACCAAAACAAGTAGTCGCAGTCGCAACAGCATGTATTCCTTTCTTAGAAAACGATGACTCCAACCGTGCCT	Bacteria;Firmicutes;Bacilli;Lactobacillales;Multi-affiliation;Multi-affiliation;Multi-affiliation	Cluster_164	0	0	0	0	0	0	0	0	0	0	0	0	0	0	0	0	0	0	0	0	0	0	0	0	0	0	0	0	0
Bacteria;(1.0);Proteobacteria;(0.73);Alphaproteobacteria;(0.33);Rickettsiales;(0.08);Anaplasmataceae;(0.08);Wolbachia;(0.08);Wolbachia_endosymbiont_of_Brugia_malayi;(0.06);	Bacteria;Proteobacteria;Alphaproteobacteria;Rhodobacterales;Rhodobacteraceae;Nereida;Nereida_ignava	M02944:147:000000000-AUVRY:1:1110:20405:20648	TCCAACGCATTACGGCCGTATTTGTCCGATTGAAACGCCGGAAGGTCCAAACATTGGTTTGATTGCCTCTTTGGCGACTTTTGCGCGCATTAATGATTATGGGTTTATCGAAACTCCTTATCGTAAGGTCGAGGATGCAAAAGTTCGTGATGATATCACGTATATGTCGGCTCTTGAAGAGAGTGGGCACTTTATCGCGCAAGCTGGTAAGGACGTTGAAAAGAGTAAATTGACGGCCGAGAATCTAACTGTACGTATCAACGGTGAATATGAAGTTGTTGAAAAAGAGAAAGTGTCATTAATGGACGTTTCTCCAAGTCAGTTGGTGTCGATCGCCGCGTCCTTGATTCCGTTCCTTGAGCATGACGATGCGAATCGCGCTT	Bacteria;Proteobacteria;Alphaproteobacteria;Rhodobacterales;Rhodobacteraceae;Nereida;Nereida_ignava	Cluster_165	341	0	0	0	0	0	0	0	0	0	0	0	0	0	0	0	0	0	0	0	0	0	0	0	0	0	290	30	21
Bacteria;(1.0);Proteobacteria;(1.0);Alphaproteobacteria;(1.0);Sphingomonadales;(1.0);Sphingomonadaceae;(1.0);Sphingopyxis;(1.0);Sphingopyxis_sp._RIFCSPHIGHO2_01_FULL_65_24;(0.58);	Bacteria;Proteobacteria;Alphaproteobacteria;Sphingomonadales;Sphingomonadaceae;Sphingopyxis;Sphingopyxis_sp._RIFCSPHIGHO2_01_FULL_65_24	M02944:147:000000000-AUVRY:1:1102:8223:18194	CCCGACGCACTATGGCCGCATCTGCCCGATCGAAACGCCGGAAGGCCCGAACATCGGTCTGATCAACAGCCTCGCGACCTTCGCGCGCGTCAACAAATATGGCTTCATCGAAACCCCGTATCGCAAGATCATCGACGGCAAGGTCACGACCGACGTCGTCTATCTGTCGGCGATGGAAGAGCAGAAGCACACCGTCGCGCAGGCGAACGCCGACCTCCACGAGGATGGCAGCTTTGTCGAGGACCTGATCTCGGCACGCGAAGCGGGCGAATTCCTGATGGCGCCCAAGGCGCAGATCACGCTGATGGACGTGTCGCCGAAACAGCTCGTTTCGGTCGCGGCATCGCTCATTCCGTTCCTGGAAAACGATGACGCCAACCGCGCGC	Bacteria;Proteobacteria;Alphaproteobacteria;Sphingomonadales;Sphingomonadaceae;Sphingopyxis;Sphingopyxis_sp._RIFCSPHIGHO2_01_FULL_65_24	Cluster_167	0	0	0	0	0	0	0	0	0	0	0	0	0	0	0	0	0	0	0	0	0	0	0	0	0	0	0	0	0
Bacteria;(1.0);Proteobacteria;(1.0);Gammaproteobacteria;(1.0);Enterobacterales;(1.0);Morganellaceae;(1.0);Xenorhabdus;(1.0);Xenorhabdus_nematophila;(1.0);	Bacteria;Proteobacteria;Gammaproteobacteria;Enterobacterales;Morganellaceae;Xenorhabdus;Xenorhabdus_nematophila	M02944:147:000000000-AUVRY:1:1104:20575:4692	TCCAACGCACTATGGTCGCGTATGTCCAATCGAAACCCCGGAAGGTCCGAACATCGGTCTGATTAACTCATTGTCCGTTTACGCGCGTACCAATGAGTATGGTTTCCTTGAAACCCCTTACCGTTTAGTTCGTGATGGTGTAGTGACGGATGAAATCCACTACCTGTCTGCGATCGAAGAAGGTAACTACGTTATTGCACAGGCAAACACTGTATTGGATGAAGAAGGCCACTTCGTTGAAGAATTGGTCACTTGCCGTCATTACGATGAATCCAGCTTGTTCAACCGTGATCAGGTTCAGTACATGGACGTTTCGACACAACAGATCGTGTCCGTCGGTGCTTCCTTGATCCCATTCCTTGAACACGATGACGCCAACCGTGCT	Bacteria;Proteobacteria;Gammaproteobacteria;Enterobacterales;Morganellaceae;Xenorhabdus;Xenorhabdus_nematophila	Cluster_168	0	143	114	119	69	52	70	12	11	15	1	1	1	0	0	0	0	0	0	0	0	0	0	0	0	0	0	0	0
Bacteria;(1.0);Proteobacteria;(1.0);Alphaproteobacteria;(1.0);Rhizobiales;(1.0);Phyllobacteriaceae;(1.0);Aminobacter;(0.57);Aminobacter_aminovorans;(0.51);	Bacteria;Proteobacteria;Alphaproteobacteria;Rhizobiales;Phyllobacteriaceae;Aminobacter;Aminobacter_aminovorans	M02944:147:000000000-AUVRY:1:1104:10370:11664	CCCGACCCACTACGGCCGTATCTGCCCGATCGAGACGCCGGAAGGCCCGAATATCGGTCTGATCAACTCGCTCGCGACCTTCGCACGCGTCAACAAGTACGGCTTCATCGAGAGCCCGTACCGCAAGATCGTCGATGGCACGCTGACCAATGAGGTCGTCTACCTGTCGGCTATGGAAGAGGCCAAGCACTTCGTTGCCCAGGCCAACGCCGAGCTCGACAAGGATGGCCACTTCGTCGACGAGTTCGTCATTTGCCGTAACGCCGGTGAAGTGATGATGGCGCCGCGCGAAAACGTCGATCTTATGGACGTTTCGCCCAAGCAGATGGTGTCGGTCGCAGCAGCGCTGATCCCGTTCCTGGAAAACGACGACGCCAACCGCGCTC	Bacteria;Proteobacteria;Alphaproteobacteria;Rhizobiales;Phyllobacteriaceae;Aminobacter;Aminobacter_aminovorans	Cluster_169	0	0	0	0	0	0	0	0	0	0	0	0	0	0	0	0	0	0	0	0	0	0	0	0	0	0	0	0	0
Bacteria;(1.0);Proteobacteria;(1.0);Alphaproteobacteria;(1.0);Rhizobiales;(1.0);Brucellaceae;(1.0);Ochrobactrum;(1.0);Ochrobactrum_rhizosphaerae;(0.98);	Bacteria;Proteobacteria;Alphaproteobacteria;Rhizobiales;Brucellaceae;Ochrobactrum;Ochrobactrum_rhizosphaerae	M02944:147:000000000-AUVRY:1:1107:7823:21246	TCCAACGCATTATGGCCGTATCTGCCCGATTGAAACGCCGGAAGGCCCGAATATCGGTCTGATCAACTCGCTTGCAACCTTTGCACGCGTCAACAAGTACGGCTTTATTGAAAGCCCGTATCGTAAGGTTGTCGATGGCAAGGTCACGAGTGACGTTGTTTATCTGTCGGCTATGGAAGAAGCGAAGCACTCGGTTGCTCAGGCAAACGTAGAGCTGGACGAGCAGGGTGGTTTTGTTGACGAATTCGTCATCTGCCGTCACGCTGGCGAAGTTATGATGGCTCCGCGTGAAAACGTGGATCTGATGGACGTTTCGCCAAAGCAGCTTGTTTCGGTTGCTGCTGCGCTTATTCCGTTCCTTGAAAACGACGATGCGAACCGCGCTC	Bacteria;Proteobacteria;Alphaproteobacteria;Rhizobiales;Brucellaceae;Ochrobactrum;Ochrobactrum_rhizosphaerae	Cluster_170	0	0	0	0	0	0	0	0	0	0	0	0	0	0	0	0	0	0	0	0	0	0	0	0	0	0	0	0	0
Bacteria;(1.0);Proteobacteria;(1.0);Betaproteobacteria;(1.0);Burkholderiales;(1.0);Alcaligenaceae;(1.0);Achromobacter;(1.0);Achromobacter_sp._DH1f;(0.75);	Bacteria;Proteobacteria;Betaproteobacteria;Burkholderiales;Alcaligenaceae;Achromobacter;Achromobacter_sp._DH1f	M02944:147:000000000-AUVRY:1:1105:10934:16565	CCCGACCCATTACGGCCGCGTCTGCACCATCGAAACCCCGGAAGGCCCGAACATCGGCCTGATCAACTCCATGGCGCTGTACGCTCGCTTGAACGAGTACGGCTTCCTGGAAACGCCTTACCGCAAGATTATCGACGGCCGCGTCAGCGAGCAGATCGATTACCTGTCGGCCATCGAAGAAAGCCACTACGTCATCGCCCAGGCTAACGCCGCGCTCGACGAAGACGGCAAGTTCGTGGACGACCTGGTGGCTTGCCGTGAAGCCGGCGAAACCATGTTGACCGCTCCGGCCAACGTGCACTACATGGACGTTGCCCCGTCGCAGATCGTGTCGGTCGCTGCCTCGCTGATTCCGTTCCTGGAGCACGACGACGCGAACCGCGCAC	Bacteria;Proteobacteria;Betaproteobacteria;Burkholderiales;Alcaligenaceae;Achromobacter;Achromobacter_sp._DH1f	Cluster_171	2	0	0	0	0	0	0	0	0	0	0	0	0	0	0	0	0	2	0	0	0	0	0	0	0	0	0	0	0
Bacteria;(1.0);Proteobacteria;(1.0);Alphaproteobacteria;(1.0);Rhizobiales;(1.0);Bradyrhizobiaceae;(1.0);unclassified;(0.71);Bradyrhizobiaceae_bacterium_SG-6C;(0.71);	Bacteria;Proteobacteria;Alphaproteobacteria;Rhizobiales;Bradyrhizobiaceae;unclassified;Bradyrhizobiaceae_bacterium_SG-6C	M02944:147:000000000-AUVRY:1:1102:16228:27675	TCCGACGCACTATGGCCGTATCTGCCCGATCGAGACGCCGGAAGGCCCGAACATCGGTCTGATCAACTCGCTCGCGACCTTCGCGCGCGTGAACAAGTACGGCTTCGTGGAAACGCCTTACCGCAAGGTCAAGGACGGTCGCGTCACCGATGACGTGGTCTATCTCTCCGCGATGGAAGAGGGCCGTCACTATGTCGCGCAGGCCAACGTGCCGCTCGATAACAAGGGCCGTTTCACCGACGACCTCGTGATCTGCCGTCACGCCGGCGAAGTTCTGCAGCTTTCGCCGGATCGCGTCGATTACATGGACGTGTCGCCGAAGCAGCTCGTTTCGGTCGCCGCGGCGCTGATCCCGTTCCTCGAGAACGACGACGCCAACCGCGCGC	Bacteria;Proteobacteria;Alphaproteobacteria;Rhizobiales;Bradyrhizobiaceae;unclassified;Bradyrhizobiaceae_bacterium_SG-6C	Cluster_172	0	0	0	0	0	0	0	0	0	0	0	0	0	0	0	0	0	0	0	0	0	0	0	0	0	0	0	0	0
Bacteria;(1.0);Proteobacteria;(1.0);Alphaproteobacteria;(1.0);Rhizobiales;(1.0);Hyphomicrobiaceae;(1.0);Devosia;(1.0);Devosia_limi;(1.0);	Bacteria;Proteobacteria;Alphaproteobacteria;Rhizobiales;Hyphomicrobiaceae;Devosia;Devosia_limi	M02944:147:000000000-AUVRY:1:1106:10694:4306	CCCGACCCATTACGGCCGTATCTGCCCGATCGAGACCCCAGAAGGTCCGAACATCGGTCTGATCAACAACCTGGCGACCTATGCCCGCGTGAACAAGTACGGTTTCATCGAGACTCCGTACCGCAAGTTCGTCAATGGCAAGGTGACCGACGAGGTCGTCTACCTCTCCGCCATGGAAGAGGCCAAGCACTACGTCGCCCAGGCGAACGTGAAGATCACTGCCACTGGCGAACTGGAGGACGAACTCGTTATCGCCCGCCATGCTGGTGACAACGGTCTGACGCCCAAGGAAAACGTCGATCTGATGGACGTTTCGCCCAAGCAGATGGTGTCGGTTGCGGCTTCGCTGATCCCGTTCCTCGAGAACGACGACGCCAACCGCGCGC	Bacteria;Proteobacteria;Alphaproteobacteria;Rhizobiales;Hyphomicrobiaceae;Devosia;Devosia_limi	Cluster_173	0	0	0	0	0	0	0	0	0	0	0	0	0	0	0	0	0	0	0	0	0	0	0	0	0	0	0	0	0
Bacteria;(1.0);Proteobacteria;(1.0);Alphaproteobacteria;(1.0);Sphingomonadales;(0.99);Sphingomonadaceae;(0.97);Sphingopyxis;(0.84);Sphingopyxis_sp._C-1;(0.23);	Bacteria;Proteobacteria;Alphaproteobacteria;Sphingomonadales;Sphingomonadaceae;Sphingopyxis;Sphingopyxis_sp._YR583	M02944:147:000000000-AUVRY:1:2111:22557:23561	CCCGACCCATTATGGCCGTATCTGCCCGATTGAAACGCCGGAAGGCCCGAACATCGGCCTGATCAACTCGCTCGCGACCTTTGCGCGCGTCAACAAATACGGCTTCATCGAAACCCCGTATCGCAAGATCATCGACGGCAAGGTGACCAACGACGTCGTCTATCTGTCGGCGATGGAAGAGCAGAAGCACACCGTTGCGCAGGCGAACGCCGATCTCAATGACGATGGCAGCTTCATCGACGAGCTGATCTCGGCACGCGAAGCGGGTGAATTCCTGATGGCGCCGCGCGATCAGATCACCCTGATGGACGTGTCGCCGAAGCAGCTGGTTTCGGTCGCCGCATCGCTCATCCCGTTCCTGGAAAACGATGACGCCAACCGCGCAC	Bacteria;Proteobacteria;Alphaproteobacteria;Sphingomonadales;Sphingomonadaceae;Sphingopyxis;Sphingopyxis_sp._YR583	Cluster_174	0	0	0	0	0	0	0	0	0	0	0	0	0	0	0	0	0	0	0	0	0	0	0	0	0	0	0	0	0
Bacteria;(1.0);Proteobacteria;(1.0);Alphaproteobacteria;(1.0);Rhizobiales;(1.0);Rhizobiaceae;(1.0);Ensifer;(1.0);Ensifer_adhaerens;(0.8);	Bacteria;Proteobacteria;Alphaproteobacteria;Rhizobiales;Rhizobiaceae;Ensifer;Multi-affiliation	M02944:147:000000000-AUVRY:1:1102:14534:15907	CCCGACGCACTACGGCCGTATCTGCCCGATTGAAACGCCGGAAGGCCCGAACATCGGTCTGATCAACTCGCTTGCAACCTTTGCCCGCGTCAACAAGTACGGCTTCATCGAAAGCCCGTACCGTAAGATCGTTGACGGCAAGGTGACGAACGACGTCGTTTATCTCTCCGCAATGGAAGAAGCGAAGTACCACGTCGCCCAGGCAAACTCGGTTCTCGATAGCGATGGTGCGTTCTCGGAAGAGTTCGTCGTTTGCCGTCATGCCGGCGAAGTTATGCTGGCACCGCGTGACAACATCAACCTGATGGACGTTTCGCCGAAGCAGCTCGTTTCGGTCGCCGCGGCGCTCATCCCGTTCCTGGAGAACGACGACGCCAACCGCGCAC	Bacteria;Proteobacteria;Alphaproteobacteria;Rhizobiales;Rhizobiaceae;Ensifer;Multi-affiliation	Cluster_176	0	0	0	0	0	0	0	0	0	0	0	0	0	0	0	0	0	0	0	0	0	0	0	0	0	0	0	0	0
Bacteria;(1.0);Proteobacteria;(1.0);Gammaproteobacteria;(1.0);Pseudomonadales;(1.0);Pseudomonadaceae;(1.0);Pseudomonas;(1.0);Pseudomonas_putida;(1.0);	Bacteria;Proteobacteria;Gammaproteobacteria;Pseudomonadales;Pseudomonadaceae;Pseudomonas;Pseudomonas_putida	M02944:147:000000000-AUVRY:1:1102:17419:9577	CCCGACCCACTATGGCCGTGTGTGCCCGATCGAGACCCCTGAAGGTCCGAACATCGGTCTGATCAACTCCCTGGCGGCCTACGCCCGCACCAACCAGTACGGCTTCCTGGAAAGCCCGTACCGCGTGGTGAAGGAAGGCGTTGTCAGCGACGACATCGTGTTCCTGTCGGCAATCGAAGAGGCAGATCACGTCATCGCACAGGCTTCGGCCGCGATGAACGACAAGAAGCAACTGATCGATGAGCTGGTAGCAGTTCGTCACCTGAACGAATTCACCGTCAAGGCGCCAGAAGACGTCACCTTGATGGACGTTTCGCCGAAGCAGGTAGTTTCGGTTGCGGCGTCGCTGATTCCGTTCCTCGAGCACGACGACGCCAACCGTGCGT	Bacteria;Proteobacteria;Gammaproteobacteria;Pseudomonadales;Pseudomonadaceae;Pseudomonas;Pseudomonas_putida	Cluster_177	0	31	29	25	7	6	7	46	36	52	67	54	45	56	68	46	0	0	0	0	0	0	0	0	0	0	0	0	0
Bacteria;(1.0);Bacteroidetes;(0.94);Chitinophagia;(0.84);Chitinophagales;(0.84);Chitinophagaceae;(0.84);Flavihumibacter;(0.43);Flavihumibacter_petaseus;(0.4);	Bacteria;Proteobacteria;Betaproteobacteria;Burkholderiales;Alcaligenaceae;Bordetella;Bordetella_avium	M02944:147:000000000-AUVRY:1:1104:7437:25847	CTATTCCCACTATGGCCGTCTCTGTACGATTGAGACACCGGAAGGACCGAACATCGGTCTGATCTCCACCCTCTGCGTACATGCGACGATCAACGAAATGGGCTTTATTGAAACGCCTTACCGCAAGGTGGAGAACGGAAAAGTGAACATGAAGGAACTGGTGTTCCTGAGCGCGGAAGAGGAAGACGAAGCCAAGATCGCCCAGGCCAATGCGCCCCTTGACGAAAAAGGACAATTTGTAGAAGATAAGGTGGTCAGTCGCGAAACCGGTGACTTCCCGATCCTGGATAAAGCGGATGTAGAATTCATGGACGTAGCCCCGAACCAGATCGTTGGTTTGAGTGCTTCCCTGATCCCCTTCCTTGAGCACGATGACGCCAACCGTGCCC	Bacteria;Proteobacteria;Betaproteobacteria;Burkholderiales;Alcaligenaceae;Bordetella;Bordetella_avium	Cluster_178	0	0	0	0	0	0	0	0	0	0	0	0	0	0	0	0	0	0	0	0	0	0	0	0	0	0	0	0	0
Bacteria;(1.0);Proteobacteria;(1.0);Betaproteobacteria;(1.0);Burkholderiales;(1.0);Alcaligenaceae;(1.0);Achromobacter;(1.0);Achromobacter_piechaudii;(0.51);	Bacteria;Proteobacteria;Betaproteobacteria;Burkholderiales;Alcaligenaceae;Achromobacter;Achromobacter_sp._DH1f	M02944:147:000000000-AUVRY:1:2114:14263:15004	CCCGACCCACTACGGCCGCGTGTGCCCGATCGAAACGCCGGAAGGCCCGAACATCGGCCTGATCAACTCCATGGCGCTGTACGCTCGCTTGAACGAGTACGGCTTCCTGGAAACGCCTTACCGCAAGATCATCGACGGTCGCGTCAGCGAGCAGATCGATTACCTGTCGGCCATCGAAGAAAGCCACTACGTCATTGCGCAGGCTAACGCCGCGCTCGACGAAGAAGGCAAGTTCGTGGACGACCTGGTTGCTTGCCGTGAAGCCGGCGAAACGATGTTGACCGCTCCGGCCAACGTGCACTACATGGACGTTGCCCCGTCGCAGATCGTGTCGGTTGCTGCCTCGCTGATTCCGTTCCTGGAGCACGACGACGCGAACCGCGCAC	Bacteria;Proteobacteria;Betaproteobacteria;Burkholderiales;Alcaligenaceae;Achromobacter;Achromobacter_sp._DH1f	Cluster_180	137	0	0	0	0	0	0	0	0	0	0	0	0	0	0	0	15	59	42	36	0	0	0	0	0	0	0	0	0
Bacteria;(1.0);Proteobacteria;(1.0);Gammaproteobacteria;(1.0);Xanthomonadales;(1.0);Xanthomonadaceae;(1.0);Stenotrophomonas;(1.0);Stenotrophomonas_maltophilia;(0.97);	Bacteria;Proteobacteria;Gammaproteobacteria;Xanthomonadales;Xanthomonadaceae;Stenotrophomonas;Stenotrophomonas_maltophilia	M02944:147:000000000-AUVRY:1:2108:22929:12460	CCCGACCCACTACGGCCGCGTCTGCCCGATCGAAACGCCGGAAGGCCCGAACATCGGCCTGATCAACTCGCTGGCCGTGTACGCCCGCACCAACCAGTACGGTTTCCTCGAGACCCCGTACCGCAAGGTCGTGGACGGCAAGGTCTATGACGAAGTCGAGTTCCTGTCGGCCATCGAAGAAAACGAATACGTCATTGCGCAGGCCAACGCGCTGACCAATGCCGACAGCGTGCTGACCGAACAGTTCGTTCCTTGCCGCTTCCAGGGCGAATCGCTGCTGAAGCCGCCGGCGGAAGTCCACTTCATGGACGTCTCGCCGATGCAGACCGTGTCGATCGCGGCCGCGCTGGTTCCGTTCCTGGAGCACGATGACGCCAACCGTGCAC	Bacteria;Proteobacteria;Gammaproteobacteria;Xanthomonadales;Xanthomonadaceae;Stenotrophomonas;Stenotrophomonas_maltophilia	Cluster_181	2	0	0	0	0	0	0	0	0	0	0	0	0	0	0	0	0	2	0	0	0	0	0	0	0	0	0	0	0
Bacteria;(1.0);Bacteroidetes;(1.0);Flavobacteriia;(1.0);Flavobacteriales;(1.0);Flavobacteriaceae;(1.0);Chryseobacterium;(1.0);unclassified;(0.25);	Bacteria;Bacteroidetes;Flavobacteriia;Flavobacteriales;Flavobacteriaceae;Chryseobacterium;Multi-affiliation	M02944:147:000000000-AUVRY:1:1102:14403:5572	CCATACCCACTACGGAAGAATTTGTCCGATTGAAACTCCGGAAGGACCAAACATCGGTTTGATTTCATCTTTAGGTATTTATGCTAAGATCAATAACTTAGGTTTCATCGAAACTCCATACAGAAAAGTAGAAAACAGTAAGATCGACCTTAATGCAGATCCTATTTATCTTAATGCAGAAGACGAGGAAGATAAAGTAATTGCTCAGGCTAACGTTGAATTGACGGACAGCGGAGAATTCTTAACAGATAGAATTATTGCAAGACTGGATGGGGATTACCCGGTAGTTGAGCCTTCTCAGGTTAATCTTATCGACGTTGCACCAAACCAGATCTCTGGTATCTCAGCTTCATTGATTCCATTCCTGGAACATGATGATGCGAACCGTGCAT	Bacteria;Bacteroidetes;Flavobacteriia;Flavobacteriales;Flavobacteriaceae;Chryseobacterium;Multi-affiliation	Cluster_183	0	0	0	0	0	0	0	0	0	0	0	0	0	0	0	0	0	0	0	0	0	0	0	0	0	0	0	0	0
Bacteria;(1.0);Proteobacteria;(0.92);Alphaproteobacteria;(0.69);Rhizobiales;(0.46);Xanthobacteraceae;(0.1);Xanthobacter;(0.09);Xanthobacter_sp._91;(0.04);	None	M02944:147:000000000-AUVRY:1:1109:21732:20323	CATCAGCCACTACGGGCGCATCTGTCCGATCGAAACGCCGGAAGGCACGAACATCGGCCTCATCGCCTCTTTGAGTATCTACTCGACTGTCGATGAGTATGGCTTCCTGATTACGCCCTATCGCAAGGTCACTAAGGAAGGCTCCGTCAACGGCGGCTACGAATTCCTCCGCGCTGACGAAGAGATGAAAACGGTCCTGGCTCCGCCTGAGGCCGTCGATCCCAAGACGAGCAAGGTGACGGGCGTCCATATCATGGCGCGCATCCGCGGCGATCTGGCGATGGTCGAGAACAAGGACATCGAATACATCGACATCTCTCCGAAGCAGACCGTCGGCGTCTCGGCCTCCTTGATTCCGTTCCTTGAACACGACGACGCCAACCGAGCCT	Unclassified;Unclassified;Unclassified;Unclassified;Unclassified;Unclassified;Unclassified	Cluster_184	286	0	0	0	0	0	0	0	0	0	0	0	0	0	0	0	0	0	0	0	0	0	0	0	0	0	211	19	56
Bacteria;(1.0);Proteobacteria;(0.82);Alphaproteobacteria;(0.44);Sphingomonadales;(0.23);Sphingomonadaceae;(0.21);Sphingomonas;(0.08);Sphingomonas_sp._S6-262;(0.03);	Bacteria;Proteobacteria;Alphaproteobacteria;Sphingomonadales;Sphingomonadaceae;Sphingopyxis;Sphingopyxis_sp._MWB1	M02944:147:000000000-AUVRY:1:1104:3739:17766	CATCTCGCACTATGGCCGCATCTGTCCGATTGAAACGCCCGAAGGCACGAACATCGGTTTGATTTCGAGCCTCAGCATTTTTTCAAAGGTCGACGACTACGGTTTCCTTACCACGCCGTATCGCGTTGTGTCGAACCGGAACGTGACCGCGGAAATCGCCTGGCTGCGGGCCGATGAAGAATCCCGCGTCTATATCTCTCCGGCCGATACGCCGGTGACGAATGGCAAGGTTGCCGAAGACCGCGTGATGGCCCGATACTCCAACGACGTAGTGTGGGTTTCCGGTGCCGAGATTCAATACCTCGACGTGGCTCCGTGCCAGATGGTCGGGGTGTCGGCCGGTTTGATTCCGTTCCTGGAACACGACGATGCTAACCGGGCCC	Bacteria;Proteobacteria;Alphaproteobacteria;Sphingomonadales;Sphingomonadaceae;Sphingopyxis;Sphingopyxis_sp._MWB1	Cluster_185	0	0	0	0	0	0	0	0	0	0	0	0	0	0	0	0	0	0	0	0	0	0	0	0	0	0	0	0	0
Bacteria;(1.0);Bacteroidetes;(1.0);Sphingobacteriia;(1.0);Sphingobacteriales;(1.0);Sphingobacteriaceae;(1.0);Sphingobacterium;(1.0);Sphingobacterium_sp._ML3W;(0.98);	Bacteria;Bacteroidetes;Sphingobacteriia;Sphingobacteriales;Sphingobacteriaceae;Sphingobacterium;Sphingobacterium_sp._ML3W	M02944:147:000000000-AUVRY:1:1102:18751:24854	CTATACGCACTACGGTCGTTTGTGTACAATCGAAACTCCTGAGGGACCAAATATTGGTTTGATTTCGTCATTAGCTGTTCACGCTAAGATTAATAATTTAGGTTTTATCGAAACGCCATACCGTCGTGTTGAAGATGGTCGTGTTGTGGTGGAAGAACCTGTACATTATTTATCTGCTGAGGACGAAGATGAGAAAACAATCGGTCAAGCTAATGCACAATATGATGATAATGGTAATTTTATCGATGCTAAAGTAAAAGCTAGATATTTTGGTGATTTCCCGGTAATCGAACCTACACGTTTGGATTATATGGATGTTGCACCTAACCAGATTACATCTATTGCGGCTTCATTAATTCCTTTCTTGGAGCATGATGATGCCAACCGTGCAT	Bacteria;Bacteroidetes;Sphingobacteriia;Sphingobacteriales;Sphingobacteriaceae;Sphingobacterium;Sphingobacterium_sp._ML3W	Cluster_186	216	0	0	0	0	0	0	0	0	0	0	0	0	0	0	0	46	66	84	66	0	0	0	0	0	0	0	0	0
Bacteria;(1.0);Proteobacteria;(1.0);Betaproteobacteria;(1.0);Burkholderiales;(1.0);Comamonadaceae;(1.0);Delftia;(1.0);Delftia_tsuruhatensis;(0.48);	Bacteria;Proteobacteria;Betaproteobacteria;Burkholderiales;Comamonadaceae;Delftia;Multi-affiliation	M02944:147:000000000-AUVRY:1:1104:14348:5794	CGTGACCCACTACGGCCGCGTCTGCCCTATCGAAACGCCTGAAGGCCCGAACATCGGCCTGATCAATTCGCTGGCCCTGTACGCCCGCCTGAACGAGTACGGCTTCATCGAGACGCCTTACCGTCGCGTGGCCGACGGCAAGGTCACGATGGAGATCGATTACCTGTCGGCCATCGAGGAAGGCAAGTACATCATCGCCCAGGCCAATGCCGAGCTGGATGCCGAAGGCCGCCTGATCGGCGACCTGGTGTCGGCGCGCGAAAAGGGTGATTCGACCCTGGTGTCGGCCGAGCGCGTTCAGTACATGGACGTGTCGCCCGCACAGATCGTGTCGGTGGCTGCCTCGCTGATTCCGTTCCTGGAGCACGATGACGCGAACCGCGCAT	Bacteria;Proteobacteria;Betaproteobacteria;Burkholderiales;Comamonadaceae;Delftia;Multi-affiliation	Cluster_187	0	0	0	0	0	0	0	0	0	0	0	0	0	0	0	0	0	0	0	0	0	0	0	0	0	0	0	0	0
Bacteria;(1.0);Bacteroidetes;(1.0);Flavobacteriia;(1.0);Flavobacteriales;(1.0);Flavobacteriaceae;(1.0);Flavobacterium;(1.0);Flavobacterium_chilense;(0.53);	Bacteria;Bacteroidetes;Flavobacteriia;Flavobacteriales;Flavobacteriaceae;Flavobacterium;Flavobacterium_sp._VMW	M02944:147:000000000-AUVRY:1:1109:14513:22882	CTATACGCACTATGGTCGTTTATGTCCGATTGAAACTCCTGAGGGACCAAACATTGGTTTGATTTCATCTCTTGGTGTTTATGCAAAAGTAAACGGAATGGGATTCATCGAAACTCCATACCGTAAAGTAACTAATGGTGTAGTTGATTTAGAAAGTACTCCAATTTACTTAAGTGCTGAAGAAGAAGAAGGTAAAATGATTGCTCAGGCAAACATTGAAATGGATGAAACTGGTAAAATTACAGCTAGCAATGTTATTGCTCGTGAGGAAGGTGACTTCCCGGTTGTTGAACCATCTGTAGTTCATTATACAGACGTTGCTCCTAATCAGATCGCTTCGATTTCTGCATCTTTGATTCCTTTCTTGGAGCATGATGATGCGAACCGTGCGT	Bacteria;Bacteroidetes;Flavobacteriia;Flavobacteriales;Flavobacteriaceae;Flavobacterium;Flavobacterium_sp._VMW	Cluster_188	0	0	0	0	0	0	0	0	0	0	0	0	0	0	0	0	0	0	0	0	0	0	0	0	0	0	0	0	0
Bacteria;(1.0);Proteobacteria;(1.0);Alphaproteobacteria;(1.0);Rhizobiales;(1.0);Brucellaceae;(1.0);Pseudochrobactrum;(1.0);Pseudochrobactrum_sp._AO18b;(1.0);	Bacteria;Proteobacteria;Alphaproteobacteria;Rhizobiales;Brucellaceae;Pseudochrobactrum;Pseudochrobactrum_sp._AO18b	M02944:147:000000000-AUVRY:1:1102:20416:15038	TCCGACTCATTACGGCCGTATCTGCCCGATTGAAACACCGGAAGGTCCGAACATCGGTCTGATCAACTCGCTCGCAACTTTTGCGCGCGTCAACAAATATGGTTTCATCGAAAGCCCTTACCGTAAGATTATCGACGGTAAGATCACCAATGAAGTCGTTTATCTCTCCGCTATGGAAGAAGCCAAGCACTATGTTGCACAGGCCAATGCTGAAGTGGGCGAAAATGGTGAATTCGTTGAAGAGTTCGTAATTTCGCGTCACTCGGGTGAAGTTCTGATGGCTCCGCGTGAAAACGTGGATCTGATGGACGTTTCGCCGAAGCAGCTGGTTTCTGTTGCTGCTGCGCTTATTCCGTTCCTGGAAAACGACGACGCCAACCGCGCTC	Bacteria;Proteobacteria;Alphaproteobacteria;Rhizobiales;Brucellaceae;Pseudochrobactrum;Pseudochrobactrum_sp._AO18b	Cluster_190	0	0	0	0	0	0	0	0	0	0	0	0	0	0	0	0	0	0	0	0	0	0	0	0	0	0	0	0	0
Bacteria;(1.0);Proteobacteria;(1.0);Alphaproteobacteria;(1.0);Rhizobiales;(1.0);Bradyrhizobiaceae;(1.0);Bradyrhizobium;(1.0);Bradyrhizobium_elkanii;(0.42);	Bacteria;Proteobacteria;Alphaproteobacteria;unclassified;unclassified;unclassified;unclassified	M02944:147:000000000-AUVRY:1:1104:27519:11805	TCCGACGCATTACGGCCGCATCTGCCCGATCGAAACGCCGGAAGGTCCGAACATCGGCCTGATCAACTCGCTGGCGACGTTCGCGCGCGTCAACAAGTACGGCTTCGTCGAAACGCCCTACCGCAAGGTCAAGGACGGCCGCGTCACCGAGGAGGTCGTCTACCTCTCGGCGATGGAGGAGGGCCGTTATCGCGTGGCGCAGGCCAACGTGCCGCTCGATGCCAAGGGCCGCTTCACCGAAGACCTGATCATCTGCCGTCACGCCGGCGAAGTGCTGCCGATCACGCCCGACAAGGTCGACTACATGGACGTGTCGCCGAAGCAGCTCGTTTCGGTCGCCGCGGCGCTGATCCCGTTCCTCGAGAACGACGACGCCAACCGCGCGC	Bacteria;Proteobacteria;Alphaproteobacteria;unclassified;unclassified;unclassified;unclassified	Cluster_191	0	0	0	0	0	0	0	0	0	0	0	0	0	0	0	0	0	0	0	0	0	0	0	0	0	0	0	0	0
Bacteria;(1.0);Proteobacteria;(1.0);Alphaproteobacteria;(1.0);Sphingomonadales;(1.0);Sphingomonadaceae;(0.99);Sphingopyxis;(0.97);Sphingopyxis_sp._LC81;(0.71);	Bacteria;Proteobacteria;Alphaproteobacteria;Sphingomonadales;Sphingomonadaceae;Sphingopyxis;Multi-affiliation	M02944:147:000000000-AUVRY:1:1104:24804:20825	CCCGACGCATTATGGCCGCATCTGCCCGATCGAAACGCCTGAAGGCCCGAACATCGGCCTGATCAACTCGCTCGCCACCTTTGCGCGCGTGAACAAGTACGGCTTCATCGAAACCCCGTACCGCAAGATCATTGACGGCAAGGTCACGACCGACGTTGTCTATCTGTCGGCAATGGAAGAGCAGAAGCACACGGTCGCGCAGGCGAACGCCGATCTCAACGCCGATGGCAGCTTCATCGACGAGCTGATCTCGGCGCGTGAAGCGGGCGAGTTCCTGATGGCCCCGCGCGATCAGATCACGCTGATGGACGTGTCGCCGAAGCAGCTCGTTTCGGTTGCGGCGTCGCTCATCCCGTTCCTTGAAAACGATGACGCCAACCGCGCGC	Bacteria;Proteobacteria;Alphaproteobacteria;Sphingomonadales;Sphingomonadaceae;Sphingopyxis;Multi-affiliation	Cluster_192	0	0	0	0	0	0	0	0	0	0	0	0	0	0	0	0	0	0	0	0	0	0	0	0	0	0	0	0	0
Bacteria;(1.0);Proteobacteria;(1.0);Alphaproteobacteria;(1.0);Caulobacterales;(1.0);Caulobacteraceae;(1.0);Brevundimonas;(1.0);Brevundimonas_diminuta;(0.99);	Bacteria;Proteobacteria;Alphaproteobacteria;Caulobacterales;Caulobacteraceae;Brevundimonas;Brevundimonas_diminuta	M02944:147:000000000-AUVRY:1:2109:12060:20775	TCCGACCCACTATGGCCGTATCTGCCCGATTGAAACGCCGGAAGGCCCGAATATCGGTCTGATCAACTCGCTTGCAACTTTTGCCCGCGTCAACAAGTACGGCTTCATCGAAAGCCCGTACCGTCGCGTGGTCGAAGGCAAGGCGACGGACGAGGTGGTCTACATCTCGGCCATGGAAGAGGCGAAGCACGTCATCGCCCAGGCCAACATCGAGCTGAAGGACGGCGAGATCGTCGAGGAGCTGGTGCCGGGCCGTATCAACGGCGACTCCCAGCTGCTGACCAAGGAAACGGTCGACATGATGGACGTGTCGCCGAAACAGGTCGTTTCGGTCGCTGCCGCCCTGATCCCCTTCCTGGAAAACGATGACGCCAACCGCGCGC	Bacteria;Proteobacteria;Alphaproteobacteria;Caulobacterales;Caulobacteraceae;Brevundimonas;Brevundimonas_diminuta	Cluster_194	0	20	9	10	1	3	3	32	28	26	41	29	26	27	34	31	0	0	0	0	0	0	0	0	0	0	0	0	0
Bacteria;(1.0);Proteobacteria;(1.0);Betaproteobacteria;(1.0);Burkholderiales;(1.0);Alcaligenaceae;(1.0);Achromobacter;(1.0);Achromobacter_spanius;(0.51);	Bacteria;Proteobacteria;Betaproteobacteria;Burkholderiales;Alcaligenaceae;Achromobacter;Achromobacter_spanius	M02944:147:000000000-AUVRY:1:1102:21883:16288	CCCGACCCACTACGGCCGTGTCTGCCCGATTGAAACGCCGGAAGGCCCGAACATCGGTCTGATCAACTCCATGGCGCTGTACGCTCGCTTGAACGAGTACGGCTTCCTGGAAACGCCTTACCGCAAGATTATCGACGGCCGCGTCAGCGAGCAGATCGATTACCTGTCGGCCATCGAAGAAAGCCACTACGTCATTGCACAGGCTAACGCCGCGCTGGACGAGCAGGGCGCCTTCGTTGACGACCTGGTCGCTTGCCGTGAAGCAGGCGAAACGATGCTGACCTCGCCGGCCAACGTGCATTACATGGACGTTGCCCCGTCGCAGATCGTGTCGGTGGCTGCTTCGCTGATTCCGTTCCTTGAGCACGACGACGCGAACCGCGCAC	Bacteria;Proteobacteria;Betaproteobacteria;Burkholderiales;Alcaligenaceae;Achromobacter;Achromobacter_spanius	Cluster_195	0	0	0	0	0	0	0	0	0	0	0	0	0	0	0	0	0	0	0	0	0	0	0	0	0	0	0	0	0
Bacteria;(1.0);Proteobacteria;(1.0);Alphaproteobacteria;(1.0);Rhizobiales;(1.0);Rhizobiaceae;(1.0);Sinorhizobium;(0.54);Sinorhizobium_sp._RAC02;(0.53);	Bacteria;Proteobacteria;Alphaproteobacteria;Rhizobiales;Rhizobiaceae;Sinorhizobium;Sinorhizobium_sp._RAC02	M02944:147:000000000-AUVRY:1:1104:13707:6752	CCCGACCCACTATGGCCGTATCTGCCCGATCGAGACGCCGGAAGGCCCGAACATCGGTCTGATCAACTCGCTCGCCACCTTCGCCCGCGTCAACAAGTACGGCTTCATCGAAAGCCCGTACCGCAAGATCGTGGACGGCAAGGTGACGACGGACGTGGTTTACCTCTCCGCCATGGAAGAGGCCAAGTATCACGTTGCCCAGGCCAACTCGGTCCTCGGCTCGGACGGCTCCTTCTCGGAAGAGTTCGTCGTCTGCCGTCATGCCGGCGAAGTCATGCTCGCCCCGCGCGACCAGATCAACCTGATGGACGTTTCGCCGAAGCAGCTCGTTTCGGTGGCCGCGGCGCTCATTCCGTTCCTTGAGAACGACGACGCCAACCGCGCGC	Bacteria;Proteobacteria;Alphaproteobacteria;Rhizobiales;Rhizobiaceae;Sinorhizobium;Sinorhizobium_sp._RAC02	Cluster_196	0	0	0	0	0	0	0	0	0	0	0	0	0	0	0	0	0	0	0	0	0	0	0	0	0	0	0	0	0
Bacteria;(1.0);Firmicutes;(1.0);Bacilli;(1.0);Bacillales;(1.0);Paenibacillaceae;(1.0);Paenibacillus;(1.0);Paenibacillus_sp._FSL_H7-0737;(0.89);	Bacteria;Firmicutes;Bacilli;Bacillales;Paenibacillaceae;Paenibacillus;Paenibacillus_sp._FSL_H7-0737	M02944:147:000000000-AUVRY:1:1102:28208:13990	TCACAGTCACTACGGCCGGATGTGTCCAATTGAAACACCGGAAGGTCCGAACATTGGATTGATCAACTCCTTGTCCACCTTTGCTCGTATCAACGAATACGGCTTTATTGAAGCTCCGTATCGTTGGGTAGATCCAAAGACAGGTAAGGTAACTGAACAAATCGATTATCTGACTGCTGATGAGGAAGATAATTATGTAGTTGCTCAGGCTAACGTATTGATCGATGAAGATGGCTCCTTTAAGGAAGACATGGTAATCGTTCGTTACAATAAAGACTCTGACAACATTACAACAATGCCAAGTAATCGTGTAGATTACATGGACGTTTCGCCTAAACAGGTCGTATCCGTCGCTACGGCGCTCATTCCGTTCCTTGAGAACGATGACTCCAACCGCGC…	Bacteria;Firmicutes;Bacilli;Bacillales;Paenibacillaceae;Paenibacillus;Paenibacillus_sp._FSL_H7-0737	Cluster_197	28	0	0	0	0	0	0	0	0	0	0	0	0	0	0	0	4	8	6	14	0	0	0	0	0	0	0	0	0
Bacteria;(1.0);Proteobacteria;(1.0);Gammaproteobacteria;(1.0);Pseudomonadales;(1.0);Pseudomonadaceae;(1.0);Pseudomonas;(1.0);Pseudomonas_chlororaphis;(0.97);	Bacteria;Proteobacteria;Gammaproteobacteria;Pseudomonadales;Pseudomonadaceae;Pseudomonas;Pseudomonas_chlororaphis	M02944:147:000000000-AUVRY:1:2114:25362:16595	CCCGACTCACTATGGTCGTGTATGCCCGATCGAGACGCCGGAAGGTCCGAACATCGGTCTGATCAACTCCCTGGCCGCCTATGCTCGCACCAACCAGTACGGCTTCCTCGAGAGCCCGTACCGTGTGGTGAAAGAAGGTCTGGTGACCGACGAAATCGTGTTCCTGTCCGCTATCGAAGAGGCCGATCACGTGATCGCCCAGGCTTCGGCGACCATGAACGACAAAGGTCAGTTGGTCGATGAACTGGTAGCTGTTCGTCACTTGAACGAATTCACCGTCAAGGCGCCGGAAGACGTCACCTTGATGGACGTTTCGCCGAAGCAGGTAGTTTCGGTTGCAGCGTCGCTGATTCCGTTCCTCGAGCACGACGACGCCAACCGTGCAT	Bacteria;Proteobacteria;Gammaproteobacteria;Pseudomonadales;Pseudomonadaceae;Pseudomonas;Pseudomonas_chlororaphis	Cluster_198	0	15	9	7	4	7	4	32	25	21	42	26	29	31	24	25	0	0	0	0	0	0	0	0	0	0	0	0	0
Bacteria;(1.0);Proteobacteria;(1.0);Gammaproteobacteria;(1.0);Enterobacterales;(1.0);Yersiniaceae;(1.0);Serratia;(1.0);Serratia_marcescens;(0.98);	Bacteria;Proteobacteria;Gammaproteobacteria;Enterobacterales;Yersiniaceae;Serratia;Serratia_sp._TEL	M02944:147:000000000-AUVRY:1:1104:23918:10045	CCCGACCCACTACGGCCGCGTGTGCCCAATCGAAACGCCGGAAGGTCCAAACATCGGTCTGATCAACTCCCTGTCCGTGTACGCACAGACTAACGAGTATGGCTTCCTGGAAACCCCGTACCGCCGCGTGCGTGACGGCGTGGTGACCGATGAAATCAACTACCTGTCTGCTATTGAAGAAGGCAACTTCGTTATCGCCCAGGCGAACTCCAACCTGGATGACGAAGGCCGCTTCGTAGAAGACCTGGTCACCTGCCGCAGCAAAGGCGAATCAAGCCTGTTCAGCCGCGACCAGGTTGACTACATGGACGTATCCACCCAACAGGTCGTTTCCGTTGGTGCCTCACTGATTCCATTCCTGGAACACGATGACGCCAACCGTGCAT	Bacteria;Proteobacteria;Gammaproteobacteria;Enterobacterales;Yersiniaceae;Serratia;Serratia_sp._TEL	Cluster_199	0	0	0	0	0	0	0	0	0	0	0	0	0	0	0	0	0	0	0	0	0	0	0	0	0	0	0	0	0
Bacteria;(1.0);Proteobacteria;(1.0);Gammaproteobacteria;(1.0);Pseudomonadales;(1.0);Pseudomonadaceae;(1.0);Pseudomonas;(1.0);Pseudomonas_fluorescens;(0.54);	Bacteria;Proteobacteria;Multi-affiliation;Multi-affiliation;Multi-affiliation;Multi-affiliation;Multi-affiliation	M02944:147:000000000-AUVRY:1:2101:18034:16880	CCCGACGCATTACGGTCGTGTATGCCCGATCGAAACGCCGGAAGGTCCGAACATCGGTCTGATCAACTCCCTGGCTGCCTATGCGCGCACCAACCAGTACGGCTTCCTCGAAAGCCCATACCGTGTGGTGAAAGACGCCCTGGTCACCGACGAGATCGTATTCCTGTCCGCCATCGAAGAAGCTGATCACGTGATCGCTCAGGCTTCGGCCACGATGAACGACAAGAAAGTCCTGGTCGACGAGCTGGTAGCTGTTCGTCACTTGAACGAGTTCACCGTCAAGGCGCCGGAAGACGTCACCTTGATGGACGTTTCTCCGAAGCAGGTAGTTTCGGTTGCAGCGTCGCTGATCCCGTTCCTGGAACACGATGACGCCAACCGTGCGT	Bacteria;Proteobacteria;Multi-affiliation;Multi-affiliation;Multi-affiliation;Multi-affiliation;Multi-affiliation	Cluster_200	109	0	0	0	0	0	0	0	0	0	0	0	0	0	0	0	18	51	37	21	0	0	0	0	0	0	0	0	0
Bacteria;(1.0);Proteobacteria;(1.0);Alphaproteobacteria;(1.0);Sphingomonadales;(1.0);Sphingomonadaceae;(1.0);Sphingopyxis;(0.99);Sphingopyxis_sp._HXXIV;(0.15);	Bacteria;Proteobacteria;Alphaproteobacteria;Sphingomonadales;Sphingomonadaceae;Sphingopyxis;Sphingopyxis_macrogoltabida	M02944:147:000000000-AUVRY:1:1104:9079:11478	CCCGACGCACTATGGCCGTATCTGCCCGATCGAAACACCCGAGGGTCCGAACATCGGCCTGATCAACAGCCTTGCGACCTTCGCGCGCGTCAACAAATACGGCTTCATCGAAACGCCGTATCGCCGCGTGGTGGACGGCAAGGTGACGAACGAAGTCGTCTATCTTTCGGCGATGGAAGAGCAGAAGCATACGGTTGCGCAGGCGAACGCCGACCTCAACCCCGACGGCAGCTTCATCGACGAGCTGATCTCGGCGCGCGAAGCGGGCGAATTCCTGATGGCGCCCCGCGACCAGATCACGCTGATGGACGTGTCGCCGAAGCAGCTCGTTTCGGTTGCGGCCTCGCTGATCCCGTTCCTTGAGAACGACGACGCCAACCGCGCGC	Bacteria;Proteobacteria;Alphaproteobacteria;Sphingomonadales;Sphingomonadaceae;Sphingopyxis;Sphingopyxis_macrogoltabida	Cluster_201	0	0	0	0	0	0	0	0	0	0	0	0	0	0	0	0	0	0	0	0	0	0	0	0	0	0	0	0	0
Bacteria;(1.0);Proteobacteria;(1.0);Gammaproteobacteria;(1.0);Xanthomonadales;(1.0);Xanthomonadaceae;(1.0);Xanthomonas;(0.46);Xanthomonas_sacchari;(0.39);	Bacteria;Proteobacteria;Gammaproteobacteria;Xanthomonadales;Xanthomonadaceae;Stenotrophomonas;Multi-affiliation	M02944:147:000000000-AUVRY:1:1107:13608:26369	CCCGACCCACTACGGCCGCGTCTGCACCATCGAAACCCCGGAAGGTCCGAACATCGGCCTGATCAACTCGCTGGCCGTGTACGCCCGCACCAACCAGTACGGCTTCCTCGAGACGCCGTACCGCAAGGTCGTGGACGGCAAGGTCACCGACGACATCGAGTACCTGTCGGCGATCGAGGAGAACGAGTACGTCATCGCCCAGGCCAACGCGCTGACCGATGCCAAGAACATGCTCACCGAGCTGTTCGTGCCGTGCCGTTACCAGGGCGAGTCGCTGCTGAAGCCGCCGGCGGAAGTGCACTTCATGGACGTCTCGCCGATGCAGACCGTGTCGGTCGCCGCGGCGCTGGTGCCGTTCCTGGAGCACGACGACGCCAACCGCGCGC	Bacteria;Proteobacteria;Gammaproteobacteria;Xanthomonadales;Xanthomonadaceae;Stenotrophomonas;Multi-affiliation	Cluster_202	0	0	0	0	0	0	0	0	0	0	0	0	0	0	0	0	0	0	0	0	0	0	0	0	0	0	0	0	0
Bacteria;(1.0);Proteobacteria;(1.0);Alphaproteobacteria;(1.0);Sphingomonadales;(0.99);Sphingomonadaceae;(0.99);Sphingopyxis;(0.97);Sphingopyxis_sp._LC81;(0.49);	Bacteria;Proteobacteria;Alphaproteobacteria;Sphingomonadales;Sphingomonadaceae;Sphingopyxis;Sphingopyxis_sp._LC81	M02944:147:000000000-AUVRY:1:1102:4603:18694	CCCGACGCACTATGGCCGTATCTGCCCGATTGAAACGCCGGAAGGCCCGAACATCGGTCTGATCAACTCGCTGGCGACTTTCGCACGCGTCAACAAATATGGCTTCATCGAAACCCCGTACCGCCGCATCGTCGACGGTAAGGTGACGAACGACGTCGTCTATCTGTCGGCGATGGAAGAGCAGAAGCACACGGTTGCGCAGGCAAACGCCGATCTCAACGAAGATGGCAGCTTCATCGACGAACTGATTTCGGCGCGTGAAGCAGGCGAATTCCTGATGGCTCCGCGCGATCAGATCACACTGATGGACGTGTCGCCGAAGCAGCTCGTTTCGGTCGCGGCGTCGCTGATCCCGTTCCTCGAAAACGATGACGCCAACCGCGCAC	Bacteria;Proteobacteria;Alphaproteobacteria;Sphingomonadales;Sphingomonadaceae;Sphingopyxis;Sphingopyxis_sp._LC81	Cluster_203	0	0	0	0	0	0	0	0	0	0	0	0	0	0	0	0	0	0	0	0	0	0	0	0	0	0	0	0	0
Bacteria;(1.0);Proteobacteria;(1.0);Alphaproteobacteria;(1.0);Caulobacterales;(1.0);Caulobacteraceae;(0.99);Phenylobacterium;(0.94);Phenylobacterium_sp._Root700;(0.38);	Bacteria;Proteobacteria;Alphaproteobacteria;Caulobacterales;Caulobacteraceae;Phenylobacterium;Multi-affiliation	M02944:147:000000000-AUVRY:1:1106:22213:15342	CCCGACCCACTACGGCCGGATCTGCCCGATCGAGACGCCGGAAGGCCCGAACATCGGCCTGATCAACTCGCTGGCCACCCACGCGGTGGTCAACAAGTACGGCTTCATCGAGAGCCCGTATCGCCGGATCAAGGACGGCAAGACGACCGACGAGGTCGTCTACATGTCGGCCATGGAAGAGGCCAAGCACGTCATCGCCCAGGCCAACATCAAGCTGGCCGGCGGCGAGATCGTCGAGGACCTGGTCCCCGGCCGGATCAACGGCGAACCTTCGCTGCTGCCGAAAGACACCGTCGACCTGATGGACGTGTCGCCCAAGCAGGTCGTCTCGGTCGCCGCCTCGCTGATCCCGTTCCTTGAGAACGACGACGCCAACCGCGCCC	Bacteria;Proteobacteria;Alphaproteobacteria;Caulobacterales;Caulobacteraceae;Phenylobacterium;Multi-affiliation	Cluster_204	36	0	0	0	0	0	0	0	0	0	0	0	0	0	0	0	3	18	6	12	0	0	0	0	0	0	0	0	0
Bacteria;(1.0);Proteobacteria;(1.0);Betaproteobacteria;(1.0);Burkholderiales;(1.0);Alcaligenaceae;(1.0);Achromobacter;(1.0);Achromobacter_piechaudii;(0.83);	Bacteria;Proteobacteria;Betaproteobacteria;Burkholderiales;Alcaligenaceae;Achromobacter;Multi-affiliation	M02944:147:000000000-AUVRY:1:1105:26954:11786	CCCGACCCACTACGGCCGCGTCTGCCCGATCGAAACGCCGGAAGGCCCGAACATCGGCCTGATCAACTCCATGGCGCTGTACGCTCGCTTGAACGAGTACGGCTTCCTGGAAACGCCTTACCGCAAGATTATCGACGGCCGCGTCAGCGAGCAGATCGATTACCTGTCGGCCATCGAAGAAAGCCACTACGTCATCGCGCAGGCTAACGCCGCGCTGGACGAGCAAGGCGCCTTCGTGGACGACCTGGTCGCTTGCCGTGAAGCAGGCGAAACGATGCTGACGTCGCCGGCCAACGTGCATTACATGGACGTTGCCCCGTCGCAGATCGTGTCGGTCGCCGCTTCGCTGATCCCGTTCCTCGAGCACGACGACGCGAACCGCGCAC	Bacteria;Proteobacteria;Betaproteobacteria;Burkholderiales;Alcaligenaceae;Achromobacter;Multi-affiliation	Cluster_205	0	0	0	0	0	0	0	0	0	0	0	0	0	0	0	0	0	0	0	0	0	0	0	0	0	0	0	0	0
Bacteria;(1.0);Proteobacteria;(1.0);Alphaproteobacteria;(1.0);Rhizobiales;(1.0);Phyllobacteriaceae;(1.0);Mesorhizobium;(0.9);Mesorhizobium_sp._1M-11;(0.25);	Bacteria;Proteobacteria;Alphaproteobacteria;Rhizobiales;Phyllobacteriaceae;Mesorhizobium;Multi-affiliation	M02944:147:000000000-AUVRY:1:1104:24203:10240	CCCGACGCATTACGGCCGTATCTGCCCGATTGAAACGCCGGAAGGCCCGAACATTGGTCTGATCAACTCGCTGGCCACCTTTGCCCGGGTCAACAAGTACGGCTTCATCGAGAGCCCGTACCGCAAGATCGTTGACGGCAAGCTGACTGACGAGGTCGTCTATCTGTCGGCCATGGAAGAGGCCAAGCACTATGTGGCCCAGGCTAACGCCGAGCTCGACAAGGAAGGCCGTTTCGTCGACGAATTCGTCATTTGCCGTAACGCCGGCGAAGTGATGATGGCGCCGCGCGAAAACGTCGACCTGATGGACGTGTCGCCGAAGCAGATGGTGTCGGTCGCTGCCGCGCTCATCCCGTTCCTCGAGAACGACGACGCCAACCGCGCGC	Bacteria;Proteobacteria;Alphaproteobacteria;Rhizobiales;Phyllobacteriaceae;Mesorhizobium;Multi-affiliation	Cluster_207	0	0	0	0	0	0	0	0	0	0	0	0	0	0	0	0	0	0	0	0	0	0	0	0	0	0	0	0	0
Bacteria;(1.0);Proteobacteria;(1.0);Alphaproteobacteria;(1.0);Rhizobiales;(1.0);Rhizobiaceae;(1.0);Shinella;(0.79);Shinella_sp._DD12;(0.32);	Bacteria;Proteobacteria;Alphaproteobacteria;Rhizobiales;Rhizobiaceae;Shinella;Shinella_sp._DD12	M02944:147:000000000-AUVRY:1:2103:3249:13356	CCCGACCCATTACGGTCGTATTTGCCCGATCGAGACGCCGGAAGGCCCGAACATCGGTCTGATCAACTCGCTTGCAACCTTCGCCCGCGTCAACAAGTACGGCTTCATCGAAAGCCCGTACCGCAAGATCGTCGACGGCAAGGTCACGAACGACGTGGTCTACCTCTCCGCCATGGAAGAGGCCAAGTACCACGTCGCCCAGGCCAACTCGGTGCTCGAAGCCGACAGCTCGTTTGCTGAAGAGTTCGTCGTTTGCCGTCACGCCGGCGAAGTCATGCTCGCCCCGCGCGACCAGATCAACCTGATGGACGTTTCGCCGAAACAGCTCGTTTCGGTCGCGGCCGCGCTCATTCCGTTCCTCGAGAACGACGACGCGAACCGCGCGC	Bacteria;Proteobacteria;Alphaproteobacteria;Rhizobiales;Rhizobiaceae;Shinella;Shinella_sp._DD12	Cluster_208	17	0	0	0	0	0	0	0	0	0	0	0	0	0	0	0	3	8	3	6	0	0	0	0	0	0	0	0	0
Bacteria;(1.0);Bacteroidetes;(1.0);Flavobacteriia;(1.0);Flavobacteriales;(1.0);Flavobacteriaceae;(1.0);Flavobacterium;(0.99);Flavobacterium_ummariense;(0.66);	Bacteria;Bacteroidetes;Flavobacteriia;Flavobacteriales;Flavobacteriaceae;Flavobacterium;Flavobacterium_ummariense	M02944:147:000000000-AUVRY:1:1102:7066:9754	CTATACGCATTATGGTCGTTTATGTCCGATTGAAACTCCAGAGGGACCAAACATTGGTTTGATTTCTTCGTTAGCAGTTTACGCAAAAGTAAACAACATGGGATTCATTGAAACACCTTACCGTAAAGTAGAAAATGGAGTGTTGCAAATTAATGAAGCTCCGGTTTATTTATCGGCTGAAGAAGAAGAAGAGAAATTAATTGCACAAGCAACTGTGAATGTTGCGGCAGACGGAAAAATTGAAGACGAAAGAGTAGTAGCAAAACAAGATGCCGACTTCCCGGTTGTTGAACCAACAGAGTTGAACTATGCCGACGTTGCGCCAAATCAGATTGCTTCTATTTCTGCATCGTTAATTCCGTTCTTAGAGCATGATGATGCGAACCGTGCGT	Bacteria;Bacteroidetes;Flavobacteriia;Flavobacteriales;Flavobacteriaceae;Flavobacterium;Flavobacterium_ummariense	Cluster_209	0	0	0	1	0	0	0	0	0	0	0	0	0	0	0	0	0	0	0	0	0	0	0	0	0	0	0	0	0
Bacteria;(1.0);Proteobacteria;(1.0);Alphaproteobacteria;(1.0);Rhizobiales;(1.0);Bradyrhizobiaceae;(1.0);Afipia;(1.0);Afipia_broomeae;(0.56);	Bacteria;Proteobacteria;Alphaproteobacteria;Rhizobiales;Bradyrhizobiaceae;Afipia;Afipia_broomeae	M02944:147:000000000-AUVRY:1:1107:18981:26006	TCCGACGCATTACGGCCGTATCTGCCCGATCGAGACGCCGGAAGGCCCGAATATCGGTCTGATCAACTCGCTCGCGACCTTCGCGCGCGTGAACAAGTACGGCTTCGTGGAAACGCCTTACCGCAAGGTCAAGGACGGCCGCGTGACCGACGACGTGGTCTATCTCTCCGCGATGGAAGAGGGCCGCTACCGCGTCGCTCAGGCGAACGTGCCGCTCGATAACAAGGGCCGCTTCACCGACGATCTGGTGATCTGCCGCCACGCCGGCGAAGTTCTGCAGATCACGCCGGACAAGGTCGACTACATGGACGTGTCGCCGAAGCAGCTCGTTTCGGTCGCCGCGGCGCTGATCCCGTTCCTCGAGAACGACGACGCCAACCGCGCGC	Bacteria;Proteobacteria;Alphaproteobacteria;Rhizobiales;Bradyrhizobiaceae;Afipia;Afipia_broomeae	Cluster_210	0	0	0	0	0	0	0	0	0	0	0	0	0	0	0	0	0	0	0	0	0	0	0	0	0	0	0	0	0
Bacteria;(1.0);Bacteroidetes;(1.0);Flavobacteriia;(1.0);Flavobacteriales;(1.0);Flavobacteriaceae;(1.0);Flavobacterium;(1.0);Flavobacterium_sp._Leaf359;(0.83);	Bacteria;Bacteroidetes;Flavobacteriia;Flavobacteriales;Flavobacteriaceae;Flavobacterium;Flavobacterium_sp._Leaf359	M02944:147:000000000-AUVRY:1:2108:7709:14075	CTATACGCACTACGGACGTTTATGTCCTATTGAAACACCGGAAGGACCAAACATTGGTTTGATTTCTTCTCTTGGGGTTTACGCAAAAGTAAACGGAATGGGATTCATCGAAACTCCTTATCGTAAGGTGACTGATGGAAAAGTAGATTTGGTTTCTGAACCGGTTTATTTGAGTGCTGAGGAAGAAGAAGGTAAGATGATTGCTCAGGCCAACATCGAAATGAATGATGATGGACAGATTACGGCCGATAAGGTAATTGCCCGTGAAGAAGGTGATTTCCCGGTTGTTGAACCAAATGTTGTTCATTATACAGACGTTGCGCCAAACCAGATTGCTTCGATTTCTGCATCTTTGATTCCTTTCCTGGAGCATGATGATGCGAACCGTGCGT	Bacteria;Bacteroidetes;Flavobacteriia;Flavobacteriales;Flavobacteriaceae;Flavobacterium;Flavobacterium_sp._Leaf359	Cluster_211	0	0	0	0	0	0	0	0	0	0	0	0	0	0	0	0	0	0	0	0	0	0	0	0	0	0	0	0	0
Bacteria;(1.0);Proteobacteria;(1.0);Betaproteobacteria;(0.98);Burkholderiales;(0.98);Oxalobacteraceae;(0.95);Janthinobacterium;(0.29);Janthinobacterium_sp._RA13;(0.09);	Bacteria;Proteobacteria;Betaproteobacteria;Burkholderiales;Oxalobacteraceae;Collimonas;unclassified	M02944:147:000000000-AUVRY:1:1107:8647:19685	TCCGACCCACTACGGCCGCGTTTGTCCGATCGAGACACCGGAAGGCCCGAACATCGGTCTGATCAACTCGCTGGCTTTGTACGCGCGTCTGAACGAATACGGTTTCCTAGAAACGCCATATCGCAAGGTTGTTGACAGCAAAATCACGAACCAGATCGATTATCTGTCTGCGATCGAAGAAGGCCGCTATATCATCGCTCAGGCGAATGCGACCATCGACGGCACAGGCACGTTGGTCGACGAACTGGTGTCTGCCCGTGAAGCTGGCGAAACCATCCTGGTCTCGCCAGAGCGCATCCAGTACATGGACGTGGCGACCGGTCAGGTAGTTTCCGTTGCGGCATCGCTGATTCCATTCCTCGAACACGATGATGCGAACCGTGCGT	Bacteria;Proteobacteria;Betaproteobacteria;Burkholderiales;Oxalobacteraceae;Collimonas;unclassified	Cluster_212	112	0	0	0	0	0	0	0	0	0	0	0	0	0	0	0	0	0	0	0	8	0	17	0	44	0	36	7	0
Bacteria;(1.0);Proteobacteria;(1.0);Gammaproteobacteria;(1.0);Enterobacterales;(1.0);Morganellaceae;(1.0);Photorhabdus;(1.0);Photorhabdus_luminescens;(1.0);	Bacteria;Proteobacteria;Gammaproteobacteria;Enterobacterales;Morganellaceae;Photorhabdus;Photorhabdus_luminescens	M02944:147:000000000-AUVRY:1:1105:12268:3075	TCCAACGCACTATGGTCGCGTATGTCCAATCGAAACCCCGGAAGGTCCGAACATCGGTCTGATTAACTCATTGTCTGTTTATGCGCAGACTAACGAGTATGGTTTCCTTGAAACCCCATATCGTCTGGTTCGTGATGGTGTTGTTACTGATGAAATTCACTATCTGTCTGCGATTGAAGAAGGTAACTTCGTTATCGCACAGGCAAACACCGTATTAGATGACGAAGGCCACTTCGTTGAAGATCTGATAACTTGCCGTAATTATGGTGAATCCAGCTTATTTAACCGTGAGCAGGTTGAATATATGGACGTTTCCACCCAGCAGGTGGTTTCCGTTGGTGCTTCCTTGATCCCATTCCTTGAACACGATGACGCCAACCGTGCTT	Bacteria;Proteobacteria;Gammaproteobacteria;Enterobacterales;Morganellaceae;Photorhabdus;Photorhabdus_luminescens	Cluster_213	0	64	69	71	48	31	53	7	1	10	0	0	0	0	0	0	0	0	0	0	0	0	0	0	0	0	0	0	0
Bacteria;(1.0);Proteobacteria;(1.0);Betaproteobacteria;(1.0);Burkholderiales;(1.0);Comamonadaceae;(1.0);Variovorax;(1.0);Variovorax_sp._PDC80;(0.46);	Bacteria;Proteobacteria;Betaproteobacteria;Burkholderiales;Comamonadaceae;Variovorax;Variovorax_sp._PDC80	M02944:147:000000000-AUVRY:1:1107:9516:17279	CGTGACCCACTACGGCCGCGTGTGCCCGATCGAAACGCCCGAAGGCCCGAACATCGGCCTGATCAACTCGCTGGCCCTGTATGCCCGCCTGAACGAATACGGCTTCATCGAGACGCCGTACCGCCGCGTGGTCGACAGCAAGGTCACGAACGAGATCGACTACCTGTCGGCCATCGAGGAAGGCAAGTACGTCATCGCCCAGGCCAACGCGGCCCTGGACAAGGACGGCGTGCTGACCGGCGACCTGGTCTCGGCGCGTGAAGCCGGCGAATCGATCCTGGTCGGTGCCGAGCGCATCCAGTACATGGACGTGTCGCCCGCACAGATCGTGTCGGTGGCCGCCTCGCTGGTTCCGTTCCTCGAGCACGACGACGCGAACCGCGCGC	Bacteria;Proteobacteria;Betaproteobacteria;Burkholderiales;Comamonadaceae;Variovorax;Variovorax_sp._PDC80	Cluster_214	0	0	0	0	0	0	0	0	0	0	0	0	0	0	0	0	0	0	0	0	0	0	0	0	0	0	0	0	0
Bacteria;(1.0);Bacteroidetes;(1.0);Sphingobacteriia;(1.0);Sphingobacteriales;(1.0);Sphingobacteriaceae;(1.0);Sphingobacterium;(1.0);Sphingobacterium_faecium;(1.0);	Bacteria;Bacteroidetes;Sphingobacteriia;Sphingobacteriales;Sphingobacteriaceae;Sphingobacterium;Sphingobacterium_faecium	M02944:147:000000000-AUVRY:1:1101:28222:16173	CTATACGCACTACGGTCGTTTGTGTACAATCGAGACTCCAGAGGGACCAAACATTGGTTTGATTTCTTCATTAGCAGTTCACGCTAAGATTAATAATTTAGGTTTTATCGAAACTCCTTACCGTCGTGTAGAAGATGGTCGTGTTGTGGTTGAAGAACCTGTTCATTATTTATCTGCTGAGGACGAAGATGAGAAAACAATCGGTCAGGCAAATGCGCAGTATGATGATAATGGTAATTTTATCGATGCTAAAGTAAAAGCAAGATATTTTGGTGACTTCCCGGTAATCGAACCTACGCGTTTGGATTATATGGACGTTGCTCCTAATCAAATTACATCTATTGCGGCCTCATTAATTCCTTTCTTGGAACATGATGATGCCAACCGTGCAT	Bacteria;Bacteroidetes;Sphingobacteriia;Sphingobacteriales;Sphingobacteriaceae;Sphingobacterium;Sphingobacterium_faecium	Cluster_215	0	0	0	0	0	0	0	0	0	0	0	0	0	0	0	0	0	0	0	0	0	0	0	0	0	0	0	0	0
Bacteria;(1.0);Proteobacteria;(1.0);Alphaproteobacteria;(1.0);Rhizobiales;(1.0);Rhizobiaceae;(1.0);Ensifer;(1.0);Ensifer_adhaerens;(0.98);	Bacteria;Proteobacteria;Alphaproteobacteria;Rhizobiales;Rhizobiaceae;Ensifer;Ensifer_adhaerens	M02944:147:000000000-AUVRY:1:1105:19673:12792	CCCGACGCACTACGGCCGTATCTGCCCGATTGAGACGCCGGAAGGCCCGAACATCGGTCTGATCAACTCGCTTGCAACCTTTGCCCGCGTCAACAAGTACGGCTTCATCGAAAGCCCGTACCGCAAGATCGTTGACGGCAAGGTGACGAACGACGTCGTCTATCTCTCGGCGATGGAAGAAGCGAAGTACCACGTCGCCCAGGCAAACTCGGTTCTCGAGAACGATGGTTCGTTCTCCGAAGAATTCGTCGTTTGCCGCCATTCCGGCGAAGTTATGCTGGCACCGCGCGACAACATCAACCTGATGGACGTTTCGCCGAAGCAGCTCGTTTCGGTCGCAGCGGCGCTCATCCCGTTCCTTGAGAACGACGACGCCAACCGCGCAC	Bacteria;Proteobacteria;Alphaproteobacteria;Rhizobiales;Rhizobiaceae;Ensifer;Ensifer_adhaerens	Cluster_216	0	0	0	0	0	0	0	0	0	0	0	0	0	0	0	0	0	0	0	0	0	0	0	0	0	0	0	0	0
Bacteria;(1.0);Proteobacteria;(0.8);Deltaproteobacteria;(0.22);Myxococcales;(0.15);Kofleriaceae;(0.04);Haliangium;(0.04);Haliangium_ochraceum;(0.04);	Bacteria;Proteobacteria;Alphaproteobacteria;Rhizobiales;Bradyrhizobiaceae;Afipia;Afipia_broomeae	M02944:147:000000000-AUVRY:1:1114:4353:20941	TCCGACGCACTACGGTCGCGTATGTCCGATCGAGACGCCGGAAGGCCCGAACATCGGTCTGATCGCCTCGCTCTCGACGTATGCGCGCGTGAACGACTACGGCTTCGTCGAGACGCCGTACCGCGAGGTCGAGAAGGGGCGCGTCACCGATCGCATCCGCTTCCTCTCCGCGTTGGAAGAGGAGGACCTCGTGATCGCCCAGGCGAACGCGCCCCTCGATTCCAAGGGTACCTTCACCGCGGACCTCGTGTCCGCGCGTAAGGGCGGTAACTTCATGCAGGTCCCACCCGAGCAGGTGCAGTTCATGGACGTCTCGCCGAATCAGTTGGTGAGCGTCGCTGCTTCGCTGATTCCATTCCTCGAGAACGACGACGCCAACCGCGCGC	Bacteria;Proteobacteria;Alphaproteobacteria;Rhizobiales;Bradyrhizobiaceae;Afipia;Afipia_broomeae	Cluster_217	160	0	0	0	0	0	0	0	0	0	0	0	0	0	0	0	0	0	0	0	0	0	0	1	0	0	129	10	20
Bacteria;(1.0);Proteobacteria;(1.0);Alphaproteobacteria;(1.0);Caulobacterales;(0.98);Caulobacteraceae;(0.98);Brevundimonas;(0.98);unclassified;(0.38);	Bacteria;Proteobacteria;Alphaproteobacteria;Caulobacterales;Caulobacteraceae;Brevundimonas;Brevundimonas_sp._Root1279	M02944:147:000000000-AUVRY:1:1109:14541:15271	CCCGACCCACTACGGCCGGATCTGCCCGATCGAAACGCCGGAAGGCCCGAACATCGGCCTGATCAACTCGCTGGCCACCCACGCCCGCGTGAACAAGTACGGCTTCATCGAGAGCCCGTACCGCCGGGTGAAGGACGGCCAAGCCCAGGACGAGGTGGTCTACATCTCGGCCATGGAAGAGGCGAAATACACGATCGCCCAGGCCAACATCGAGCTGAAGGACGGCCAGATCGTCGAGGACCTGGTCCCCGGCCGGATCAACGGTGAATCCCAGCTGCTGATCAAGGCTGACGTGGACATGATGGACGTGTCGCCGAAGCAGGTCGTTTCGGTCGCCGCCGCCCTGATCCCGTTCCTGGAAAACGATGACGCCAACCGCGCCC	Bacteria;Proteobacteria;Alphaproteobacteria;Caulobacterales;Caulobacteraceae;Brevundimonas;Brevundimonas_sp._Root1279	Cluster_218	0	0	0	0	0	0	0	0	0	0	0	0	0	0	0	0	0	0	0	0	0	0	0	0	0	0	0	0	0
Bacteria;(1.0);Proteobacteria;(1.0);Betaproteobacteria;(1.0);Burkholderiales;(0.99);unclassified;(0.83);Rhizobacter;(0.3);Rhizobacter_sp._Root1238;(0.04);	Bacteria;Proteobacteria;Betaproteobacteria;Burkholderiales;unclassified;Rhizobacter;Multi-affiliation	M02944:147:000000000-AUVRY:1:2107:25638:23699	CCCGACCCACTACGGTCGTGTGTGCCCGATCGAGACGCCGGAAGGCCCGAACATCGGCCTGATCAACTCGCTGGCGCTGTACGCGCAGTTGAACGAGTACGGCTTCCTCGAAACCCCGTATCGCCGCGTCGCCGACGGCAAGGTGACGATGCAGATCGACTACCTGTCGGCCATCGAGGAAGGCAAGTACGTGATCGCGCAGGCCAGCGCGACGCTCGACTCCGAAGGCAAGCTGATCGACGAACTGGTGTCCGCACGCGACAACGGCGAGTCGATCCTGACCTCGGCCGAGCGCATCCAGTACATGGACGTGGCGCCGACGCAGATCGTCTCGGTGGCGGCGTCGCTGGTGCCGTTCCTCGAGCACGACGATGCGAACCGCGCGC	Bacteria;Proteobacteria;Betaproteobacteria;Burkholderiales;unclassified;Rhizobacter;Multi-affiliation	Cluster_219	2	0	0	0	0	0	0	0	0	0	0	0	0	0	0	0	0	2	0	0	0	0	0	0	0	0	0	0	0
Bacteria;(1.0);Proteobacteria;(1.0);Gammaproteobacteria;(1.0);Pseudomonadales;(1.0);Pseudomonadaceae;(1.0);Pseudomonas;(1.0);Pseudomonas_fluorescens;(0.42);	Bacteria;Proteobacteria;Gammaproteobacteria;Pseudomonadales;Pseudomonadaceae;Pseudomonas;Multi-affiliation	M02944:147:000000000-AUVRY:1:1107:19975:2464	CCCGACGCACTACGGTCGTGTATGCCCGATCGAAACGCCGGAAGGTCCGAACATCGGTCTGATCAACTCCCTGGCCGCTTATGCGCGCACCAACCAGTACGGCTTCCTCGAGAGCCCGTACCGTGTGGTGAAAGACGCTCTGGTCACCGACGAGATCGTGTTCCTGTCCGCCATCGAAGAAGCTGATCACGTGATCGCTCAGGCTTCGGCCACGATGAACGACAAGAAAGTCCTGATCGACGAGTTGGTAGCTGTTCGCCACTTGAACGAGTTCACCGTCAAGGCGCCGGAAGACGTCACCTTGATGGACGTATCGCCCAAGCAGGTAGTTTCGGTCGCAGCGTCGCTGATCCCGTTCCTGGAGCACGATGACGCCAACCGTGCGT	Bacteria;Proteobacteria;Gammaproteobacteria;Pseudomonadales;Pseudomonadaceae;Pseudomonas;Multi-affiliation	Cluster_220	0	0	0	0	0	0	0	0	0	0	0	0	0	0	0	0	0	0	0	0	0	0	0	0	0	0	0	0	0
Bacteria;(1.0);Proteobacteria;(1.0);Betaproteobacteria;(1.0);Burkholderiales;(1.0);Alcaligenaceae;(1.0);Achromobacter;(1.0);Achromobacter_piechaudii;(0.88);	Bacteria;Proteobacteria;Betaproteobacteria;Burkholderiales;Alcaligenaceae;Achromobacter;Achromobacter_piechaudii	M02944:147:000000000-AUVRY:1:2111:9090:8660	CCCGACCCACTACGGCCGCGTCTGCCCGATCGAAACGCCGGAAGGCCCGAACATCGGCCTGATCAACTCCATGGCGCTGTACGCTCGCTTGAACGAGTACGGCTTCCTGGAAACGCCTTACCGCAAGATTATCGACGGCCGCGTCAGCGAGCAGATCGATTACCTGTCGGCCATCGAAGAAAGCCACTACGTCATTGCGCAGGCTAACGCCGCGCTGGACGAGCAGGGCGGCTTCGTGGACGACCTGGTCGCTTGCCGTGAAGCAGGCGAAACCATGTTGACCTCGCCGGCCAACGTGCACTACATGGACGTTGCCCCGTCGCAGATCGTGTCGGTCGCCGCATCGCTGATTCCGTTCCTGGAGCACGATGACGCGAACCGCGCAC	Bacteria;Proteobacteria;Betaproteobacteria;Burkholderiales;Alcaligenaceae;Achromobacter;Achromobacter_piechaudii	Cluster_221	4	0	0	0	0	0	0	0	0	0	0	0	0	0	0	0	0	1	2	1	0	0	0	0	0	0	0	0	0
Bacteria;(1.0);Proteobacteria;(1.0);Gammaproteobacteria;(1.0);Pseudomonadales;(1.0);Pseudomonadaceae;(1.0);Pseudomonas;(1.0);Pseudomonas_brenneri;(0.47);	Bacteria;Proteobacteria;Gammaproteobacteria;Pseudomonadales;Pseudomonadaceae;Pseudomonas;Pseudomonas_brenneri	M02944:147:000000000-AUVRY:1:1101:15503:13159	CCCGACCCACTACGGCCGTGTGTGCCCGATCGAGACGCCTGAAGGTCCGAACATCGGTCTGATCAACTCCCTGGCTGCCTATGCGCGCACCAACCAGTACGGCTTCCTGGAAAGCCCGTACCGTGTGGTGAAAGACGCGTTGGTCACCGACGAGATCGTCTTCCTGTCCGCCATCGAAGAAGCTGATCACGTGATCGCTCAGGCTTCGGCCACGATGAACGACAAGAAAGTCCTGATCGATGAGCTGGTAGCTGTTCGTCACCTGAACGAGTTCACCGTCAAGGCGCCGGAAGACGTCACCTTGATGGACGTGTCGCCCAAGCAGGTAGTTTCGGTCGCAGCGTCGCTGATCCCGTTCCTGGAGCACGATGACGCCAACCGTGCGT	Bacteria;Proteobacteria;Gammaproteobacteria;Pseudomonadales;Pseudomonadaceae;Pseudomonas;Pseudomonas_brenneri	Cluster_222	0	0	0	0	0	0	0	0	0	0	0	0	0	0	0	0	0	0	0	0	0	0	0	0	0	0	0	0	0
Bacteria;(1.0);Proteobacteria;(1.0);Betaproteobacteria;(1.0);Nitrosomonadales;(1.0);Methylophilaceae;(1.0);Methylobacillus;(1.0);Methylobacillus_glycogenes;(1.0);	Bacteria;Proteobacteria;Betaproteobacteria;Nitrosomonadales;Methylophilaceae;Methylobacillus;Methylobacillus_glycogenes	M02944:147:000000000-AUVRY:1:1107:5600:8105	CTCCACGCACTATGGTCGTGTTTGCCCGATTGAAACGCCTGAAGGCCCGAACATTGGTCTGATCAACTCGCTGGCCTTGTACTCCCGCACCAATCAGTACGGTTTCCTTGAGACTCCGTACCGTCGTGTTGAGAACAACAAGGTAAGCGCTACTATCGATTTCCTCTCCGCCATTGAGGAAAGTCAGTACATGATCGCTCAGGCGAACTCTGAGCTGGATGAGAAGAGCAACTTCAAGGAAGAGCTGATCTCCGCGCGTTACCACAATGAATTCACCATGGCTCAGCCTGACCGTGTTCAATACATGGACGTGGCGCCTGGTCAGATTGTGTCGGTAGCGGCTTCGCTGATTCCATTCCTTGAGCACGATGATGCGAACCGTGCCT	Bacteria;Proteobacteria;Betaproteobacteria;Nitrosomonadales;Methylophilaceae;Methylobacillus;Methylobacillus_glycogenes	Cluster_224	0	0	0	0	0	0	0	0	0	0	0	0	0	0	0	0	0	0	0	0	0	0	0	0	0	0	0	0	0
Bacteria;(1.0);Proteobacteria;(1.0);Alphaproteobacteria;(1.0);Caulobacterales;(1.0);Caulobacteraceae;(0.62);Brevundimonas;(0.62);unclassified;(0.61);	Bacteria;Proteobacteria;Alphaproteobacteria;Caulobacterales;unclassified;unclassified;Caulobacterales_bacterium_RIFOXYB1_FULL_67_16	M02944:147:000000000-AUVRY:1:1102:19833:9972	CCCGACCCACTACGGCCGGATCTGCCCGATCGAGACGCCGGAAGGTCCGAACATCGGTCTGATCAACTCCCTGGCCACCCACGCCCGCGTCAACAAGTACGGCTTCATCGAGAGCCCGTACCGTCGCGTGAAGGACGGCCAGGCCCAGGGCGAGGTGGTCTACATCTCGGCCATGGAGGAGTCGAAGTACACGATCGCCCAGGCCAATATCGAACTGAAGGACGGGGTGATCGTCGAGGATCTGGTCCCCGGCCGGATCAACGGCGAGTCCCAGCTCCTGAACAAGGACGCCGTGGACATGATGGACGTGTCGCCGAAACAGGTGGTTTCGGTCGCTGCGGCCCTGATCCCCTTCCTCGAAAACGACGACGCCAACCGGGCCC	Bacteria;Proteobacteria;Alphaproteobacteria;Caulobacterales;unclassified;unclassified;Caulobacterales_bacterium_RIFOXYB1_FULL_67_16	Cluster_225	0	0	0	0	0	0	0	0	0	0	0	0	0	0	0	0	0	0	0	0	0	0	0	0	0	0	0	0	0
Bacteria;(1.0);Proteobacteria;(1.0);Alphaproteobacteria;(1.0);Caulobacterales;(1.0);Caulobacteraceae;(1.0);Brevundimonas;(1.0);unclassified;(0.99);	Bacteria;Proteobacteria;Alphaproteobacteria;Caulobacterales;Caulobacteraceae;Brevundimonas;Multi-affiliation	M02944:147:000000000-AUVRY:1:1101:25460:14486	CCCGACCCACTACGGCCGCATCTGCCCGATCGAAACGCCGGAAGGCCCGAACATCGGCCTGATCAACTCCCTGGCCACCCACGCCCGCGTCAACAAATACGGCTTCATCGAGAGCCCGTATCGTCGCGTGAAGGACGGTCAGGCCCAGGACGAGGTGATCTACATCTCGGCCATGGAGGAGTCGAAATACACGATCGCCCAGGCCAACATCGAACTGAAGAACGGCGAGATCGTCGAGGACCTGGTCCCCGGCCGTATCAACGGCGAATCTCAGCTGCTGACCAAGGCCGACGTCGACATGATGGACGTGTCGCCGAAACAGGTCGTTTCGGTCGCCGCCGCCCTGATCCCGTTCCTGGAAAACGATGACGCCAACCGCGCAC	Bacteria;Proteobacteria;Alphaproteobacteria;Caulobacterales;Caulobacteraceae;Brevundimonas;Multi-affiliation	Cluster_226	0	0	0	0	0	0	0	0	0	0	0	0	0	0	0	0	0	0	0	0	0	0	0	0	0	0	0	0	0
Bacteria;(1.0);Bacteroidetes;(1.0);Sphingobacteriia;(1.0);Sphingobacteriales;(1.0);Sphingobacteriaceae;(1.0);Pedobacter;(1.0);Pedobacter_sp.;(0.94);	Bacteria;Bacteroidetes;Sphingobacteriia;Sphingobacteriales;Sphingobacteriaceae;Pedobacter;Pedobacter_sp.	M02944:147:000000000-AUVRY:1:1102:13670:27435	CTATACTCACTATGGTCGTTTGTGTACCATTGAAACACCAGAGGGACCAAACATTGGTTTGATTTCATCTTTGTGTGTTCATGCGAAGATCAATAATTTAGGTTTCATTGAAACTCCATATAAAAAAGTAGAAAATGGCGTAGTTGTCGTTGACGAACCGGTTATCTATTTATCTGCTGAAGATGAAGATGGTAAAACGATCGCACAGGCAAATGCTGCTTATGATGATCAAGGTAACTTCACTACCTCACGTGTTAAAGCACGTTATGAGGGTGACTTCCCGATTATTGAGCCTGAGAAATTGGACTTAATGGACGTGGCACCTAATCAGATTACCTCTATTGCGGCTTCGTTGATTCCTTTCCTTGAGCATGATGATGCGAACAGGGCTT	Bacteria;Bacteroidetes;Sphingobacteriia;Sphingobacteriales;Sphingobacteriaceae;Pedobacter;Pedobacter_sp.	Cluster_228	0	0	0	0	0	0	0	0	0	0	0	0	0	0	0	0	0	0	0	0	0	0	0	0	0	0	0	0	0
Bacteria;(1.0);Bacteroidetes;(1.0);Sphingobacteriia;(1.0);Sphingobacteriales;(1.0);Sphingobacteriaceae;(1.0);Pedobacter;(1.0);Pedobacter_antarcticus;(0.99);	Bacteria;Bacteroidetes;Sphingobacteriia;Sphingobacteriales;Sphingobacteriaceae;Pedobacter;Pedobacter_antarcticus	M02944:147:000000000-AUVRY:1:1101:27314:16060	CTATACGCATTACGGCAGGTTATGTACGATTGAGACTCCTGAGGGACCGAATATTGGTCTGATCTCGTCTCTGTGTGTACATGCCAAGATTAATACTTTAGGTTTCATCGAAACACCTTACAAAATTGTAAGAGATGGTATTGTTGCTGTTGACGAAGATGTTATCTATTTGTCTGCTGAAGATGAAGACGGTAAAACTATTGCACAGGCAAATGCTGAGTATGATGACAAAGGTAACTTTACAACCCCACGTGTTAAAGCACGTTATGAAGGTGACTTCCCGATTATTGAGCCTGAGAAATTAGACTTAATGGATGTTGCTCCAAATCAGATTACCTCTATTGCAGCTTCATTGATTCCTTTCCTGGAACATGATGATGCGAACAGGGCCC	Bacteria;Bacteroidetes;Sphingobacteriia;Sphingobacteriales;Sphingobacteriaceae;Pedobacter;Pedobacter_antarcticus	Cluster_229	0	0	0	0	0	0	0	0	0	0	0	0	0	0	0	0	0	0	0	0	0	0	0	0	0	0	0	0	0
Bacteria;(1.0);Proteobacteria;(1.0);Alphaproteobacteria;(0.99);Sphingomonadales;(0.96);Sphingomonadaceae;(0.96);Sphingobium;(0.3);Sphingobium_japonicum;(0.17);	Bacteria;Proteobacteria;Alphaproteobacteria;Sphingomonadales;Sphingomonadaceae;Sphingomonas;Sphingomonas_hengshuiensis	M02944:147:000000000-AUVRY:1:1102:24230:8299	CCCGACGCATTATGGCCGCATCTGCCCCATCGAAACGCCGGAAGGTCCGAATATCGGCCTGATCAACTCGCTGGCGTCGTTCAGCCGGGTGAACAAATATGGCTTCATCGAAACGCCGTATCGCAAGGTCGTCGACCACAAGGTCACCGACGACGTGGTCTATCTGTCCGCGATGGAAGAGCAGAAGAACACCATCGCGCAGGCGAACGCCGAGCTTAACAAGGACGGCAGCTTTGCCGAGGAACTGATCTCGTCACGCGAGTCGGGCGAATTCCTGATGGCGCCGCGCGAGAATATCACGCTGATGGACGTTTCGCCCAAGCAGCTGGTGTCGGTCGCCGCGTCGCTCATTCCGTTCCTCGAAAACGATGACGCCAACCGCGCCT	Bacteria;Proteobacteria;Alphaproteobacteria;Sphingomonadales;Sphingomonadaceae;Sphingomonas;Sphingomonas_hengshuiensis	Cluster_230	33	0	0	0	0	0	0	0	0	0	0	0	0	0	0	0	0	0	0	0	0	0	0	0	0	0	24	0	9
Bacteria;(1.0);Proteobacteria;(1.0);Gammaproteobacteria;(1.0);Pseudomonadales;(1.0);Pseudomonadaceae;(1.0);Pseudomonas;(1.0);Pseudomonas_putida;(0.86);	Bacteria;Proteobacteria;Gammaproteobacteria;Pseudomonadales;Pseudomonadaceae;Pseudomonas;Multi-affiliation	M02944:147:000000000-AUVRY:1:1102:13718:3568	CCCGACCCACTATGGCCGTGTGTGCCCGATCGAGACTCCTGAAGGTCCGAACATCGGTCTGATCAACTCCCTGGCGGCCTATGCCCGTACCAACCAGTACGGCTTCCTGGAAAGCCCGTACCGTGTTGTAAAGGAAGGCGTTGTCAGCGACGACATCGTGTTCCTGTCGGCAATCGAAGAGGCAGATCACGTCATCGCACAGGCTTCGGCCGCGATGAACGATAAGAAGCAACTGATCGATGAACTGGTAGCAGTTCGTCACCTGAACGAATTCACTGTCAAGGCGCCGGAAGACGTCACCCTGATGGACGTTTCGCCGAAGCAGGTTGTTTCCGTTGCAGCGTCGCTGATTCCGTTCCTCGAGCACGACGACGCCAACCGTGCGT	Bacteria;Proteobacteria;Gammaproteobacteria;Pseudomonadales;Pseudomonadaceae;Pseudomonas;Multi-affiliation	Cluster_231	0	0	0	0	0	0	0	0	0	0	0	0	0	0	0	0	0	0	0	0	0	0	0	0	0	0	0	0	0
Bacteria;(1.0);Proteobacteria;(1.0);Betaproteobacteria;(1.0);Burkholderiales;(1.0);Burkholderiaceae;(1.0);Cupriavidus;(1.0);Cupriavidus_basilensis;(1.0);	Bacteria;Proteobacteria;Betaproteobacteria;Burkholderiales;Burkholderiaceae;Cupriavidus;Cupriavidus_basilensis	M02944:147:000000000-AUVRY:1:1109:17562:4405	CCCGACCCACTACGGCCGCGTGTGCCCGATCGAGACGCCGGAAGGCCCGAACATTGGCCTGATCAACTCGCTGGCACTGTATGCGCGCCTGAACGAGTACGGCTTCCTGGAAACGCCGTACCGCAAGGTGGTCGACAGCAAGCTGACCGACCAGGTCGACTACCTGTCCGCCATTGAAGAAGGCAAGTACGTGGTGGCGCAGGCCAACGCGACGGTTGACGCCGACGGTACCCTGATCGACGAACTGGTGTCGTCGCGTGAAGGTAGCGAGCGGGAAACCCGTATGGTCACGCCGGACCGCGTCCAGTACATCGACGTGGCGCCTTCGCAGATCGTCTCGGCCGCGGCATCGCTGGTGCCGTTCCTCGAGCACGATGATGCGAACCGTGCAC	Bacteria;Proteobacteria;Betaproteobacteria;Burkholderiales;Burkholderiaceae;Cupriavidus;Cupriavidus_basilensis	Cluster_232	0	0	0	0	0	0	0	0	0	0	0	0	0	0	0	0	0	0	0	0	0	0	0	0	0	0	0	0	0
Bacteria;(1.0);Proteobacteria;(1.0);Alphaproteobacteria;(1.0);Sphingomonadales;(1.0);Sphingomonadaceae;(1.0);Sphingomonas;(0.99);unclassified;(0.45);	Bacteria;Proteobacteria;Alphaproteobacteria;Sphingomonadales;Sphingomonadaceae;Sphingomonas;Sphingomonas_koreensis	M02944:147:000000000-AUVRY:1:2113:16991:17347	CCCGACGCACTATGGCCGCATCTGCCCGATCGAGACGCCGGAAGGCCCGAACATCGGCCTGATCAACTCGCTCGCGAGCTTCAGCCGCGTCAACAAGTACGGCTTCATCGAGACGCCGTACCGCAAGATCATCGACGGCAAGGTGATCGACGAGGTCGTCTATCTGTCGGCGATGGAAGAGGCCAAGCACACGATCGCGCAGGCATCGGCCGAGCTCAGCGAGAACGGCTCGTTCGCCGAGGAGCTGGTGTCGGCCCGTCAGGCCGGCGAGTTCCTGATGGCGCTCCCCGAGACGATCACGCTGATGGACGTCAGCCCCAAGCAGCTCGTCTCGGTCGCCGCATCGCTCATTCCGTTCCTGGAAAACGACGACGCCAACCGCGCGC	Bacteria;Proteobacteria;Alphaproteobacteria;Sphingomonadales;Sphingomonadaceae;Sphingomonas;Sphingomonas_koreensis	Cluster_233	129	0	0	0	0	0	0	0	0	0	0	0	0	0	0	0	1	0	0	0	14	8	0	18	22	23	27	9	8
Bacteria;(1.0);Bacteroidetes;(0.68);Flavobacteriia;(0.62);Flavobacteriales;(0.62);Flavobacteriaceae;(0.61);unclassified;(0.1);Flavobacteriaceae_bacterium_JJC;(0.06);	None	M02944:147:000000000-AUVRY:1:1104:28375:13838	CCATACACACTATGGTCGTATTTGTCCGATAGAGACCCCGGAGGGACCAAACATTGGTTTGATTTCATCATTAGGAATCTATGCTAAAATCAATACGCTTGGTTTCATAGAGACGCCTTATAGAAAGGTAGAAAATGGAAAGGTAGATCTTGATACTGCACCTATTTTCCTTAATGCGGAAGATGAAGAAGATAAAGTAATTGCACAGGCGAACGTAGAGTTGGCAGATGATGGTAAATTTATCACAGACCGTATCATTGCGCGTCTGGATGGAGATTATCCGGTTGTAGAGCCTGATCAGGTTAATCTGATAGATGTTGCACCTAATCAGATCTCGGGTATTTCGGCTTCATTAATCCCGTTCTTGGAGCATGATGATGCTAACCGTGCCC	Unclassified;Unclassified;Unclassified;Unclassified;Unclassified;Unclassified;Unclassified	Cluster_235	0	0	0	0	0	0	0	0	0	0	0	0	0	0	0	0	0	0	0	0	0	0	0	0	0	0	0	0	0
Bacteria;(1.0);Proteobacteria;(1.0);Gammaproteobacteria;(0.96);Xanthomonadales;(0.53);Nevskiaceae;(0.37);Nevskia;(0.37);Nevskia_ramosa;(0.3);	Bacteria;Proteobacteria;Gammaproteobacteria;Nevskiales;Sinobacteraceae;Solimonas;Solimonas_variicoloris	M02944:147:000000000-AUVRY:1:2101:15475:3122	TCCGACCCACTACGGTCGCGTCTGCCCGATTGAAACGCCGGAAGGCCCGAACATCGGTCTGATCAACTCGCTGGCCTGCTACGCGCGCACCAACGAGTACGGCTTCCTGGAAACCCCCTACCGCCGGGTCACCGACGGCAAGGTCACTGACCATATCGACTATCTGTCGGCGATCGAGGAAGGCCGCTACGTGATCGCCCAGGCGAACTCGGAGCTGGACAAGGGCGGCAAGCTGACTTCCGAACTGGTGTCGGTCCGCTTCCAGAACGAATTCACCATGATGACGCCCGACAAGGTCCAGTACATGGACGTGTCGCCGCGCCAGATCGTCTCGGTCGCCGCCGCGCTGATTCCCTTCCTGGAACACGACGACGCCAACCGCGCCC	Bacteria;Proteobacteria;Gammaproteobacteria;Nevskiales;Sinobacteraceae;Solimonas;Solimonas_variicoloris	Cluster_236	0	0	0	0	0	0	0	0	0	0	0	0	0	0	0	0	0	0	0	0	0	0	0	0	0	0	0	0	0
Bacteria;(1.0);Proteobacteria;(1.0);Alphaproteobacteria;(1.0);Rhizobiales;(1.0);Bradyrhizobiaceae;(1.0);Bradyrhizobium;(0.99);Bradyrhizobium_liaoningense;(0.43);	Bacteria;Proteobacteria;Alphaproteobacteria;Rhizobiales;Bradyrhizobiaceae;Bradyrhizobium;Bradyrhizobium_sp._CCBAU_43298	M02944:147:000000000-AUVRY:1:1107:24612:10685	TCCGACCCATTACGGCCGTATCTGCCCGATCGAGACGCCGGAAGGTCCGAACATCGGCCTGATCAACTCGCTCGCGACCTTCGCGCGCGTGAACAAGTACGGTTTCGTCGAGACGCCGTACCGCAAGGTCAAGGACGGCCGCGTCACCGACGAGGTCGTGTACCTGTCGGCGATGGAAGAGGGGCGCTACTCCGTCGCCCAGGCCAACGTGCCGGTCGACGCCAAGGGCCGCTTTACGGAAGACCTCGTGGTCTGCCGCTCCAGCGGGACCCGCGACGTCGTGCCGATGACGCCCGACAAGGTCGACTACATGGACGTGTCGCCGAAGCAGCTCGTTTCGGTCGCCGCGGCGCTGATCCCGTTCCTCGAGAACGACGACGCCAACCGCGCGC	Bacteria;Proteobacteria;Alphaproteobacteria;Rhizobiales;Bradyrhizobiaceae;Bradyrhizobium;Bradyrhizobium_sp._CCBAU_43298	Cluster_237	0	0	0	0	0	0	0	0	0	0	0	0	0	0	0	0	0	0	0	0	0	0	0	0	0	0	0	0	0
Bacteria;(1.0);Proteobacteria;(0.99);Betaproteobacteria;(0.91);Burkholderiales;(0.71);Alcaligenaceae;(0.38);Achromobacter;(0.26);Achromobacter_sp._2789STDY5608636;(0.1);	Bacteria;Proteobacteria;Betaproteobacteria;Burkholderiales;Alcaligenaceae;Achromobacter;Achromobacter_sp._DMS1	M02944:147:000000000-AUVRY:1:1107:4604:9287	CCCCACCCACTACGGTCGTGTGTGCCCGATTGAAACGCCTGAAGGCCCGAACATCGGCCTGATCAACTCGATGGCACTGTATGCGCGCCTGAACGACTACGGCTTCCTCGAGACGCCGTACCGCAAGGTGCAGGACGGCCGCGTGACCGACCAGATCGATTACCTGTCGGCCATCGAAGAAAGCCGCTACGTGATCGCGCAGGCCAACGCCGCACTCGACGACGCAGGCAGCTTCACCGACGACCTCGTGGCCTGCCGCGAAGCCGGTGAAACCATGCTCACCTCGGGCGCCAACGTGCAGTACATGGACGTGGCTCCGTCGCAGATCGTGTCGGTGGCAGCCTCGCTGATTCCGTTCCTGGAGCACGACGACGCCAACCGCGCCT	Bacteria;Proteobacteria;Betaproteobacteria;Burkholderiales;Alcaligenaceae;Achromobacter;Achromobacter_sp._DMS1	Cluster_238	0	0	0	0	0	0	0	0	0	0	0	0	0	0	0	0	0	0	0	0	0	0	0	0	0	0	0	0	0
Bacteria;(1.0);Proteobacteria;(1.0);Betaproteobacteria;(1.0);Burkholderiales;(1.0);Alcaligenaceae;(1.0);Alcaligenes;(1.0);Alcaligenes_faecalis;(0.97);	Bacteria;Proteobacteria;Betaproteobacteria;Burkholderiales;Alcaligenaceae;Alcaligenes;Alcaligenes_faecalis	M02944:147:000000000-AUVRY:1:1102:12521:13157	CCCAACCCACTATGGTCGCGTGTGCCCGATTGAAACGCCTGAAGGTCCAAACATTGGTCTGATCAACTCCATGGCGCTGTACGCTCGTCTGAACGAGTACGGCTTCCTGGAAACGCCTTACCGCAAGATTGTTGACGGCAAGGTTAGCGAACAGATTGATTACCTGTCGGCTATTGAAGAAAGCAATTACGTCATCGCTCAGGCTAACGCCGAGTTGACCGAAGACGGTGCCTTTGCTGACGATCTGGTTGCCTGCCGTGAAGCTGGCGAAACCATGATGACTGCGCCAGAGAACATCCATTACATGGACGTGGCTCCTTCGCAGATCGTGTCTGTGGCTGCTTCGCTGATTCCGTTCCTGGAGCACGACGACGCGAACCGCGCAC	Bacteria;Proteobacteria;Betaproteobacteria;Burkholderiales;Alcaligenaceae;Alcaligenes;Alcaligenes_faecalis	Cluster_240	0	3	3	0	0	0	1	1	11	3	6	6	7	9	12	10	0	0	0	0	0	0	0	0	0	0	0	0	0
Bacteria;(1.0);Bacteroidetes;(1.0);Sphingobacteriia;(1.0);Sphingobacteriales;(1.0);Sphingobacteriaceae;(1.0);Pedobacter;(1.0);Pedobacter_sp._Hv1;(0.93);	Bacteria;Bacteroidetes;Sphingobacteriia;Sphingobacteriales;Sphingobacteriaceae;Pedobacter;Pedobacter_sp._Hv1	M02944:147:000000000-AUVRY:1:1102:7074:24406	CTATACGCACTACGGTCGTTTGTGTACCATCGAAACTCCAGAGGGACCAAACATTGGTTTGATTTCGTCACTTTGTGTACATGCTAAGATCAACAATTTAGGTTTCATCGAAACTCCATATAAAATTGTTGAGAATGGTATCGTAGCCATGGATAAAGACGTAATCTATCTATCTGCAGAAGATGAGGATGGTAAAACCATTGCTCAAGCTAATGCGGCTTATGATGATAAAGGTAACTTTACTACACCACGTGTGAAAGCACGTTACGAAGGTGACTTCCCGATCATTGAGCCTGAGAAATTAGACTTGATGGATATTGCGCCAAATCAGATCACATCAATCGCTGCTTCTTTGATTCCTTTCTTAGAGCATGATGATGCGAACAGGGCGT	Bacteria;Bacteroidetes;Sphingobacteriia;Sphingobacteriales;Sphingobacteriaceae;Pedobacter;Pedobacter_sp._Hv1	Cluster_241	0	0	0	0	0	0	0	0	0	0	0	0	0	0	0	0	0	0	0	0	0	0	0	0	0	0	0	0	0
Bacteria;(1.0);Proteobacteria;(1.0);Betaproteobacteria;(1.0);Burkholderiales;(1.0);Alcaligenaceae;(1.0);Achromobacter;(1.0);Achromobacter_sp._2789STDY5608628;(0.38);	Bacteria;Proteobacteria;Betaproteobacteria;Burkholderiales;Alcaligenaceae;Achromobacter;Multi-affiliation	M02944:147:000000000-AUVRY:1:1104:17517:13082	CCCGACCCACTATGGCCGCGTCTGCCCGATCGAAACGCCGGAAGGCCCGAACATCGGTCTGATCAACTCCATGGCGCTGTACGCTCGCCTGAACGAGTACGGCTTCCTGGAAACGCCTTACCGCAAGATCATCGACGGCCGCGTCAGCGAGCAGATCGATTACCTGTCGGCCATCGAAGAAAGCCACTACGTCATTGCGCAGGCCAACGCCGCGCTGGACGAGCAGGGCGCCTTTGTCGACGACCTGGTTGCTTGCCGTGAAGCGGGCGAAACGATGTTGACCTCGCCGGCCAACGTGCACTACATGGACGTTGCCCCGTCGCAGATCGTGTCGGTCGCCGCCTCGCTGATTCCGTTCCTGGAGCACGACGACGCGAACCGCGCGC	Bacteria;Proteobacteria;Betaproteobacteria;Burkholderiales;Alcaligenaceae;Achromobacter;Multi-affiliation	Cluster_242	0	0	0	0	0	0	0	0	0	0	0	0	0	0	0	0	0	0	0	0	0	0	0	0	0	0	0	0	0
Bacteria;(1.0);Proteobacteria;(1.0);Gammaproteobacteria;(1.0);Enterobacterales;(1.0);Morganellaceae;(1.0);Xenorhabdus;(0.73);Xenorhabdus_nematophila;(0.73);	Bacteria;Proteobacteria;Gammaproteobacteria;Enterobacterales;Morganellaceae;Xenorhabdus;Xenorhabdus_nematophila	M02944:147:000000000-AUVRY:1:1104:24975:9511	CCCGACTCACTATGGTCGTGTATGTCCAATCGAAACGCCTGAAGGTCCGAACATCGGTCTGATTAACTCATTGTCCGTTTACGCGCGTACCAATGAGTATGGTTTCCTTGAAACCCCTTACCGTTTAGTTCGTGATGGTGTAGTGACGGATGAAATCCACTACCTGTCTGCGATCGAAGAAGGTAACTACGTTATTGCACAGGCAAACACTGTATTGGATGAAGAAGGCCACTTCGTTGAAGATCTGATAACTTGCCGTAATTATGGTGAATCCAGCTTATTTAACCGTGAGCAGGTTGAATATATGGACGTTTCCACCCAGCAGGTGGTTTCCGTTGGTGCTTCCTTGATCCCATTCTTGGAACACGATGACGCAAACCGCGCAT	Bacteria;Proteobacteria;Gammaproteobacteria;Enterobacterales;Morganellaceae;Xenorhabdus;Xenorhabdus_nematophila	Cluster_243	2	44	37	44	20	13	29	6	5	4	0	0	0	0	0	0	0	0	2	0	0	0	0	0	0	0	0	0	0
Bacteria;(1.0);Proteobacteria;(1.0);Alphaproteobacteria;(1.0);Caulobacterales;(1.0);Caulobacteraceae;(0.96);Brevundimonas;(0.87);unclassified;(0.51);	Bacteria;Proteobacteria;Alphaproteobacteria;Caulobacterales;Caulobacteraceae;Brevundimonas;Brevundimonas_sp._Root1279	M02944:147:000000000-AUVRY:1:1112:28115:16237	CCCGACCCACTATGGCCGCATCTGCCCGATTGAAACGCCGGAAGGCCCGAACATCGGTCTGATCAACTCGCTGGCCACCCACGCGCGCGTCAACAAGTACGGCTTCATCGAAAGCCCCTACCGTCGCGTGAAGGACGGCAAGGCCACGGACGAGGTGGTTTACATCTCGGCCATGGAGGAGGCGAAGCACGTTATCGCCCAGTCCAACATCGAACTGCGCAACGGCGAGATCGTCGAGGACCTGGTCCCCGGCCGGATCAACGGCGAATCCCAGCTGTTGACCAAGGCCGACGTCGACATGATGGACGTGTCGCCGAAACAGGTCGTTTCGGTCGCCGCCGCCCTGATCCCCTTCCTGGAAAACGATGACGCCAACCGCGCAC	Bacteria;Proteobacteria;Alphaproteobacteria;Caulobacterales;Caulobacteraceae;Brevundimonas;Brevundimonas_sp._Root1279	Cluster_244	0	0	0	0	0	0	0	0	0	0	0	0	0	0	0	0	0	0	0	0	0	0	0	0	0	0	0	0	0
Bacteria;(1.0);Proteobacteria;(1.0);Gammaproteobacteria;(1.0);Pseudomonadales;(1.0);Pseudomonadaceae;(1.0);Pseudomonas;(1.0);Pseudomonas_monteilii;(0.49);	Bacteria;Proteobacteria;Gammaproteobacteria;Pseudomonadales;Pseudomonadaceae;Pseudomonas;Pseudomonas_sp._DRA525	M02944:147:000000000-AUVRY:1:1102:26317:10110	CCCGACCCACTACGGCCGTGTGTGCCCGATCGAGACCCCTGAAGGTCCGAACATCGGTCTGATCAACTCCCTGGCAGCCTATGCCCGCACCAACCAGTACGGCTTCCTGGAAAGCCCGTACCGCGTGGTGAAGGAAGGCGTGGTCAGCGACGACATCGTGTTCCTGTCGGCCATTGAAGAAGCGGATCACGTCATCGCCCAGGCTTCGGCCGCGATGAACGAGAAGAAGCAACTGATCGATGAGCTGGTAGCGGTTCGTCACCTGAACGAATTCACCGTCAAGGCGCCGGAAGACGTCACCCTGATGGACGTTTCGCCGAAGCAGGTTGTTTCGGTCGCCGCGTCGCTGATTCCGTTCCTCGAGCACGACGACGCCAACCGTGCGT	Bacteria;Proteobacteria;Gammaproteobacteria;Pseudomonadales;Pseudomonadaceae;Pseudomonas;Pseudomonas_sp._DRA525	Cluster_245	0	0	0	0	0	0	0	0	0	0	0	0	0	0	0	0	0	0	0	0	0	0	0	0	0	0	0	0	0
Bacteria;(1.0);Proteobacteria;(1.0);Gammaproteobacteria;(1.0);Pseudomonadales;(1.0);Pseudomonadaceae;(1.0);Pseudomonas;(1.0);Pseudomonas_protegens;(0.92);	Bacteria;Proteobacteria;Gammaproteobacteria;Pseudomonadales;Pseudomonadaceae;Pseudomonas;Multi-affiliation	M02944:147:000000000-AUVRY:1:1102:11926:27864	CCCGACTCACTATGGTCGTGTATGCCCGATCGAGACGCCGGAAGGTCCGAACATCGGTCTGATCAACTCCCTGGCGGCCTATGCGCGCACCAACCAGTACGGCTTCCTCGAGAGCCCGTACCGTGTGGTGAAAGACGCTCTGGTAACCGACGAGATCGTGTTCCTGTCCGCTATCGAAGAGGCCGATCACGTGATCGCCCAGGCTTCGGCGACCATGAACGACAAAGGTCAGTTGGTCGATGAACTGGTAGCTGTTCGTCACTTGAACGAATTCACCGTCAAGGCGCCGGAAGACGTCACCTTGATGGACGTTTCGCCGAAGCAGGTAGTTTCGGTTGCAGCGTCGCTGATTCCGTTCCTCGAGCACGACGACGCCAACCGTGCAT	Bacteria;Proteobacteria;Gammaproteobacteria;Pseudomonadales;Pseudomonadaceae;Pseudomonas;Multi-affiliation	Cluster_246	0	16	18	19	4	6	4	45	35	48	29	36	34	50	53	42	0	0	0	0	0	0	0	0	0	0	0	0	0
Bacteria;(1.0);Proteobacteria;(0.98);Alphaproteobacteria;(0.85);Rickettsiales;(0.72);Anaplasmataceae;(0.72);Wolbachia;(0.69);Wolbachia_endosymbiont_of_Culex_molestus;(0.13);	None	M02944:147:000000000-AUVRY:1:1110:21782:20352	CCCAACGCATTACGGAAGAATTTGTCCGATTGAAACACCTGAAGGTCCGAATATTGGGTTAATTAATAGCATGTCTTCTTTTGCTAAAGTAAATAAATATGGTTTTATAGAAAGTCCATATAGGAAAGTTGTAAATGGCAAAGTTGTAAATGAAGTAGTTTATTTATCTGCTATTGAAGAAGGTAATTATATTATTGCACAAGCTAATGCTCCATTAGATAAAAATGGTAAATTTGTTGATGAATTAATAAGTTGCCGTAGCAAAAATGATTTTATTATGGCCACTCCTGATAAAATTGATTTTATTGACGTTTCTCCAATGCAAGTAGTATCTATAGCTGCATCTTTAATTCCATTCTTAGAAAATGATGATGCTAATAGAGCAT	Unclassified;Unclassified;Unclassified;Unclassified;Unclassified;Unclassified;Unclassified	Cluster_247	122	0	0	0	0	0	0	0	0	0	0	0	0	0	0	0	0	0	0	0	0	0	0	0	0	0	97	5	20
Bacteria;(1.0);Proteobacteria;(1.0);Gammaproteobacteria;(1.0);Pseudomonadales;(1.0);Pseudomonadaceae;(1.0);Pseudomonas;(1.0);Pseudomonas_sp._PH1b;(0.97);	Bacteria;Proteobacteria;Gammaproteobacteria;Pseudomonadales;Pseudomonadaceae;Pseudomonas;Pseudomonas_sp._PH1b	M02944:147:000000000-AUVRY:1:1102:12615:3124	CCCGACTCACTACGGTCGTGTATGCCCGATTGAAACGCCGGAAGGTCCGAACATTGGTCTGATCAACTCCTTGGCTGCCTATGCCCGCACCAACCAGTACGGCTTCCTCGAAAGCCCGTACCGTGTGGTGAAAGACGCGCTGGTAACCGATGAGATCGTGTTCCTGTCCGCTATCGAAGAGGCCGATCACGTGATCGCCCAGGCTTCGGCGACCATGAACGACAAAGGTCATCTGATCGATGAGCTGGTAGCTGTTCGTCACTTGAACGAATTCACCGTCAAGGCGCCAGAAGACGTCACCTTGATGGACGTATCGCCGAAGCAGGTAGTTTCGGTTGCTGCGTCGTTGATTCCGTTCCTCGAGCACGACGACGCCAACCGTGCGT	Bacteria;Proteobacteria;Gammaproteobacteria;Pseudomonadales;Pseudomonadaceae;Pseudomonas;Pseudomonas_sp._PH1b	Cluster_248	0	0	0	0	0	0	0	0	0	0	0	0	0	0	0	0	0	0	0	0	0	0	0	0	0	0	0	0	0
Bacteria;(1.0);Bacteroidetes;(1.0);Sphingobacteriia;(1.0);Sphingobacteriales;(1.0);Sphingobacteriaceae;(1.0);Sphingobacterium;(1.0);Sphingobacterium_siyangense;(0.43);	Bacteria;Bacteroidetes;Sphingobacteriia;Sphingobacteriales;Sphingobacteriaceae;Sphingobacterium;Multi-affiliation	M02944:147:000000000-AUVRY:1:1106:13125:11425	CTATACACACTACGGTCGTCTTTGTACAATTGAAACTCCTGAGGGTCCAAACATCGGTTTGATCTCCTCATTGGCTGTACATGCGAAAATTAACCACTTAGGATTTATCGAAACGCCTTACCGTAAGGTAAAAGATGGGGTTGTTGTGGTTGACGAGCCAGTCGTATATTTATCTGCTGAAGATGAAGATGGTAAAACAATCGCACAAGCGAATGCTTTGTATGATGACAAAGGTAATTTCGAAGATGCGAAAGTAAAAGCCAGATATGAGGGTGACTTCCCAATTATCGAGCCTAATATGCTTGATTATATGGACGTTGCTCCAAACCAAATTACATCTATTGCGGCTTCATTAATTCCTTTCTTGGAACATGATGATGCCAACCGTGCTT	Bacteria;Bacteroidetes;Sphingobacteriia;Sphingobacteriales;Sphingobacteriaceae;Sphingobacterium;Multi-affiliation	Cluster_250	0	0	0	0	0	0	0	0	0	0	0	0	0	0	0	0	0	0	0	0	0	0	0	0	0	0	0	0	0
Bacteria;(1.0);Proteobacteria;(1.0);Gammaproteobacteria;(1.0);Enterobacterales;(1.0);Enterobacteriaceae;(1.0);Enterobacter;(0.98);Enterobacter_cancerogenus;(0.96);	Bacteria;Proteobacteria;Gammaproteobacteria;Enterobacterales;Enterobacteriaceae;Enterobacter;Enterobacter_cancerogenus	M02944:147:000000000-AUVRY:1:1102:17096:21623	CCCGACGCACTACGGTCGCGTATGTCCAATCGAAACGCCTGAAGGTCCAAACATCGGTCTGATCAACTCCCTGTCCGTGTATGCACAGACTAACGAATACGGTTTCCTCGAGACTCCGTACCGTAAAGTGACTGACGGTGTTGTAACCGACGAAATTCATTACCTGTCTGCTATCGAAGAAGGCAACTACGTTATCGCTCAGGCGAACTCCAACCTGGATGACGAAGGCCACTTTGTAGAAGATCTCGTTACCTGTCGTAGCAAAGGCGAATCCAGCCTGTTCAGCCGTGACCAGGTTGACTACATGGACGTTTCCACCCAGCAGGTGGTCTCCGTCGGTGCGTCCCTGATCCCGTTCCTGGAACACGATGACGCCAACCGTGCAT	Bacteria;Proteobacteria;Gammaproteobacteria;Enterobacterales;Enterobacteriaceae;Enterobacter;Enterobacter_cancerogenus	Cluster_251	0	0	0	0	0	0	0	0	0	0	0	0	0	0	0	0	0	0	0	0	0	0	0	0	0	0	0	0	0
Bacteria;(1.0);Proteobacteria;(1.0);Gammaproteobacteria;(1.0);Pseudomonadales;(0.99);Pseudomonadaceae;(0.99);Pseudomonas;(0.99);Pseudomonas_sp._Pf153;(0.17);	Bacteria;Proteobacteria;Gammaproteobacteria;Pseudomonadales;Pseudomonadaceae;Pseudomonas;Pseudomonas_sp._EGD-AK9	M02944:147:000000000-AUVRY:1:1105:16098:6383	CCCGACCCATTACGGCCGCGTCTGCACCATCGAAACCCCGGAAGGCCCGAACATCGGCCTGATCAACTCCCTGGCTGCCTATGCGCGTACCAACCAGTACGGCTTCCTCGAGAGCCCGTATCGTGTGGTGAAGGCCGGTCTGGTGACCGACGAAATCGTCTTCCTGTCCGCCATTGAAGAGGCCGATCACGTGATCGCCCAGGCTTCGGCGACCATGAACGACAAAGGCATTCTGGTCGATGAGTTGGTTGCTGTACGTCACCTGAACGAGTTCACTGTCAAGGCGCCGGAAGACGTCACCCTGATGGACGTGTCGCCGAAGCAGGTCGTTTCCGTTGCTGCCTCGCTGATCCCGTTCCTCGAGCACGACGATGCCAACCGTGCAC	Bacteria;Proteobacteria;Gammaproteobacteria;Pseudomonadales;Pseudomonadaceae;Pseudomonas;Pseudomonas_sp._EGD-AK9	Cluster_255	0	0	0	0	0	0	0	0	0	0	0	0	0	0	0	0	0	0	0	0	0	0	0	0	0	0	0	0	0
Bacteria;(1.0);Actinobacteria;(1.0);Actinobacteria;(1.0);Micrococcales;(1.0);Microbacteriaceae;(1.0);Microbacterium;(1.0);Microbacterium_barkeri;(0.36);	Bacteria;Actinobacteria;Actinobacteria;Micrococcales;Microbacteriaceae;Microbacterium;Microbacterium_barkeri	M02944:147:000000000-AUVRY:1:2103:24692:21651	CCCCTCGCACTACGGCCGCATGTGCCCGATCGAGACCCCGGAAGGCCCGAACATCGGTCTGATCGGTGCTCTCGCGACCTTCGCGCGCATCAACTCGTTCGGATTCATCGAGACCCCGTACCGCAAGGTCGTCGACGGTGTCGTGACCGACCAGATCGACTACCTGACGGCTTCCGAAGAGGTCGACTTCAACATCGCGCAGGCCAACGCCCCGCTCGATGCCAAGGGTCGCTTCCGCGAGAGCCACGTCCTGGCCCGCCCCAAGGGCGGCAGCGGCGAGGTCGACCTGTTCGTCCCCGAGGAGATCGGCTACATCGACGTCTCCCCGCGCCAGATGGTGTCGGTCGCGACCTCGCTCGTGCCCTTCCTCGAGCACGACGACGCACAGCGCGCCC	Bacteria;Actinobacteria;Actinobacteria;Micrococcales;Microbacteriaceae;Microbacterium;Microbacterium_barkeri	Cluster_256	5	0	0	0	0	0	0	0	0	0	0	0	0	0	0	0	0	4	0	1	0	0	0	0	0	0	0	0	0
Bacteria;(1.0);Proteobacteria;(1.0);Alphaproteobacteria;(0.98);Rhizobiales;(0.82);Phyllobacteriaceae;(0.6);Mesorhizobium;(0.54);Mesorhizobium_sp._LC103;(0.47);	Bacteria;Proteobacteria;Alphaproteobacteria;Rhizobiales;Hyphomicrobiaceae;Devosia;Devosia_sp._17-2-E-8	M02944:147:000000000-AUVRY:1:1102:24945:21135	CCCGACGCACTATGGCCGGATCTGCCCGATCGAGACGCCGGAAGGTCCGAACATCGGTCTTATCAACAGCTTGGCGACGTTTGCTCGCGTGAACAAGTATGGCTTCATCGAGACGCCGTACCGCAAGATCGTCAACGGCAAGGTCACCGACGACGTGGTCTATCTGTCGGCGATGGAGGAGGCCAAGCACTACGTCGCGCAGGCCAATGCCGAGCTGACCGACAAGCGTGAATTCGCCAACGACCTGATCGTGGCGCGCCACGCCGGTGACAACGGCCTGACGCCGAAAGAGACCATCGACCTGATGGACGTGTCGCCCAAGCAGATCGTTTCGGTGGCGGCCGCGCTCATCCCGTTCCTCGAGAACGACGACGCCAACCGCGCTC	Bacteria;Proteobacteria;Alphaproteobacteria;Rhizobiales;Hyphomicrobiaceae;Devosia;Devosia_sp._17-2-E-8	Cluster_257	0	0	0	0	0	0	0	0	0	0	0	0	0	0	0	0	0	0	0	0	0	0	0	0	0	0	0	0	0
Bacteria;(1.0);Proteobacteria;(1.0);Alphaproteobacteria;(1.0);Rhizobiales;(1.0);Rhizobiaceae;(1.0);Rhizobium;(1.0);Rhizobium_sp._Root483D2;(0.93);	Bacteria;Proteobacteria;Alphaproteobacteria;Rhizobiales;Rhizobiaceae;Rhizobium;Rhizobium_sp._Root483D2	M02944:147:000000000-AUVRY:1:1102:9860:11399	CCCGACCCATTACGGCCGTATCTGCCCGATCGAAACGCCGGAAGGCCCGAACATCGGTCTGATCAACTCGCTGGCGACCTTTGCCCGCGTCAACAAGTACGGCTTCATCGAAAGCCCTTACCGCAAGATCATCGACGGTAAGGTGACCAAGGATGTCGTCTACCTGTCGGCGATGGAAGAAGCCAAGTATCACGTGGCCCAGGCCAACTCCGAACTCAACGAAGACCAGTCCTTCGTTGAAGAATTCGTTGTTTGCCGTCACGCCGGCGACGTTATGCTCGCACCGCGCGACATCGTGAACCTGATGGACGTTTCGCCAAAGCAGCTCGTGTCTGTTGCAGCAGCGCTCATCCCGTTCCTGGAAAACGACGACGCCAACCGCGCTC	Bacteria;Proteobacteria;Alphaproteobacteria;Rhizobiales;Rhizobiaceae;Rhizobium;Rhizobium_sp._Root483D2	Cluster_259	0	0	0	0	0	0	0	0	0	0	0	0	0	0	0	0	0	0	0	0	0	0	0	0	0	0	0	0	0
Bacteria;(1.0);Proteobacteria;(1.0);Alphaproteobacteria;(1.0);Rhizobiales;(1.0);Hyphomicrobiaceae;(1.0);Devosia;(1.0);Devosia_riboflavina;(0.65);	Bacteria;Proteobacteria;Alphaproteobacteria;Rhizobiales;Hyphomicrobiaceae;Devosia;Devosia_riboflavina	M02944:147:000000000-AUVRY:1:2109:26735:11665	TCCGACCCACTACGGCCGTATCTGCCCGATTGAAACGCCGGAAGGCCCGAATATCGGTCTGATCAACTCGCTCTCGACCTTCGCTCGCGTCAATAAGTACGGTTTCATCGAAACCCCGTACCGCAAGATCGTCGATGGCAAGGTCACCGAGGACGTCGTCTATCTGTCCGCTATGGAAGAGGCCAAGCACTACGTTGCCCAGGCCAACGTCAAGGTGAACAAGGACGGCACGCTGACCGACGATCTGGTCGTGGCTCGCCACGCCGGTGACAACGGCCTGACGCCCAAGGAAAACGTCGACCTTATGGACGTTTCCCCCAAGCAGATGGTGTCCGTTGCCGCCTCGCTGATCCCGTTCCTCGAAAACGACGACGCCAACCGCGCTC	Bacteria;Proteobacteria;Alphaproteobacteria;Rhizobiales;Hyphomicrobiaceae;Devosia;Devosia_riboflavina	Cluster_260	0	0	0	0	0	0	0	0	0	0	0	0	0	0	0	0	0	0	0	0	0	0	0	0	0	0	0	0	0
Bacteria;(1.0);Proteobacteria;(1.0);Gammaproteobacteria;(1.0);Nevskiales;(0.97);Sinobacteraceae;(0.97);Hydrocarboniphaga;(0.91);Hydrocarboniphaga_effusa;(0.86);	Bacteria;Proteobacteria;Gammaproteobacteria;Nevskiales;Sinobacteraceae;Hydrocarboniphaga;Hydrocarboniphaga_effusa	M02944:147:000000000-AUVRY:1:1101:24481:24181	CCCGACCCACTACGGCCGCGTCTGCCCGATCGAAACGCCGGAAGGTCCGAACATCGGTCTGATCAACTCGCTGGCCTGCTACGCGCGCACCAACGACTACGGCTTCCTCGAGACGCCGTATCGCAAGGTCATCGACGGCAAGGTGTCCGACGAAATCGACTACCTGTCGGCGATCGAAGAAGGCCGCTACGTGATCGCGCAGGCGAACTCCGATCTCGACGCCAAGGGCGCGTTCAAGGCCGAGCTGATCAGCTGCCGTTTCCAGAACGAATTCACGCTGATGACGCCCGACAAGGTCCAGTACATGGACGTGTCGCCGCGCCAGATCGTGTCGGTGGCTGCCGCGCTGATTCCGTTCCTCGAGCACGACGACGCCAACCGCGCGC	Bacteria;Proteobacteria;Gammaproteobacteria;Nevskiales;Sinobacteraceae;Hydrocarboniphaga;Hydrocarboniphaga_effusa	Cluster_261	0	0	0	0	0	0	0	0	0	0	0	0	0	0	0	0	0	0	0	0	0	0	0	0	0	0	0	0	0
Bacteria;(1.0);Proteobacteria;(1.0);Gammaproteobacteria;(1.0);Enterobacterales;(1.0);Morganellaceae;(1.0);Xenorhabdus;(1.0);Xenorhabdus_poinarii;(1.0);	Bacteria;Proteobacteria;Gammaproteobacteria;Enterobacterales;Morganellaceae;Xenorhabdus;Xenorhabdus_poinarii	M02944:147:000000000-AUVRY:1:1107:20617:9769	CCCAACTCATTACGGTCGTGTATGTCCAATCGAAACGCCTGAAGGGCCAAACATCGGTCTGATTAACTCATTATCCGTCTATGCGCGTACCAATGAGTATGGTTTCCTGGAGACACCTTACCGCTTAGTGCGTGATGGCGTAGTCACTGATGAAATTCATTACCTGTCTGCGATCGAAGAAGGTAACTACGTTATTGCTCAGGCGAACACCGTATTGGATGAAGAAGGCCACTTTGTTGAAGAATTGGTCACTTGCCGTCATTACGATGAATCCAGCTTGTTCAACCGTGATCAGGTTCAGTACATGGACGTTTCGACACAACAGATCGTGTCCGTCGGTGCTTCTCTGATCCCATTCCTTGAACACGATGACGCCAACCGTGCAT	Bacteria;Proteobacteria;Gammaproteobacteria;Enterobacterales;Morganellaceae;Xenorhabdus;Xenorhabdus_poinarii	Cluster_262	97	0	0	0	0	0	0	0	0	0	0	0	0	0	0	0	17	28	42	27	0	0	0	0	0	0	0	0	0
Bacteria;(1.0);Proteobacteria;(0.97);Alphaproteobacteria;(0.39);Sphingomonadales;(0.25);Sphingomonadaceae;(0.24);Sphingomonas;(0.12);Sphingomonas_mali;(0.0);	None	M02944:147:000000000-AUVRY:1:1107:12266:19613	CATCAGCCACTACGGGCGCATCTGCCCGATCGAAACGCCTGAAGGCACCAACATCGGTCTGATCGCAAGCCTGGGCATTTACTCGAGCATCGACGAGTACGGGTTCCTTCGCACGCCCTATCGCGTGGTGAAGGACGGCAAAGACACCGGCAAGATCATCTACCTGCGTGCCGACGAGGAGATGCGTGCGGTGCTCGCGCCGGCCGACTCGCTGGAAGATGGCGGACGCATCCGCAAGGGCGCGATCATCGCGCGCGTCAACGGCGAACTGTCGCAGGTGGATTCGACCAACGTCGATTACCTGGACATCAGCCCCAAGCAGATCGTGGGTATTTCCGCGGCGCTCATTCCGTTCCTAGAGCACGACGATGCCAACCGCGCCC	Unclassified;Unclassified;Unclassified;Unclassified;Unclassified;Unclassified;Unclassified	Cluster_264	1	0	0	0	0	0	0	0	0	0	0	0	0	0	0	0	0	0	1	0	0	0	0	0	0	0	0	0	0
Bacteria;(1.0);Proteobacteria;(1.0);Alphaproteobacteria;(1.0);Rhizobiales;(0.94);Rhizobiaceae;(0.94);Rhizobium;(0.67);Rhizobium_oryzae;(0.26);	Bacteria;Proteobacteria;Alphaproteobacteria;Rhizobiales;Rhizobiaceae;Rhizobium;Rhizobium_sp._RU36D	M02944:147:000000000-AUVRY:1:1103:11444:5329	CCCGACCCACTACGGCCGTATTTGCCCGATCGAAACGCCGGAAGGCCCGAACATCGGTCTGATCAACTCGCTCGCAACCTTCGCCCGCGTCAACAAGTACGGCTTCATCGAAAGCCCGTACCGCAAGATCACGGACGGCAAGGTCACGACCGAAGTGGTCTACCTCTCGGCCATGGAAGAAGCGAAGTACTACGTCGCCCAGGCAAACTCGGAACTCACCTCGGACGGCCTGTTCGTGGAAGAGTTCGTCGTCTGCCGTCATTCGGGCGAAGTGATGCTCGCGCCGCGCGACACGGTCAACCTCATGGACGTTTCGCCGAAGCAGCTCGTTTCGGTCGCAGCCGCGCTCATTCCGTTCCTTGAGAACGACGACGCGAACCGCGCGC	Bacteria;Proteobacteria;Alphaproteobacteria;Rhizobiales;Rhizobiaceae;Rhizobium;Rhizobium_sp._RU36D	Cluster_265	0	1	0	0	0	0	0	0	0	0	0	0	0	0	0	0	0	0	0	0	0	0	0	0	0	0	0	0	0
Bacteria;(1.0);Proteobacteria;(1.0);Alphaproteobacteria;(1.0);Rhizobiales;(1.0);Rhizobiaceae;(1.0);Agrobacterium;(0.5);Agrobacterium_tumefaciens;(0.43);	Bacteria;Proteobacteria;Alphaproteobacteria;Rhizobiales;Rhizobiaceae;Rhizobium;Rhizobium_sp._NFACC06-2	M02944:147:000000000-AUVRY:1:1101:7246:12663	CCCAACCCACTACGGTCGTATTTGCCCGATTGAAACGCCGGAAGGCCCGAACATCGGTCTGATCAACTCGCTGGCCACCTTTGCCCGCGTCAACAAGTACGGCTTCATCGAAAGCCCGTACCGGAAGATCGTTGACGGCAAGGTGACAACAGACGTGATCTACCTCTCCGCTATGGAAGAGGCCAAGTATTACGTTGCACAGGCTAACTCGTCGCTTGAAACTGATGGTTCGTTCTCGGAAGAGTTCGTTGTTTGCCGTCACTCGGGCGAAGTTATGCTGGCGCCACGCGACAACATCAACCTGATGGACGTTTCGCCGAAGCAGCTCGTTTCGGTCGCTGCGGCTCTCATCCCGTTCCTGGAAAACGACGACGCCAACCGCGCTC	Bacteria;Proteobacteria;Alphaproteobacteria;Rhizobiales;Rhizobiaceae;Rhizobium;Rhizobium_sp._NFACC06-2	Cluster_266	0	0	0	0	0	0	0	0	0	0	0	0	0	0	0	0	0	0	0	0	0	0	0	0	0	0	0	0	0
Bacteria;(1.0);Bacteroidetes;(1.0);Sphingobacteriia;(1.0);Sphingobacteriales;(1.0);Sphingobacteriaceae;(1.0);Pedobacter;(1.0);Pedobacter_sp.;(0.88);	Bacteria;Bacteroidetes;Sphingobacteriia;Sphingobacteriales;Sphingobacteriaceae;Pedobacter;Pedobacter_sp.	M02944:147:000000000-AUVRY:1:1106:28876:16376	CTATACGCACTACGGTCGTTTGTGTACTATTGAAACTCCAGAGGGACCAAACATTGGTTTGATTTCATCTCTGTGTGTTCATGCGAAGATCAATAACTTAGGTTTCATTGAAACTCCATATAAAAAGGTTGAGAATGGTATCGTTGTTGTCGATGAACCGGTTATCTACTTATCTGCTGAAGATGAGGATGGTAAAACGATTGCACAGGCAAACGCTGCTTATGATGATAAAGGTAATTTCACTACTCCTCGTGTAAAAGCACGTTATGAGGGTGACTTCCCGGTTATTGAGCCTGAGAAATTAGACTTAATGGACGTGGCACCTAACCAGATTACATCGATCGCTGCATCGTTGATTCCTTTCCTTGAGCATGATGATGCGAACAGGGCCT	Bacteria;Bacteroidetes;Sphingobacteriia;Sphingobacteriales;Sphingobacteriaceae;Pedobacter;Pedobacter_sp.	Cluster_267	0	0	0	0	0	0	0	0	0	0	0	0	0	0	0	0	0	0	0	0	0	0	0	0	0	0	0	0	0
Bacteria;(1.0);Proteobacteria;(1.0);Gammaproteobacteria;(1.0);Pseudomonadales;(1.0);Pseudomonadaceae;(1.0);Pseudomonas;(1.0);Pseudomonas_fluorescens;(0.3);	Bacteria;Proteobacteria;Gammaproteobacteria;Pseudomonadales;Pseudomonadaceae;Pseudomonas;Pseudomonas_fluorescens	M02944:147:000000000-AUVRY:1:1104:9454:5715	CCCGACGCACTACGGTCGTGTTTGCCCGATCGAAACGCCGGAAGGTCCGAACATCGGTCTGATTAACTCCCTGGCTGCCTATGCGCGCACCAACCAGTACGGCTTCCTCGAGAGCCCGTACCGCGTGGTGAAAGACGCCCTGGTCACCGACGAGATCGTCTTCCTGTCCGCCATCGAAGAAGCTGATCACGTGATCGCTCAGGCTTCGGCCACGATGAACGACAAGAAAGTCCTGATCGACGAACTGGTAGCTGTTCGTCACTTGAACGAGTTCACCGTCAAGGCGCCGGAAGACGTCACCTTGATGGACGTATCGCCCAAGCAGGTAGTTTCGGTTGCAGCATCGCTGATCCCGTTCCTGGAACACGATGACGCCAACCGTGCGT	Bacteria;Proteobacteria;Gammaproteobacteria;Pseudomonadales;Pseudomonadaceae;Pseudomonas;Pseudomonas_fluorescens	Cluster_268	0	0	0	0	0	0	0	0	0	0	0	0	0	0	0	0	0	0	0	0	0	0	0	0	0	0	0	0	0
Bacteria;(1.0);Proteobacteria;(1.0);Betaproteobacteria;(1.0);Nitrosomonadales;(1.0);Methylophilaceae;(1.0);Methylophilus;(1.0);Methylophilus_sp._Leaf459;(0.42);	Bacteria;Proteobacteria;Betaproteobacteria;Nitrosomonadales;Methylophilaceae;Methylophilus;Multi-affiliation	M02944:147:000000000-AUVRY:1:1101:18640:16354	TACCACCCACTATGGCCGTGTATGTCCTATCGAAACACCAGAAGGTCCAAACATTGGTTTGATCAACTCTCTGGCCTTGTATGCGCGTACCAATGACTATGGTTTCCTTGAGACACCGTACCGTTTGGTCGAAGGCAACAAAGTCAGTGATCAGATCAACTTCCTGTCTGCGATTGAAGAAAGCCAGTATGTGATTGCCCAGGCAAACACTGAAGTGGCAAAAGATGGCAGCTTTAAAGAAGACCTGATCTCTGCGCGTTTCCACAATGAATTCACCATGACGCAGCCGGATCGCGTACAGTACATGGACGTGGCGCCAGGACAGATTGTGTCTGTGGCCGCTTCATTGATTCCTTTCCTGGAGCATGATGACGCGAACCGTGCAC	Bacteria;Proteobacteria;Betaproteobacteria;Nitrosomonadales;Methylophilaceae;Methylophilus;Multi-affiliation	Cluster_269	0	0	0	0	0	0	0	0	0	0	0	0	0	0	0	0	0	0	0	0	0	0	0	0	0	0	0	0	0
Bacteria;(1.0);Proteobacteria;(1.0);Alphaproteobacteria;(0.96);Rhizobiales;(0.68);Phyllobacteriaceae;(0.28);Nitratireductor;(0.24);Nitratireductor_basaltis;(0.24);	Bacteria;Proteobacteria;Alphaproteobacteria;Rhizobiales;Bradyrhizobiaceae;Bradyrhizobium;Bradyrhizobium_erythrophlei	M02944:147:000000000-AUVRY:1:1102:6598:12317	TCCCACCCATTACGGCCGTATCTGCCCGATCGAAACGCCGGAAGGTCAGAATATCGGCCTCATCAACTCGCTGGCGACGTTTGCGCGTGTCAACAAATATGGCTTCATCGAAAGCCCGTACCGCAAGATCAAGAGCGGGCAGATGACTGATGAGGTTGTCTATCTCTCAGCGATGGAAGAGCAACGTCATTACGTGGCCCAGGCCAACGTCCGGCTCGATGCCAAGGGCAAGCTGCTCGACGATCTCATCACCGTGCGTCATGCCGGTGAGGTGATGCCGGTGCCGCTTGATCGCGTCGATCTGGTGGACGTGTCGCCCAAGCAGCTCGTTTCGGTTGCCGCTGCCCTCATTCCCTTCCTTGAGAATGACGACGCCAATCGTGCGC	Bacteria;Proteobacteria;Alphaproteobacteria;Rhizobiales;Bradyrhizobiaceae;Bradyrhizobium;Bradyrhizobium_erythrophlei	Cluster_271	22	0	0	0	0	0	0	0	0	0	0	0	0	0	0	0	0	0	0	0	0	0	0	0	0	0	21	1	0
Bacteria;(1.0);Proteobacteria;(0.98);Alphaproteobacteria;(0.97);Rhizobiales;(0.69);Hyphomicrobiaceae;(0.44);Hyphomicrobium;(0.42);Hyphomicrobium_zavarzinii;(0.11);	Bacteria;Proteobacteria;Alphaproteobacteria;Rhizobiales;Hyphomicrobiaceae;Hyphomicrobium;Hyphomicrobium_nitrativorans	M02944:147:000000000-AUVRY:1:2102:5086:24237	CCCCACCCACTACGGCCGCATTTGCCCCATCGAGACGCCCGAAGGCCCAAACATCGGCCTTATCAACTCGTTGGCGACGTTCGCGCGCGTCAACAAGTATGGCTTCATCGAGAGCCCCTATCGCCGGGTGAAGGATAACCGCGTCACCGACGAGGTCGTCTACCTTTCGGCCATGGAGGAAATGCGCCACCACGTCGCCCAGGCCAACGCCGAAGTCGACGCCAAGGGCAAGCTCGTCGACGATCTCATTACCTGCCGCTACCAGGGTGACGTGCTCCTGGTTCCCCGTGAAAAAGTCGACTACATCGACGTGTCGCCGAAGCAGCTCGTCTCTGTCGCCGCCGCGCTCATCCCGTTCCTTGAGAACGATGACGCCAACCGCGCGC	Bacteria;Proteobacteria;Alphaproteobacteria;Rhizobiales;Hyphomicrobiaceae;Hyphomicrobium;Hyphomicrobium_nitrativorans	Cluster_272	34	0	0	0	0	0	0	0	0	0	0	0	0	0	0	0	0	0	0	0	0	0	0	0	0	0	6	12	16
Bacteria;(1.0);Proteobacteria;(1.0);Alphaproteobacteria;(1.0);Sphingomonadales;(0.94);Sphingomonadaceae;(0.86);Sphingobium;(0.36);Sphingobium_japonicum;(0.32);	Bacteria;Proteobacteria;Alphaproteobacteria;Sphingomonadales;Sphingomonadaceae;Sphingopyxis;Multi-affiliation	M02944:147:000000000-AUVRY:1:1104:10161:26170	CCCAACGCACTATGGCCGCATCTGCCCCATTGAAACGCCCGAAGGTCCGAATATCGGCCTGATCAACTCGCTGGCCTCGTTTAGCCGGGTGAATAAATACGGCTTCATCGAAACGCCCTATCGCAAGGTCGTCAATAACAAGGTGACCGACGATGTGGTCTATCTCTCCGCAATGGAAGAGCAGAAGAACACCATCGCGCAGGCGAACGCCGAGCTCAACAAGGACGGCAGCTTTGCCGAGGAACTGATCTCGTCACGCGAATCGGGCGAATTCCTGATGGCACCGCGCGAGAATATCACGCTGATGGACGTTTCGCCCAAGCAGCTCGTTTCGGTCGCCGCCTCGCTCATTCCGTTCCTGGAAAACGATGACGCCAACCGCGCCT	Bacteria;Proteobacteria;Alphaproteobacteria;Sphingomonadales;Sphingomonadaceae;Sphingopyxis;Multi-affiliation	Cluster_273	0	0	0	0	0	0	0	0	0	0	0	0	0	0	0	0	0	0	0	0	0	0	0	0	0	0	0	0	0
Bacteria;(1.0);Proteobacteria;(1.0);Betaproteobacteria;(1.0);Burkholderiales;(1.0);Alcaligenaceae;(1.0);Achromobacter;(1.0);Achromobacter_sp._DH1f;(0.75);	Bacteria;Proteobacteria;Betaproteobacteria;Burkholderiales;Alcaligenaceae;Achromobacter;Achromobacter_sp._DH1f	M02944:147:000000000-AUVRY:1:2102:12642:7691	CCCAACCCACTATGGTCGCGTGTGCCCGATTGAAACGCCGGAAGGCCCGAACATCGGCCTGATCAACTCCATGGCGCTGTACGCTCGCTTGAACGAGTACGGCTTCCTGGAAACGCCTTACCGCAAGATTATCGACGGCCGCGTCAGCGAGCAGATCGATTACCTGTCGGCCATCGAAGAAAGCCACTACGTCATCGCCCAGGCTAACGCCGCGCTCGACGAAGACGGCAAGTTCGTGGACGACCTGGTGGCTTGCCGTGAAGCCGGCGAAACCATGTTGACCGCTCCGGCCAACGTGCACTACATGGACGTTGCCCCGTCGCAGATCGTGTCGGTCGCTGCCTCGCTGATTCCGTTCCTGGAGCACGACGACGCGAACCGCGCAC	Bacteria;Proteobacteria;Betaproteobacteria;Burkholderiales;Alcaligenaceae;Achromobacter;Achromobacter_sp._DH1f	Cluster_274	0	0	0	0	0	0	0	0	0	0	0	0	0	0	0	0	0	0	0	0	0	0	0	0	0	0	0	0	0
Bacteria;(1.0);Proteobacteria;(0.98);Alphaproteobacteria;(0.93);Rhizobiales;(0.71);Rhizobiaceae;(0.27);Rhizobium;(0.24);Rhizobium_sp._JGI_0001005-K05;(0.06);	Bacteria;Proteobacteria;Alphaproteobacteria;Rhizobiales;Hyphomicrobiaceae;Devosia;Devosia_enhydra	M02944:147:000000000-AUVRY:1:1104:12735:11764	TCCGACACATTACGGGCGCATCTGCCCGATCGAGACGCCTGAAGGCCCGAACATCGGTCTCATCAACTCGCTCGCGACCTTTGCGCGCGTCAACAAATACGGCTTCATCGAAAGCCCGTACCGTCGTGTGATCGATGGCAAGGTAACCAGTGACGTTGTGTATCTTTCAGCGATGGAAGAATCCAAGCATCATGTTGCCCAGGCCAACGCCCAGCTGACGGGCGAAAGCACTTTCGTTGATGATCTTGTTGTCTGCCGTCATGCAGGCGACAACGTTATCACACCGCGTGAAAATATCGATCTGATGGACGTTTCGCCCAAGCAGATCGTTTCGGTGGCGGCCGCGCTGATTCCGTTCCTCGAAAATGACGACGCAAACCGCGCCC	Bacteria;Proteobacteria;Alphaproteobacteria;Rhizobiales;Hyphomicrobiaceae;Devosia;Devosia_enhydra	Cluster_275	0	0	0	0	0	0	0	0	0	0	0	0	0	0	0	0	0	0	0	0	0	0	0	0	0	0	0	0	0
Bacteria;(1.0);Proteobacteria;(1.0);Alphaproteobacteria;(1.0);Caulobacterales;(1.0);Caulobacteraceae;(1.0);Caulobacter;(1.0);Caulobacter_vibrioides;(0.74);	Bacteria;Proteobacteria;Alphaproteobacteria;Caulobacterales;Caulobacteraceae;Caulobacter;Multi-affiliation	M02944:147:000000000-AUVRY:1:1112:25236:21155	CCCGACCCACTACGGCCGGATCTGCCCGATCGAAACGCCGGAAGGCCCGAACATCGGTCTGATCAACTCGCTGGCCACCCACGCCCGCGTCAACAAGTACGGCTTCATCGAGAGCCCGTACCGTCGCGTGAAGGACGGCAAGCCGCAGGACGAAGTCGTCTACATGTCGGCGATGGAGGAATCCAAGCACGTCATCGCCCAGTCGAACATCAAGGTGGTCGACGGCGAGATCCTGGAAGACCTGGTCCCGGGCCGCATCAACGGCGAACCGACCCTCCTGCAAAAGGAGACGGTCGACCTGATGGACGTGTCGCCGCGCCAAGTCGTGTCGGTGGCCGCCGCCCTGATCCCGTTCCTCGAAAACGATGACGCCAACCGCGCCC	Bacteria;Proteobacteria;Alphaproteobacteria;Caulobacterales;Caulobacteraceae;Caulobacter;Multi-affiliation	Cluster_276	13	0	0	0	0	0	0	0	0	0	0	0	0	0	0	0	1	8	1	4	0	0	0	0	0	0	0	0	0
Bacteria;(1.0);Proteobacteria;(1.0);Alphaproteobacteria;(1.0);Caulobacterales;(1.0);Caulobacteraceae;(1.0);Brevundimonas;(1.0);Brevundimonas_diminuta;(0.95);	Bacteria;Proteobacteria;Alphaproteobacteria;Caulobacterales;Caulobacteraceae;Brevundimonas;Brevundimonas_diminuta	M02944:147:000000000-AUVRY:1:2113:16158:7290	CCCGACTCACTATGGTCGTGTATGCCCGATCGAGACGCCGGAAGGTCCGAACATCGGTCTGATCAACTCGCTGGCCACTCACGCCCGCGTCAACAAGTACGGCTTCATCGAAAGCCCGTACCGTCGCGTGGTCGAAGGCAAGGCGACGGACGAGGTGGTCTACATCTCGGCCATGGAAGAGGCGAAGCACGTCATCGCCCAGGCCAACATCGAGCTGAAGGACGGCGAGATCGTCGAGGAGCTGGTGCCGGGCCGTATCAACGGCGACTCCCAGCTGCTGACCAAGGAAACGGTCGACATGATGGACGTGTCGCCGAAACAGGTCGTTTCGGTCGCTGCCGCCCTGATCCCCTTCCTGGAAAACGATGACGCCAACCGCGCGC	Bacteria;Proteobacteria;Alphaproteobacteria;Caulobacterales;Caulobacteraceae;Brevundimonas;Brevundimonas_diminuta	Cluster_277	0	4	7	8	4	1	0	9	11	11	15	15	15	21	15	12	0	0	0	0	0	0	0	0	0	0	0	0	0
Bacteria;(1.0);Proteobacteria;(1.0);Alphaproteobacteria;(1.0);Rhizobiales;(1.0);Phyllobacteriaceae;(1.0);Mesorhizobium;(1.0);Mesorhizobium_loti;(0.6);	Bacteria;Proteobacteria;Alphaproteobacteria;Rhizobiales;Phyllobacteriaceae;Mesorhizobium;Multi-affiliation	M02944:147:000000000-AUVRY:1:1104:15212:26247	CCCGACGCATTACGGCCGCATCTGCCCGATCGAGACGCCGGAAGGCCCGAATATCGGTCTGATCAACTCGCTGGCGACCTTCGCACGCGTCAACAAGTACGGTTTCATCGAGAGCCCGTACCGCAAGATCGTCGACGGCAAGCTGACCAATGACGTCGTCTATCTGTCGGCGATGGAAGAGGCCAAGCACCATGTCGCGCAGGCCAACGCCGAGCTCGACAAGAATGGCGGCTTCGTCGACGAATTCGTCATTTGCCGCAGCGCCGGTGAAGTGATGATGGCGCCGCGCGAAAACGTCGACCTGATGGACGTGTCACCGAAGCAGATGGTGTCGGTGGCCGCGGCCCTGATCCCGTTCCTTGAGAACGACGACGCCAACCGCGCTC	Bacteria;Proteobacteria;Alphaproteobacteria;Rhizobiales;Phyllobacteriaceae;Mesorhizobium;Multi-affiliation	Cluster_279	0	0	0	0	0	0	0	0	0	0	0	0	0	0	0	0	0	0	0	0	0	0	0	0	0	0	0	0	0
Bacteria;(1.0);Proteobacteria;(0.85);Epsilonproteobacteria;(0.52);Campylobacterales;(0.52);Helicobacteraceae;(0.52);Helicobacter;(0.47);Helicobacter_pametensis;(0.14);	None	M02944:147:000000000-AUVRY:1:1101:8793:9945	CTCAAAAAACGACGAAAATGCGATGTGTGTGTCCCGTTAATACGCAAAATAAAAACCGATCTCTGTTTATTTTTCGTCTTTCCTTCAACATATTTCAGGAATTATCTCATTTTTAACCTCTCAAAATATTTGTTTATCCATATCCTGTTTACCTACTCCAAAACCTATAAAATGCAGTCATGCCTACATCTCTCCAACTAATCTCATCATGTTCCTTCTTCTCCTTCTCGTCCTGCCCCTCATCTTCAACTCGGCTTCTGCCCTGAAGTGCTACGAAGGCTTGGGTCGTGCTCAATTGGAAACTACCTGCCTTAATGCCAAATATTGCCTTACAATGAAAAGTAAGAATTTCTCTAATCAATCAAAATGTAACAGTTGCTTTTAGGTGGAAGCAGCGTT…	Unclassified;Unclassified;Unclassified;Unclassified;Unclassified;Unclassified;Unclassified	Cluster_280	0	0	0	0	0	0	0	0	0	0	0	0	0	0	0	0	0	0	0	0	0	0	0	0	0	0	0	0	0
Bacteria;(1.0);Proteobacteria;(1.0);Betaproteobacteria;(1.0);Burkholderiales;(1.0);Alcaligenaceae;(1.0);Achromobacter;(1.0);Achromobacter_sp._DH1f;(0.73);	Bacteria;Proteobacteria;Betaproteobacteria;Burkholderiales;Alcaligenaceae;Achromobacter;Achromobacter_sp._DH1f	M02944:147:000000000-AUVRY:1:2106:12708:23635	CCCGACCCACTACGGCCGCGTCTGCCCGATCGAAACGCCGGAAGGCCCGAACATCGGCCTGATCAACTCCATGGCGCTGTACGCTCGCTTGAACGAGTACGGCTTCCTGGAAACGCCTTACCGCAAGATTATCGACGGCCGCGTCAGCGAGCAGATCGATTACCTGTCGGCCATCGAAGAAAGCCACTACGTCATCGCCCAGGCTAACGCCGCGCTCGACGAAGACGGCAAGTTCGTGGACGACCTGGTGGCTTGCCGTGAAGCCGGCGAAACCATGTTGACCGCTCCGGCCAACGTGCACTACATGGACGTTGCCCCGTCGCAGATCGTGTCGGTCGCTGCCTCGCTGATTCCGTTCCTGGAACACGATGACGCCAACCGAGCAC	Bacteria;Proteobacteria;Betaproteobacteria;Burkholderiales;Alcaligenaceae;Achromobacter;Achromobacter_sp._DH1f	Cluster_281	0	0	0	0	0	0	0	0	0	0	0	0	0	0	0	0	0	0	0	0	0	0	0	0	0	0	0	0	0
Bacteria;(1.0);Proteobacteria;(0.91);Alphaproteobacteria;(0.12);Rickettsiales;(0.11);Anaplasmataceae;(0.11);Wolbachia;(0.11);Wolbachia_endosymbiont_of_Onchocerca_ochengi;(0.04);	Bacteria;Proteobacteria;Gammaproteobacteria;Legionellales;Coxiellaceae;Candidatus_Berkiella;Candidatus_Berkiella_aquae	M02944:147:000000000-AUVRY:1:1109:26004:13583	TCAAACTCACTATTCACGTCTTTGCCCAATCGAAACGCCTGAAGGTCCAAACATTGGTTTGATCAACTCCTTAGCTGTGTTTGCGCAACCTAATGAATATGGTTTCCTTGAAGCACCTTATCGTCGTGTAATAGATAGCAAAGTGACTGATGAAATTATTTATCTGTCAGCTATTCAAGAAGGTAATTATGTCATCGCGCAAGCGAATGCTAATTTAGATGCGAAAGGTTATTTAATCGATGCCTTAGTACCTGCTCGTTACCATAATGAATTTACTTACACAACGCCAGAAAAAGTACAGTATATGGGTGTGTCACCCAAGCAGATCGTCTCGGTTGCGGCGTCTTTGATTCCCTTCCTTGAACACGATGATGCGAACCGTGCTT	Bacteria;Proteobacteria;Gammaproteobacteria;Legionellales;Coxiellaceae;Candidatus_Berkiella;Candidatus_Berkiella_aquae	Cluster_282	0	0	0	0	0	0	0	0	0	0	0	0	0	0	0	0	0	0	0	0	0	0	0	0	0	0	0	0	0
Bacteria;(1.0);Proteobacteria;(1.0);Alphaproteobacteria;(1.0);Rhizobiales;(1.0);Rhizobiaceae;(0.99);Ensifer;(0.41);Ensifer_adhaerens;(0.4);	Bacteria;Proteobacteria;Alphaproteobacteria;Rhizobiales;Rhizobiaceae;Shinella;Shinella_sp._DD12	M02944:147:000000000-AUVRY:1:1114:6533:12922	CCCGACCCATTATGGCCGTATCTGCCCGATCGAAACGCCGGAAGGCCCGAACATCGGTCTGATCAACTCGCTCGCAACCTTCGCCCGCGTCAACAAGTACGGCTTCATCGAAAGCCCGTACCGCAAGATCGTCGACGGCAAGGTCACGACGGACGTGGTCTACCTCTCAGCCATGGAAGAGGCCAAGTACCACGTGGCCCAGGCAAACTCGGTACTCGAAAGCGACAACTCGTTCGCTGAAGAGTTCGTCGTCTGCCGTCATGCCGGTGAAGTCATGCTCGCACCGCGCGACCAGATCAACCTGATGGACGTTTCGCCGAAGCAGCTCGTTTCGGTCGCAGCGGCGCTCATCCCGTTCCTCGAGAACGACGACGCCAACCGCGCGC	Bacteria;Proteobacteria;Alphaproteobacteria;Rhizobiales;Rhizobiaceae;Shinella;Shinella_sp._DD12	Cluster_283	0	0	0	0	0	0	0	0	0	0	0	0	0	0	0	0	0	0	0	0	0	0	0	0	0	0	0	0	0
Bacteria;(1.0);Proteobacteria;(1.0);Alphaproteobacteria;(1.0);Rhizobiales;(0.98);Phyllobacteriaceae;(0.86);Mesorhizobium;(0.8);Mesorhizobium_alhagi;(0.21);	Bacteria;Proteobacteria;Alphaproteobacteria;Rhizobiales;Phyllobacteriaceae;Mesorhizobium;Mesorhizobium_alhagi	M02944:147:000000000-AUVRY:1:1109:16061:14249	CCCGACGCATTACGGCCGCATCTGCCCGATCGAAACGCCGGAAGGCCCGAACATCGGCCTGATCAACTCGCTGGCGACGTTTGCCCGCGTCAACAAGTACGGCTTCATCGAGACGCCCTACCGCAAGATCGTCGACGGCAAGGTGACGATGGACGTCAGCTACCTCAGCGCGATGGAGGAGTCCAAGCACTATGTCGCGCAGGCCAACGCCGTGCTCGACAAGGATGGTGGCTTCGTCGATGAATTCGTCATTTGCCGGCATGCCGGCGAAGTGATGATGGCGCCGCGCGAAAACGTCGACCTGATGGACGTGTCGCCGAAGCAGCTCGTTTCGGTCGCCGCGGCGCTGATCCCGTTCCTCGAGAACGACGACGCCAACCGCGCGC	Bacteria;Proteobacteria;Alphaproteobacteria;Rhizobiales;Phyllobacteriaceae;Mesorhizobium;Mesorhizobium_alhagi	Cluster_284	0	0	0	0	0	0	0	0	0	0	0	0	0	0	0	0	0	0	0	0	0	0	0	0	0	0	0	0	0
Bacteria;(1.0);Proteobacteria;(1.0);Alphaproteobacteria;(1.0);Rhodospirillales;(1.0);unclassified;(1.0);Reyranella;(0.93);Reyranella_massiliensis;(0.93);	Bacteria;Proteobacteria;Alphaproteobacteria;Rhodospirillales;unclassified;Reyranella;Reyranella_massiliensis	M02944:147:000000000-AUVRY:1:2114:23421:16451	TCCGACGCATTACGGCCGCATCTGCCCGATCGAAACGCCGGAAGGCCCGAACATCGGTCTGATCAACTCTCTGGCGACCTACGCCCGCGTCAACCAGTACGGCTTCATCGAAAGCCCGTACCGCAAGGTGACGGCCGGCCGCGTCAGCGACGAGGTCGTCTATCTGTCGGCAATGGAGGAGGGCCGCTACACGGTCGCCCAGGCCAATGCCGAGATCGATGCCAAGGGCAAGTTCGTGTCCGAGCTGGTGCAGTGCCGCAAGGGCGGCGAGTACATCCTCGGCCGGCCCGAGACCATCGACTTCGTCGACGTCTCGCCCAAGCAGATCGTCTCCGTCGCCGCGGCGCTGATCCCGTTCCTCGAGAACGACGACGCCAACCGCGCGC	Bacteria;Proteobacteria;Alphaproteobacteria;Rhodospirillales;unclassified;Reyranella;Reyranella_massiliensis	Cluster_285	0	0	0	0	0	0	0	0	0	0	0	0	0	0	0	0	0	0	0	0	0	0	0	0	0	0	0	0	0
Bacteria;(1.0);Proteobacteria;(0.6);Deltaproteobacteria;(0.15);Desulfovibrionales;(0.02);Desulfovibrionaceae;(0.02);Desulfocurvus;(0.02);Desulfocurvus_vexinensis;(0.02);	Bacteria;Proteobacteria;Deltaproteobacteria;Desulfovibrionales;Desulfovibrionaceae;Desulfocurvus;Desulfocurvus_vexinensis	M02944:147:000000000-AUVRY:1:2102:17841:22388	CATCTCGCACTACGGGCGCATCTGCCCCATCGAGACGCCCGAGGGCACGAACATCGGTCTCATCGCGTCGCTGGGCATCTACTCCGGCATCGATGACTACGGCTTCCTGCTGACCCCCTACCGCAAGGTGGAGAACGGCAAGGTCACCGACAAGATCGTCCAGCTCCGCGCCGACGAGGAGATGAAGGCGGTCCTCGCGCCCACCGAGGCGCTGAGCGACAAGCACACCCTGGGCGCCGGGCCGATCCTTGCCCGCGTCGACGGCGAGCTCGCCGAGATCGAGTCCTCGCAGGTGCAGTTCGTTGACATCGCCCCCAAGCAGCTGGTGGGGGTATCGGCGGCGCTGATCCCGTTCCTTGAGCACGACGACGCCAACCGCGCGC	Bacteria;Proteobacteria;Deltaproteobacteria;Desulfovibrionales;Desulfovibrionaceae;Desulfocurvus;Desulfocurvus_vexinensis	Cluster_286	0	0	0	0	0	0	0	0	0	0	0	0	0	0	0	0	0	0	0	0	0	0	0	0	0	0	0	0	0
Bacteria;(1.0);Proteobacteria;(0.63);Epsilonproteobacteria;(0.08);Campylobacterales;(0.08);Helicobacteraceae;(0.08);Wolinella;(0.06);Wolinella_succinogenes;(0.06);	None	M02944:147:000000000-AUVRY:1:1101:15972:11128	GCTCTCTGCCCCCAATGCTTTTTTATCAGGCAACTTTCAGTAAGGGGACTGGCTCCTGGGTGGCGTTCGGATCAGGGACATAAGTAGAGCGGCCTGTCACTCCTGTATTCAGAAGCTGAATCGATAGCTTCAGCTCTTGGGCCTGACGGCTCAGTTCATGCACTGTCACGCCTAAATTACGGGCCAGATCAGCATTGTCATTGGTATCGCTGTCCATGGTGGAGACGGCATCGTTGATCTGCGCCAAACCGCTGGCCTGTTCATTGGAGGCCGTGGAGATTTCGCTGATCAGATGCGTCACGTCCGAGACGGATTGCATGATCTCGTCCATAGTGGAACCGGCCCGTTTGGCA	Unclassified;Unclassified;Unclassified;Unclassified;Unclassified;Unclassified;Unclassified	Cluster_287	0	0	0	0	0	0	0	0	0	0	1	0	0	0	0	0	0	0	0	0	0	0	0	0	0	0	0	0	0
Bacteria;(1.0);Proteobacteria;(1.0);Gammaproteobacteria;(1.0);Enterobacterales;(1.0);Morganellaceae;(1.0);Xenorhabdus;(1.0);Xenorhabdus_nematophila;(1.0);	Bacteria;Proteobacteria;Gammaproteobacteria;Enterobacterales;Morganellaceae;Xenorhabdus;Xenorhabdus_nematophila	M02944:147:000000000-AUVRY:1:1106:10397:6395	CCCGACTCACTATGGTCGTGTATGTCCAATCGAAACGCCTGAAGGTCCGAACATCGGTCTGATTAACTCATTGTCCGTTTACGCGCGTACCAATGAGTATGGTTTCCTTGAAACCCCTTACCGTTTAGTTCGTGATGGTGTAGTGACGGATGAAATCCACTACCTGTCTGCGATCGAAGAAGGTAACTACGTTATTGCACAGGCAAACACTGTATTGGATGAAGAAGGCCACTTCGTTGAAGAATTGGTCACTTGCCGTCATTACGATGAATCCAGCTTGTTCAACCGTGATCAGGTTCAGTACATGGACGTTTCGACACAACAGATCGTGTCCGTCGGTGCTTCCTTGATCCCATTCTTGGAACACGATGACGCAAACCGCGCAT	Bacteria;Proteobacteria;Gammaproteobacteria;Enterobacterales;Morganellaceae;Xenorhabdus;Xenorhabdus_nematophila	Cluster_288	0	27	31	31	10	12	15	4	4	7	1	0	0	0	0	0	0	0	0	0	0	0	0	0	0	0	0	0	0
Bacteria;(1.0);Actinobacteria;(0.99);Actinobacteria;(0.99);Micrococcales;(0.88);Microbacteriaceae;(0.88);Leucobacter;(0.86);Leucobacter_sp._PH1c;(0.35);	Bacteria;Actinobacteria;Actinobacteria;Micrococcales;Microbacteriaceae;Leucobacter;Leucobacter_sp._PH1c	M02944:147:000000000-AUVRY:1:1104:23289:11154	CCCGTCCCACTACGGCCGCATGTGCCCGATTGAGACCCCGGAAGGCCCGAACATTGGCCTGATCGGCGCACTCGCGACGTTCGCCCGCATCAACGCGTTCGGTTTCATCGAGACCCCGTACCGCCGAGTGCTCGACGGTAAGGTCACCGATCAGGTGGATTACCTCACCGCGCACGAAGAGGACGAGTACCTCATCGCGCAGGCTGGCGCTCCGCTCACCAAGGACGGCAAGTTCTCGGAGAAGCAGGTGCTCGCACGCCCCCGTGGCTCCGAGGTGATCCTGGTCGACGCCGGGCGCGTTGACTACATGGACGTCTCGCCGCGCCAGATGGTGTCGGTCGCGACCTCGCTCATTCCATTCCTCGAGCACGACGATGCGAACCGCGCGC	Bacteria;Actinobacteria;Actinobacteria;Micrococcales;Microbacteriaceae;Leucobacter;Leucobacter_sp._PH1c	Cluster_289	20	0	0	0	0	0	0	0	0	0	0	0	0	0	0	0	2	9	3	8	0	0	0	0	0	0	0	0	0
Bacteria;(1.0);Proteobacteria;(1.0);Gammaproteobacteria;(1.0);Pseudomonadales;(1.0);Pseudomonadaceae;(1.0);Pseudomonas;(1.0);unclassified;(0.22);	Bacteria;Proteobacteria;Gammaproteobacteria;Pseudomonadales;Pseudomonadaceae;Pseudomonas;Pseudomonas_sp._EGD-AK9	M02944:147:000000000-AUVRY:1:1102:7322:10559	CCCGACCCACTACGGCCGTGTGTGCCCGATCGAGACGCCTGAAGGTCCGAACATCGGTCTGATCAACTCCCTGGCTGCCTATGCGCGCACCAACCAGTACGGTTTCCTCGAGAGCCCGTATCGTGTGGTGAAGGCTGGTCTGGTGACCGACGAAATCGTCTTCCTGTCCGCCATTGAAGAGGCCGATCACGTGATCGCCCAGGCTTCGGCGACCATGAACGACAAAGGCATTCTGGTCGATGAACTGGTTGCCGTGCGTCACCTGAACGAGTTCACCGTCAAGGCGCCGGAAGACGTCACCCTGATGGACGTGTCGCCGAAGCAGGTCGTTTCCGTCGCTGCCTCGCTGATCCCGTTCCTCGAGCACGACGACGCCAACCGCGCAC	Bacteria;Proteobacteria;Gammaproteobacteria;Pseudomonadales;Pseudomonadaceae;Pseudomonas;Pseudomonas_sp._EGD-AK9	Cluster_290	0	0	0	0	0	0	0	0	0	0	0	0	0	0	0	0	0	0	0	0	0	0	0	0	0	0	0	0	0
Bacteria;(1.0);Proteobacteria;(1.0);Alphaproteobacteria;(1.0);Rhizobiales;(1.0);Phyllobacteriaceae;(1.0);Aminobacter;(0.95);Aminobacter_sp._Root100;(0.86);	Bacteria;Proteobacteria;Alphaproteobacteria;Rhizobiales;Phyllobacteriaceae;Aminobacter;Aminobacter_sp._Root100	M02944:147:000000000-AUVRY:1:1104:17352:2686	TCCGACCCACTATGGCCGTATCTGCCCGATTGAAACGCCGGAAGGCCCGAACATCGGTCTGATCAACTCGCTGGCCACCTTTGCCCGCGTCAACAAGTACGGCTTCATCGAGAGCCCGTACCGCAAGATCGTCGATGGCAAGCTGACCAACGAGGTCGTCTATCTCTCGGCTATGGAAGAGGCCAAGCACTTCGTTGCTCAGGCCAACGCCGAGCTCGACAAGAACGGCCACTTCGTCGACGAGTTCGTCATTTGCCGTAACGCCGGCGAAGTGATGATGGCGCCGCGTGAAAACGTCGACCTTATGGACGTTTCGCCGAAGCAGATGGTGTCGGTCGCAGCTGCGCTGATCCCATTCCTGGAAAACGACGACGCCAACCGCGCTC	Bacteria;Proteobacteria;Alphaproteobacteria;Rhizobiales;Phyllobacteriaceae;Aminobacter;Aminobacter_sp._Root100	Cluster_291	0	0	0	0	0	0	0	0	0	0	0	0	0	0	0	0	0	0	0	0	0	0	0	0	0	0	0	0	0
Bacteria;(1.0);Proteobacteria;(1.0);Alphaproteobacteria;(1.0);Caulobacterales;(1.0);Caulobacteraceae;(1.0);Brevundimonas;(1.0);Brevundimonas_diminuta;(0.97);	Bacteria;Proteobacteria;Alphaproteobacteria;Caulobacterales;Caulobacteraceae;Brevundimonas;Brevundimonas_diminuta	M02944:147:000000000-AUVRY:1:1107:23154:12374	CCCGACCCACTACGGTCGTGTATGCCCGATTGAAACGCCGGAAGGCCCGAACATCGGTCTGATCAACTCGCTGGCCACTCACGCCCGCGTCAACAAGTACGGCTTCATCGAAAGCCCGTACCGTCGCGTGGTCGAAGGCAAGGCGACGGACGAGGTGGTCTACATCTCGGCCATGGAAGAGGCGAAGCACGTCATCGCCCAGGCCAACATCGAGCTGAAGGACGGCGAGATCGTCGAGGAGCTGGTGCCGGGCCGTATCAACGGCGACTCCCAGCTGCTGACCAAGGAAACGGTCGACATGATGGACGTGTCGCCGAAACAGGTCGTTTCGGTCGCTGCCGCCCTGATCCCCTTCCTGGAAAACGATGACGCCAACCGCGCGC	Bacteria;Proteobacteria;Alphaproteobacteria;Caulobacterales;Caulobacteraceae;Brevundimonas;Brevundimonas_diminuta	Cluster_292	1	1	5	7	0	0	0	10	16	19	16	10	7	13	17	15	0	0	0	0	0	0	1	0	0	0	0	0	0
Bacteria;(1.0);Proteobacteria;(1.0);Alphaproteobacteria;(1.0);Caulobacterales;(1.0);Caulobacteraceae;(1.0);Brevundimonas;(1.0);Brevundimonas_diminuta;(1.0);	Bacteria;Proteobacteria;Alphaproteobacteria;Caulobacterales;Caulobacteraceae;Brevundimonas;Brevundimonas_diminuta	M02944:147:000000000-AUVRY:1:1108:18896:15420	CCCGACACACTACGGCCGCATCTGCCCGATCGAAACGCCGGAAGGCCCGAACATCGGTCTGATCAACTCCCTGGCCACCCACGCCCGCGTGAATAAGTACGGCTTCATCGAAAGCCCGTACCGTCGCGTGGTCGAAGGCAAGGCGACGGAAGAGGTGGTCTACATCTCGGCCATGGAAGAGGCGAAGCACGTCATCGCCCAGGCCAACATCGACCTGAAGGACGGCGAGATCGTCGAGGAGCTGGTGCCGGGCCGTATCAACGGCGACTCCCAGCTGCTGACCAAGGAAACGGTCGACATGATGGACGTGTCGCCGAAACAGGTCGTTTCGGTCGCCGCCGCCCTGATCCCCTTCCTGGAAAACGACGACGCCAACCGCGCGC	Bacteria;Proteobacteria;Alphaproteobacteria;Caulobacterales;Caulobacteraceae;Brevundimonas;Brevundimonas_diminuta	Cluster_293	0	0	0	0	0	0	0	0	0	0	0	0	0	0	0	0	0	0	0	0	0	0	0	0	0	0	0	0	0
Bacteria;(1.0);Proteobacteria;(1.0);Alphaproteobacteria;(1.0);Caulobacterales;(0.99);Caulobacteraceae;(0.99);unclassified;(0.99);Caulobacteraceae_bacterium_OTSz_A_272;(0.99);	Bacteria;Proteobacteria;Alphaproteobacteria;Caulobacterales;Caulobacteraceae;unclassified;Caulobacteraceae_bacterium_OTSz_A_272	M02944:147:000000000-AUVRY:1:1113:11344:10902	CCCGACGCACTACGGCCGCATCTGCCCGATCGAAACGCCGGAAGGCCCGAACATCGGTCTGATCAACTCGCTCGCGACGCACGCCCGCGTCAACAAGTACGGCTTCATCGAAAGCCCATACCGCAAAGTCGCAAACGGCAAGCCGTCGAAAGAGATCGTCTATCTCTCGGCGATGGAAGAGGCCAAGCACAAGATCGCGCAGGCCAACGCCATCATCGACGAGAAGGGCAACCTCACCGAAGAGTTCGTGCAGGCCCGTGAAAACGGCGAAGCGCAACTCATCGCGCGCGAAGAAATCGATCTCATGGACGTGTCGCCGAAGCAGGTTGTTTCGGTCGCCGCGGCGCTCATTCCGTTCCTCGAGAACGACGACGCCAACCGCGCGC	Bacteria;Proteobacteria;Alphaproteobacteria;Caulobacterales;Caulobacteraceae;unclassified;Caulobacteraceae_bacterium_OTSz_A_272	Cluster_294	0	0	0	0	0	0	0	0	0	0	0	0	0	0	0	0	0	0	0	0	0	0	0	0	0	0	0	0	0
Bacteria;(1.0);Proteobacteria;(1.0);Gammaproteobacteria;(0.96);Pseudomonadales;(0.96);Moraxellaceae;(0.93);Perlucidibaca;(0.93);Perlucidibaca_piscinae;(0.93);	Bacteria;Proteobacteria;Gammaproteobacteria;Pseudomonadales;Moraxellaceae;Perlucidibaca;Perlucidibaca_piscinae	M02944:147:000000000-AUVRY:1:1113:17119:15998	TCCGACCCACTATGGTCGTGTGTGCCCGATCGAAACGCCGGAAGGCCCGAACATCGGTCTGATCAACTCGCTGTCGAGCTTCGCCCGCACCAACGAGTACGGCTTCCTGGAGTCGCCGTATCGCAAGGTGATCGACGGCAAGGTGACCGACGACTACGTCTACCTGTCCGCCATCGAGGAAGCCGAGCACGTCATCGCCCAGGCCGACTCGCTGATGGATGACAAGGGCTATCTGGCCGGTGACCTCGTGGCCGTGCGCCACAAGAACGAATTCACCGTGATGGCGCCGGAAAAGGTCACCTACATGGACGTGTCTCCGCGTCAGGTGGTCTCGGTCGCTGCCTCGCTGATCCCGTTCCTCGAGCACGACGACGCCAACCGCGCCC	Bacteria;Proteobacteria;Gammaproteobacteria;Pseudomonadales;Moraxellaceae;Perlucidibaca;Perlucidibaca_piscinae	Cluster_295	0	0	0	0	0	0	0	0	0	0	0	0	0	0	0	0	0	0	0	0	0	0	0	0	0	0	0	0	0
Bacteria;(1.0);Proteobacteria;(1.0);Betaproteobacteria;(1.0);Burkholderiales;(1.0);Alcaligenaceae;(1.0);Achromobacter;(0.88);Achromobacter_xylosoxidans;(0.81);	Bacteria;Proteobacteria;Betaproteobacteria;Burkholderiales;Alcaligenaceae;Achromobacter;Multi-affiliation	M02944:147:000000000-AUVRY:1:2114:22896:18333	CCCGACCCACTACGGCCGCGTCTGCCCGATCGAAACGCCGGAAGGCCCGAACATCGGCCTGATCAACTCCATGGCGCTGTACGCTCGCCTGAACGAGTACGGCTTCCTGGAAACGCCTTACCGCAAGATCATCGACGGCAAGGTCAGCGACCAGATCGACTACCTGTCGGCCATCGAGGAAAGCCACTACGTCATCGCGCAGGCCAACGCCGCGCTGGACGAAGACGGCCGTTTCGTCGACGACCTGGTGGCCTGCCGCGAAGCGGGCGAAACCATGCTGACCGCGCCGGCCAACGTGCACTACATGGACGTGGCCCCGTCGCAGATCGTGTCGGTCGCCGCCTCGCTGATTCCGTTCCTGGAGCACGACGACGCGAACCGCGCGC	Bacteria;Proteobacteria;Betaproteobacteria;Burkholderiales;Alcaligenaceae;Achromobacter;Multi-affiliation	Cluster_297	0	0	0	0	0	0	0	0	0	0	0	0	0	0	0	0	0	0	0	0	0	0	0	0	0	0	0	0	0
Bacteria;(1.0);Proteobacteria;(1.0);Gammaproteobacteria;(1.0);Xanthomonadales;(1.0);Xanthomonadaceae;(1.0);Stenotrophomonas;(0.99);Stenotrophomonas_maltophilia;(0.99);	Bacteria;Proteobacteria;Gammaproteobacteria;Xanthomonadales;Xanthomonadaceae;Stenotrophomonas;Stenotrophomonas_maltophilia	M02944:147:000000000-AUVRY:1:1106:16021:17252	CGTGACCCACTACGGCCGCGTCTGCCCCATCGAAACGCCTGAAGGCCCGAACATCGGCCTGATCAACTCGCTGGCCGTGTACGCCCGCACCAACCAGTACGGTTTCCTCGAGACCCCGTACCGCAAGGTCGTGGACGGCAAGGTCTATGACGAAGTCGAGTTCCTGTCGGCCATCGAAGAAAACGAGTACGTCATTGCGCAGGCCAACGCCCTGACCAATGCCGACAGCGTGCTGACCGAGCAGTTCGTTCCGTGCCGCTTCCAGGGCGAGTCGCTGCTGAAGCCGCCGGCGGAAGTCCACTTCATGGACGTCTCGCCGATGCAGACCGTGTCGATCGCGGCCGCGCTGGTTCCGTTCCTGGAGCACGATGACGCCAACCGTGCAC	Bacteria;Proteobacteria;Gammaproteobacteria;Xanthomonadales;Xanthomonadaceae;Stenotrophomonas;Stenotrophomonas_maltophilia	Cluster_298	0	0	0	0	0	0	0	0	0	0	0	0	0	0	0	0	0	0	0	0	0	0	0	0	0	0	0	0	0
Bacteria;(1.0);Bacteroidetes;(1.0);Flavobacteriia;(1.0);Flavobacteriales;(1.0);Flavobacteriaceae;(1.0);Flavobacterium;(0.97);Flavobacterium_frigidimaris;(0.81);	Bacteria;Bacteroidetes;Flavobacteriia;Flavobacteriales;Flavobacteriaceae;Flavobacterium;Flavobacterium_frigidimaris	M02944:147:000000000-AUVRY:1:1102:25206:9985	CTATACACACTATGGTCGTTTATGTCCGATTGAAACTCCAGAGGGACCAAACATTGGTTTGATTTCATCTCTTGGTGTTTATGCAAAAGTTAACGGAATGGGTTTCATCGAAACTCCATACCGTAAAGTTACAGATGGTGTAGTAGATTTAGAAAGTACACCTATCTATTTAAGTGCTGAAGAAGAAGAAGGAAAAATGATTGCTCAGGCAAACATTGAAATGGATGAGACTGGTAAAATCACGGCAACTAATGTTATTGCTCGTGAGGAAGGTGACTTCCCGGTTGTTGAGCCTTCTGCAGTACACTATACAGACGTTGCTCCTAACCAGATTGCTTCTATCTCGGCTTCATTGATTCCTTTCTTGGAACATGATGATGCGAATAGAGCCT	Bacteria;Bacteroidetes;Flavobacteriia;Flavobacteriales;Flavobacteriaceae;Flavobacterium;Flavobacterium_frigidimaris	Cluster_299	0	0	0	0	0	0	0	0	0	0	0	0	0	0	0	0	0	0	0	0	0	0	0	0	0	0	0	0	0
Bacteria;(1.0);Bacteroidetes;(1.0);unclassified;(0.76);unclassified;(0.76);unclassified;(0.76);unclassified;(0.76);unclassified;(0.76);	Bacteria;Bacteroidetes;Chitinophagia;Chitinophagales;Chitinophagaceae;Sediminibacterium;Sediminibacterium_sp._C3	M02944:147:000000000-AUVRY:1:1104:22176:7408	CTATTCACACTATGGTCGTTTGTGTACCATTGAAACTCCGGAAGGACCGAACATCGGTTTGATCTCTACACTTTGCGTACACGCTACCATTAACGATATGGGCTTTATTGAAACGCCTTATCGTAAAGTAGTAAATGGTAAAGTGAACATGAAAGAACTCACTTTCCTGAGTGCTGAAGAAGAAGATACTGCTAAGATCGCACAGAGTAATTCACCATTAACTGAGAAGGGTGAGTTTGCAGAAGATAAAGTTGTATCACGTGAAACAGGTGACTTCCCAATTCTCGATAAAGAAGAAGTGGAATACATGGACGTAGCTCCTAACCAGATTGTTGGTCTGAGTGCTTCACTGATTCCATTCCTTGAACATGATGATGCCAACCGTGCGT	Bacteria;Bacteroidetes;Chitinophagia;Chitinophagales;Chitinophagaceae;Sediminibacterium;Sediminibacterium_sp._C3	Cluster_300	0	0	0	0	0	0	0	0	0	0	0	0	0	0	0	0	0	0	0	0	0	0	0	0	0	0	0	0	0
Bacteria;(1.0);Bacteroidetes;(1.0);Sphingobacteriia;(1.0);Sphingobacteriales;(1.0);Sphingobacteriaceae;(1.0);Sphingobacterium;(1.0);Sphingobacterium_siyangense;(0.58);	Bacteria;Bacteroidetes;Sphingobacteriia;Sphingobacteriales;Sphingobacteriaceae;Sphingobacterium;Multi-affiliation	M02944:147:000000000-AUVRY:1:1104:23171:7761	CTATACACACTACGGTCGTCTTTGTACAATTGAAACTCCTGAGGGTCCAAACATCGGTTTGATCTCCTCATTGGCTGTACATGCGAAAATTAACCACTTAGGATTTATCGAGACTCCTTACCGTAAGGTAAAAGATGGGGTTGTTGTGGTTGACGAGCCAGTCGTATATTTATCTGCTGAGGATGAAGATGGTAAAACAATCGCACAAGCGAATGCTTTGTATGATGACAAAGGTAATTTCGAAGATGCGAAAGTGAAAGCCAGATATGAGGGTGACTTCCCAATTATCGAGCCTAATATGCTTGATTATATGGACGTTGCTCCAAACCAAATTACATCTATTGCGGCTTCATTAATTCCTTTCTTGGAACATGATGATGCCAACCGTGCAT	Bacteria;Bacteroidetes;Sphingobacteriia;Sphingobacteriales;Sphingobacteriaceae;Sphingobacterium;Multi-affiliation	Cluster_302	41	0	0	0	0	0	0	0	0	0	0	0	0	0	0	0	9	13	21	7	0	0	0	0	0	0	0	0	0
Bacteria;(1.0);Bacteroidetes;(1.0);Sphingobacteriia;(0.99);Sphingobacteriales;(0.99);Sphingobacteriaceae;(0.99);Pedobacter;(0.99);Pedobacter_xixiisoli;(0.77);	Bacteria;Bacteroidetes;Sphingobacteriia;Sphingobacteriales;Sphingobacteriaceae;Pedobacter;Pedobacter_xixiisoli	M02944:147:000000000-AUVRY:1:1112:22148:15914	CTATACGCACTACGGTCGTTTGTGTACTATCGAAACTCCAGAGGGACCAAACATCGGTTTGATTTCGTCACTTTGTGTTCACGCAAAAATCAACAGCTTAGGTTTTATCGAAACTCCTTACAAAAAGGTAGTGGATGGTAAAGTAGCTATGAACGAAGATGTAATTTACTTATCAGCAGAAGACGAGGATGGTAAAACTATCGCCCAAGCTAATGCTCAGTACGATGATAAAGGTAATTTCTCTACGCCACGTGTTAAAGCACGTTACGAGGGTGACTTTCCGATTATCGAGCCTGAGAAATTAGACTTGATGGATATTGCACCTAACCAAATTACCTCTATCGCAGCTTCATTGATTCCTTTCTTGGAGCATGATGATGCGAACAGGGCGT	Bacteria;Bacteroidetes;Sphingobacteriia;Sphingobacteriales;Sphingobacteriaceae;Pedobacter;Pedobacter_xixiisoli	Cluster_303	0	0	0	0	0	0	0	0	0	0	0	0	0	0	0	0	0	0	0	0	0	0	0	0	0	0	0	0	0
Bacteria;(1.0);Proteobacteria;(0.83);Epsilonproteobacteria;(0.32);Campylobacterales;(0.32);Helicobacteraceae;(0.32);Helicobacter;(0.32);Helicobacter_sp._MIT_11-5569;(0.14);	Bacteria;Bacteroidetes;unclassified;unclassified;unclassified;unclassified;Multi-affiliation	M02944:147:000000000-AUVRY:1:2113:17564:11037	TTCTACGCACTATGCTAGACTTTGTCCTATTGAAACGCCTGAAGGTCCTAACATTGGTTTAATTAACTCCTTAGCCGTTTTCTCGCGTCCAAACGAATATGGTTTCTTAGAAGCGCCATATCGTCGCGTAATCAATGGCCATGTCACCGATGAAATTCATTATTTATCAGCCATTGAAGAAGGCAAATTTGTTATTGCGCAGGCCAATGCAAGTACTAGCGCTAAAGGTCAATTAACCGATGAATTAGTGCCCTGTCGTCATCGTAATGAGTTTGCGTTTACTAGCGCAGATAAAGTGGAATATATGGACGTTTCGCCCAAACAGATCGTATCCGTTGCGGCATCTCTTATTCCTTTCCTTGAACACGATGATGCTAACCGAGCGC	Bacteria;Bacteroidetes;unclassified;unclassified;unclassified;unclassified;Multi-affiliation	Cluster_305	88	0	0	0	0	0	0	0	0	0	0	0	0	0	0	0	0	0	0	0	0	0	0	0	0	0	68	11	9
Bacteria;(1.0);Proteobacteria;(1.0);Gammaproteobacteria;(1.0);Enterobacterales;(1.0);Yersiniaceae;(1.0);Serratia;(1.0);Serratia_liquefaciens;(1.0);	Bacteria;Proteobacteria;Gammaproteobacteria;Enterobacterales;Yersiniaceae;Serratia;Serratia_liquefaciens	M02944:147:000000000-AUVRY:1:1106:12053:20761	CCCAACCCACTATGGTCGCGTGTGCCCGATTGAAACGCCTGAAGGTCCAAACATCGGTCTGATCAACTCCTTGTCCGTGTACGCACAGACAAACGAGTATGGCTTCCTGGAAACTCCGTACCGCCGCGTGCGTGACGGTTTGGTTACCGATGAAATCAACTATCTGTCTGCTATTGAAGAAGGCAACTTCGTTATCGCTCAGGCGAACTCCAACCTGGACGAAGACGGCCGCTTCATAGAAGACCTGGTCACCTGTCGTAGCAAAGGCGAATCAAGCCTGTTCAGCCGCGATCAGGTTGACTATATGGACGTATCAACCCAGCAGGTTGTTTCCGTTGGTGCCTCACTGATTCCATTCCTGGAACACGATGACGCCAACCGTGCAT	Bacteria;Proteobacteria;Gammaproteobacteria;Enterobacterales;Yersiniaceae;Serratia;Serratia_liquefaciens	Cluster_306	0	0	0	1	0	0	1	4	1	3	7	3	2	7	5	2	0	0	0	0	0	0	0	0	0	0	0	0	0
Bacteria;(1.0);Proteobacteria;(1.0);Alphaproteobacteria;(1.0);Caulobacterales;(0.98);Caulobacteraceae;(0.93);Brevundimonas;(0.93);unclassified;(0.3);	Bacteria;Proteobacteria;Alphaproteobacteria;Caulobacterales;Caulobacteraceae;Brevundimonas;Multi-affiliation	M02944:147:000000000-AUVRY:1:1106:12635:8079	CCCGACCCACTACGGCCGCATCTGCCCGATTGAAACGCCGGAAGGCCCGAACATCGGCCTGATCAACTCGCTGGCCACCCACGCGCGCGTCAACAAGTACGGATTCATCGAGAGCCCGTATCGTCGCGTGAAGGACGGTCAGGCCCAGAACGAGGTGGTCTACATCTCGGCCATGGAGGAGTCGAAGTACACGATCGCTCAGGCCAACATCGAACTGAAGAACGGCCAGATCGTCGAAGAACTGGTCCCCGGCCGGATCAACGGTGAATCCCAGCTCCTGAACAAGGACGCCGTGGACATGATGGACGTGTCGCCGAAGCAGGTTGTTTCGGTCGCTGCGGCCCTGATCCCGTTCCTGGAAAACGATGACGCCAACCGCGCAC	Bacteria;Proteobacteria;Alphaproteobacteria;Caulobacterales;Caulobacteraceae;Brevundimonas;Multi-affiliation	Cluster_307	0	0	0	0	0	0	0	0	0	0	0	0	0	0	0	0	0	0	0	0	0	0	0	0	0	0	0	0	0
Bacteria;(1.0);Proteobacteria;(1.0);Alphaproteobacteria;(1.0);Rhizobiales;(1.0);Bradyrhizobiaceae;(1.0);Afipia;(1.0);Afipia_sp._OHSU_II-uncloned;(0.14);	Bacteria;Proteobacteria;Alphaproteobacteria;Rhizobiales;Bradyrhizobiaceae;Afipia;Multi-affiliation	M02944:147:000000000-AUVRY:1:2102:5720:9533	TCCGACGCACTACGGCCGTATCTGCCCGATTGAGACGCCGGAAGGCCCGAACATCGGTCTGATCAACTCGCTCGCGACCTTCGCGCGCGTGAACAAGTACGGCTTCGTGGAAACGCCTTACCGCAAGGTCAAGGACGGCCGCGTGACCGACGATGTGGTTTATCTCTCCGCGATGGAAGAGGGCCGCTACCGCGTCGCTCAGGCGAACGTGCCGCTCGATAACAAGGGCCGCTTCACCGACGATCTCGTGATCTGCCGTCACGCGGGCGAAGTTCTGCAGCTGCCGCCGGACCGCGTCGACTACATGGACGTGTCGCCGAAGCAGCTCGTTTCGGTCGCTGCGGCGCTGATCCCGTTCCTTGAGAACGACGACGCCAACCGCGCGC	Bacteria;Proteobacteria;Alphaproteobacteria;Rhizobiales;Bradyrhizobiaceae;Afipia;Multi-affiliation	Cluster_308	2	0	0	0	0	0	0	0	0	0	0	0	0	0	0	0	0	0	0	1	0	0	1	0	0	0	0	0	0
Bacteria;(1.0);Proteobacteria;(0.69);Epsilonproteobacteria;(0.16);Campylobacterales;(0.16);Helicobacteraceae;(0.16);Wolinella;(0.06);Wolinella_succinogenes;(0.06);	None	M02944:147:000000000-AUVRY:1:1102:11784:11837	GGCTTGCTGGCAACCGAACTGCCTGCGGTCCTGGCAGAGCTGGAGTTGGCAGGCTGCATCGAGCCTCTGGCAGACGGACGATTTCAACGCTTGAAGCCTTAAGGGCCATAGGGCAGTTCCTAGGACGCCAGCCCTGCCTTCAAGAGGTATCATGACGAATACGTAAGGGCCTTGAGGCCCAAGCCATTTCTCCCTTCAGGAAACGTCATGTCATACCCATCGCGCGTCAAGATTGTGGAGGTCGGCCCTCGGGACGGCCTGCAAAACGAAAAAGAATTTATTCCCACCGATATCAAAGTCGAACTGGTCAACCGTTTGTCCAATGCGGGCTTTGCAAACGTGGAAGCGGCTTCCTTTGTCTCGCCCAAATGGGTGCCACAAATGGCGGACGGCGCAGAGG	Unclassified;Unclassified;Unclassified;Unclassified;Unclassified;Unclassified;Unclassified	Cluster_310	2	0	0	0	0	0	0	0	0	0	0	0	0	0	0	0	0	0	1	1	0	0	0	0	0	0	0	0	0
Bacteria;(1.0);Proteobacteria;(1.0);Gammaproteobacteria;(1.0);Pseudomonadales;(1.0);Pseudomonadaceae;(1.0);Pseudomonas;(1.0);Pseudomonas_chlororaphis;(1.0);	Bacteria;Proteobacteria;Gammaproteobacteria;Pseudomonadales;Pseudomonadaceae;Pseudomonas;Pseudomonas_chlororaphis	M02944:147:000000000-AUVRY:1:1106:24768:25785	CCCGACTCACTATGGTCGTGTATGTCCAATCGAAACGCCTGAAGGTCCGAACATCGGTCTGATCAACTCCCTGGCCGCCTATGCTCGCACCAACCAGTACGGCTTCCTCGAGAGCCCGTACCGTGTGGTGAAAGAAGGTCTGGTGACCGACGAAATCGTGTTCCTGTCCGCTATCGAAGAGGCCGATCACGTGATCGCCCAGGCTTCGGCGACCATGAACGACAAAGGTCAGCTGATCGACGAGCTGGTAGCTGTTCGTCACCTGAACGAATTCACCGTCAAGGCGCCAGAAGACGTCACCTTGATGGACGTTTCGCCGAAGCAGGTAGTTTCGGTTGCGGCGTCGCTGATTCCGTTCCTCGAGCACGACGACGCCAACCGTGCGT	Bacteria;Proteobacteria;Gammaproteobacteria;Pseudomonadales;Pseudomonadaceae;Pseudomonas;Pseudomonas_chlororaphis	Cluster_311	1	20	12	22	18	10	20	2	2	4	1	0	0	1	0	0	0	0	0	0	0	0	1	0	0	0	0	0	0
Bacteria;(1.0);Proteobacteria;(1.0);Alphaproteobacteria;(1.0);Sphingomonadales;(0.99);Sphingomonadaceae;(0.96);Sphingopyxis;(0.81);Sphingopyxis_sp._RIFCSPHIGHO2_01_FULL_65_24;(0.22);	Bacteria;Proteobacteria;Alphaproteobacteria;Sphingomonadales;Sphingomonadaceae;Sphingopyxis;Sphingopyxis_sp._RIFCSPHIGHO2_01_FULL_65_24	M02944:147:000000000-AUVRY:1:1102:9319:3453	CCCGACGCACTATGGCCGCATCTGCCCGATCGAAACGCCGGAAGGCCCGAACATCGGTCTGATCAACTCGCTCGCCACCTTCGCGCGCGTGAACAAATACGGCTTCATCGAAACCCCGTACCGCAAGATCATCGACGGCAAGGTCACCACCGACGTCGTCTATCTGTCGGCGATGGAAGAGCAGAAGCACACTGTCGCACAGGCGAACGCCGACCTGCATGAGGATGGCAGCTTCGTCGACGACCTGATCTCGGCACGCGAAGCGGGCGAATTCCTGATGGCGCCCAAGGGTCAGATCACCCTGATGGACGTGTCGCCGAAGCAGCTGGTTTCGGTTGCGGCATCGCTCATTCCGTTCCTGGAAAACGATGACGCCAACCGCGCGC	Bacteria;Proteobacteria;Alphaproteobacteria;Sphingomonadales;Sphingomonadaceae;Sphingopyxis;Sphingopyxis_sp._RIFCSPHIGHO2_01_FULL_65_24	Cluster_312	0	0	0	0	0	0	0	0	0	0	0	0	0	0	0	0	0	0	0	0	0	0	0	0	0	0	0	0	0
Bacteria;(1.0);Proteobacteria;(1.0);Gammaproteobacteria;(1.0);Enterobacterales;(1.0);Erwiniaceae;(1.0);Pantoea;(1.0);Pantoea_sp._3.5.1;(0.79);	Bacteria;Proteobacteria;Gammaproteobacteria;Enterobacterales;Erwiniaceae;Pantoea;Pantoea_sp._3.5.1	M02944:147:000000000-AUVRY:1:1108:16585:19494	CCCAACGCACTACGGTCGTGTCTGCCCAATCGAAACCCCTGAAGGTCCGAACATCGGCCTGATCAACTCCTTGTCTGTCTATGCACAGACCAACGAGTACGGTTTCCTTGAAACACCTTATCGTCGCGTTATCGATGGTTTAGTGTCTGACGAGATACACTACCTCTCCGCTATCGAAGAGGGTAACTACGTTATCGCTCAGGCGAACGCCTCGCTTGATGAGAACGGTGCGTTTGTTGATGACCTGGTCACCTGCCGTAGCAAAGGCGAGTCGAGCCTGTTCAGCCGCGATCAGGTTGACTACATGGACGTTTCCACCCAACAGGTGGTTTCTGTCGGTGCATCACTGATCCCGTTCCTGGAACACGATGACGCTAACCGCGCCC	Bacteria;Proteobacteria;Gammaproteobacteria;Enterobacterales;Erwiniaceae;Pantoea;Pantoea_sp._3.5.1	Cluster_313	0	0	0	0	0	0	0	0	0	0	0	0	0	0	0	0	0	0	0	0	0	0	0	0	0	0	0	0	0
Bacteria;(1.0);Proteobacteria;(1.0);Betaproteobacteria;(1.0);Burkholderiales;(1.0);Alcaligenaceae;(1.0);Achromobacter;(1.0);Achromobacter_xylosoxidans;(0.92);	Bacteria;Proteobacteria;Betaproteobacteria;Burkholderiales;Alcaligenaceae;Achromobacter;Achromobacter_sp._2789STDY5608607	M02944:147:000000000-AUVRY:1:1102:7238:10079	CCCGACTCACTATGGTCGCGTATGTCCAATCGAAACGCCGGAAGGCCCGAACATCGGCCTGATCAACTCCATGGCGCTGTACGCTCGCCTGAACGAGTACGGCTTCCTGGAAACGCCTTACCGCAAGATCGTCGACGGCCGCGTCAGCGACCAGATCGACTACCTGTCGGCCATCGAAGAAAGCCACTACGTGATCGCGCAGGCCAACGCCGCGCTCGATGACGAAGGCAAGTTCGTGGACGACCTGGTGGCTTGCCGTGAAGCCGGCGAAACCATGCTGACCGCCCCGGCCAACGTGCACTACATGGACGTGGCCCCGTCGCAGATCGTGTCGGTCGCCGCTTCGCTGATTCCGTTCCTGGAGCACGACGACGCGAACCGCGCGC	Bacteria;Proteobacteria;Betaproteobacteria;Burkholderiales;Alcaligenaceae;Achromobacter;Achromobacter_sp._2789STDY5608607	Cluster_314	0	0	0	0	0	0	0	0	0	0	0	0	0	0	0	0	0	0	0	0	0	0	0	0	0	0	0	0	0
Bacteria;(1.0);Proteobacteria;(1.0);Gammaproteobacteria;(1.0);Pseudomonadales;(1.0);Pseudomonadaceae;(1.0);Pseudomonas;(1.0);Pseudomonas_sp._1-7;(0.54);	Bacteria;Proteobacteria;Gammaproteobacteria;Pseudomonadales;Pseudomonadaceae;Pseudomonas;Pseudomonas_oleovorans	M02944:147:000000000-AUVRY:1:1107:18541:25824	CCCGACTCACTATGGGCGCGTGTGCCCGATCGAAACGCCGGAAGGTCCGAACATCGGTCTGATCAACTCCCTGGCGGCCTACGCCCGCACCAACCAGTACGGCTTCCTGGAGAGCCCGTACCGCGTGGTCAAGGAAGGCAAGGTCACCGACGAGATCGTGTTCCTGTCCGCCATCGAAGAAGCCGATCACGTGATCGCGCAGGCTTCCGCCACCCTTAACGACAAGGGCGAGCTGGTCGATGAGCTGGTAGCCGTGCGTCACCTCAACGAATTCACCGTCAAGGCACCGGAAGACGTGACCCTGATGGACGTCTCGCCGAAGCAGGTCGTTTCCGTCGCTGCCTCGTTGATTCCGTTCCTCGAGCACGACGACGCTAACCGTGCGC	Bacteria;Proteobacteria;Gammaproteobacteria;Pseudomonadales;Pseudomonadaceae;Pseudomonas;Pseudomonas_oleovorans	Cluster_315	0	0	0	0	0	0	0	0	0	0	0	0	0	0	0	0	0	0	0	0	0	0	0	0	0	0	0	0	0
Bacteria;(1.0);Proteobacteria;(1.0);Alphaproteobacteria;(1.0);Sphingomonadales;(1.0);Sphingomonadaceae;(1.0);Sphingopyxis;(0.98);Sphingopyxis_sp._H005;(0.02);	Bacteria;Proteobacteria;Alphaproteobacteria;Sphingomonadales;Sphingomonadaceae;Sphingopyxis;Multi-affiliation	M02944:147:000000000-AUVRY:1:1102:15526:25897	CCCGACCCACTATGGCCGTATCTGCCCGATCGAAACGCCGGAAGGCCCGAACATCGGTCTGATCAACTCGCTCGCCACCTTTGCGCGCGTGAACAAGTACGGCTTCATCGAAACCCCGTATCGCAAGATCATCGACGGCAAGGTCACGACCGACGTCGTCTATCTGTCGGCGATGGAAGAGCAGAAGCACACGGTTGCGCAGGCGAACGCCGACCTCAACCCCGACGGCAGCTTCATCGACGAGCTGATCTCGGCGCGTGAAGCGGGCGAGTTCCTGATGGCGCCGCGCGATCAGATCACGCTGATGGACGTGTCGCCGAAGCAGCTCGTTTCGGTCGCGGCATCGCTCATCCCGTTCCTCGAAAACGATGACGCCAACCGCGCGC	Bacteria;Proteobacteria;Alphaproteobacteria;Sphingomonadales;Sphingomonadaceae;Sphingopyxis;Multi-affiliation	Cluster_316	0	0	0	0	0	0	0	0	0	0	0	0	0	0	0	0	0	0	0	0	0	0	0	0	0	0	0	0	0
Bacteria;(1.0);Proteobacteria;(1.0);Alphaproteobacteria;(1.0);Rhizobiales;(0.98);Rhizobiaceae;(0.95);Rhizobium;(0.56);Rhizobium_sp._RU20A;(0.17);	Bacteria;Proteobacteria;Alphaproteobacteria;Rhizobiales;Rhizobiaceae;Sinorhizobium;Sinorhizobium_sp._RAC02	M02944:147:000000000-AUVRY:1:1102:12494:10246	TCCGACCCACTATGGCCGTATCTGCCCGATTGAAACGCCGGAAGGCCCGAACATCGGTCTGATCAACTCGCTCGCAACCTTCGCTCGCGTCAACAAGTACGGCTTCATCGAAAGCCCGTACCGCAAGATCACGGACGGTAAGGTCACGACTGAAGTGGTCTACCTCTCGGCCATGGAAGAAGCGAAGTACTACGTCGCCCAGGCAAACTCGGAACTCACCACGGACGGTCTGTTCGTGGAAGAATTCGTCGTTTGCCGTCACTCGGGCGAAGTGATGCTCGCGCCGCGCGATACGGTCAACCTCATGGACGTTTCGCCGAAGCAGCTCGTTTCGGTCGCAGCCGCGCTCATCCCGTTCCTTGAGAACGACGACGCGAACCGCGCGC	Bacteria;Proteobacteria;Alphaproteobacteria;Rhizobiales;Rhizobiaceae;Sinorhizobium;Sinorhizobium_sp._RAC02	Cluster_317	0	0	0	0	0	0	0	0	0	0	0	0	0	0	0	0	0	0	0	0	0	0	0	0	0	0	0	0	0
Bacteria;(1.0);Proteobacteria;(1.0);Alphaproteobacteria;(1.0);Sphingomonadales;(1.0);Sphingomonadaceae;(1.0);Sphingobium;(1.0);Sphingobium_xenophagum;(1.0);	Bacteria;Proteobacteria;Alphaproteobacteria;Sphingomonadales;Sphingomonadaceae;Sphingobium;Sphingobium_xenophagum	M02944:147:000000000-AUVRY:1:2114:19825:11895	CCCGACCCATTATGGCCGTATCTGCCCGATCGAAACGCCCGAAGGCCCGAACATCGGCCTGATCAACTCGCTGGCGACTTTCAGCCGGGTGAACAAATATGGCTTCATCGAAACGCCTTATCGCAAGGTCATCGACCATAAGGTGACGGACGAGGTCGTGTACCTGTCCGCCATGGAAGAGGCCAAGCACACGATCGCGCAGGCCAACGCCGAAGTCGATGCCGACGGCCATTTCGTCGAGGATCTCATCTCCAGCCGCGAAGCTGGCGAGTTCCTGATGGCCCCACGCGACCATATCACCCTGATGGACGTCAGCCCCAAGCAGCTGGTGTCGGTCGCCGCATCGCTCATTCCGTTCCTGGAAAACGATGACGCCAACCGCGCGC	Bacteria;Proteobacteria;Alphaproteobacteria;Sphingomonadales;Sphingomonadaceae;Sphingobium;Sphingobium_xenophagum	Cluster_318	41	0	0	0	0	0	0	0	0	0	0	0	0	0	0	0	0	2	4	3	0	0	0	0	0	0	27	0	5
Bacteria;(1.0);Proteobacteria;(1.0);Alphaproteobacteria;(1.0);Caulobacterales;(1.0);Caulobacteraceae;(1.0);Phenylobacterium;(1.0);Phenylobacterium_sp._Root1290;(0.23);	Bacteria;Proteobacteria;Alphaproteobacteria;Caulobacterales;Caulobacteraceae;Phenylobacterium;Multi-affiliation	M02944:147:000000000-AUVRY:1:1106:10386:10846	CCCGACCCACTACGGCCGGATCTGCCCGATTGAGACGCCGGAAGGCCCGAACATCGGCCTGATCAACTCGCTGGCCACCCACGCCGTGGTCAACAAGTACGGCTTCATCGAGAGCCCGTACCGTCGCATCAAGGACGGCAAGACGACCGACGAAGTCGTCTACATGTCGGCGATGGAAGAGGCCAAGCACGTCATCGCTCAGGCCAACATCAAGCTGGACAAGGGCGAGATCGTCGAGGATCTGGTCCCCGGCCGGATCAACGGCGAACCTTCGCTGCTGCCGAAGGACACCGTCGACCTGATGGACGTGTCCCCCAAGCAGGTCGTCTCGGTCGCCGCTTCGCTGATCCCCTTCCTCGAGAACGATGACGCCAACCGCGCGC	Bacteria;Proteobacteria;Alphaproteobacteria;Caulobacterales;Caulobacteraceae;Phenylobacterium;Multi-affiliation	Cluster_319	0	0	0	0	0	0	0	0	0	0	0	0	0	0	0	0	0	0	0	0	0	0	0	0	0	0	0	0	0
Bacteria;(1.0);Proteobacteria;(1.0);Gammaproteobacteria;(1.0);Xanthomonadales;(1.0);Xanthomonadaceae;(1.0);Stenotrophomonas;(1.0);Stenotrophomonas_sp._KCTC_12332;(0.82);	Bacteria;Proteobacteria;Gammaproteobacteria;Xanthomonadales;Xanthomonadaceae;Stenotrophomonas;Stenotrophomonas_sp._KCTC_12332	M02944:147:000000000-AUVRY:1:1105:11304:9513	CCCGACCCATTACGGCCGTGTCTGCACCATCGAAACGCCGGAAGGCCCGAATATCGGCCTGATCAACTCGCTGGCCGTGTTCGCACGCACCAACAAGTACGGCTTCCTGGAAACCCCGTACCGCAAGGTGCATGACGGCAAGGTCTCCGACGAGATCGAATTCCTGTCCGCCATCGAGGAAAACGAGTACGTCATCGCCCAGGCCAACGCCCTGACCGATGCCAAGAACATGCTCACCGAGCAGTTCGTACCGTGCCGCTTCCAGGGTGAATCGCTGCTCAAGCCGCCGGCAGAAGTCCACTTCATGGACGTCTCGCCGATGCAGACCGTGTCGGTCGCTGCCGCGCTGGTTCCGTTCCTGGAGCACGATGACGCAAACCGCGCAT	Bacteria;Proteobacteria;Gammaproteobacteria;Xanthomonadales;Xanthomonadaceae;Stenotrophomonas;Stenotrophomonas_sp._KCTC_12332	Cluster_320	0	0	0	0	0	0	0	0	0	0	0	0	0	0	0	0	0	0	0	0	0	0	0	0	0	0	0	0	0
Bacteria;(1.0);Proteobacteria;(1.0);Betaproteobacteria;(0.41);Burkholderiales;(0.24);Comamonadaceae;(0.16);Pelomonas;(0.07);Pelomonas_sp.;(0.07);	Bacteria;Proteobacteria;Gammaproteobacteria;Oceanospirillales;Alcanivoracaceae;Alcanivorax;Alcanivorax_pacificus	M02944:147:000000000-AUVRY:1:2101:25672:24495	TCCGACGCATTACGGCCGTGTCTGCCCGATCGAAACGCCGGAAGGCCCGAACATCGGTCTGATCAACTCGCTGGCCTCCTTTGCCCGCACCAACGATTACGGCTTTCTCGAGTCGCCGTATCGTCGCGTGATCGATGGCAAGGTGACCGACGAATACGAATACCTGTCCGCCATTGAAGAAGCCGAGTTTGTTGTTGCCCAGGCCGACTCCAAGATGGACAAGAACAACCGTCTGGTGGACGACCTCGTGGCCGTGCGCCACAAGAACGAATTCACCGTGATGGGTCCGGACAAGGTCCAGTACATGGACATTTCGCCGCGCCAGGTGGTGTCCGTCGCTGCGTCGCTGATTCCCTTCCTGGAACACGACGACGCGAACCGTGCAC	Bacteria;Proteobacteria;Gammaproteobacteria;Oceanospirillales;Alcanivoracaceae;Alcanivorax;Alcanivorax_pacificus	Cluster_321	20	0	0	0	0	0	0	0	0	0	0	0	0	0	0	0	4	10	3	7	0	0	0	0	0	0	0	0	0
Bacteria;(1.0);Proteobacteria;(1.0);Betaproteobacteria;(1.0);Burkholderiales;(1.0);Alcaligenaceae;(1.0);Alcaligenes;(1.0);Alcaligenes_faecalis;(0.97);	Bacteria;Proteobacteria;Betaproteobacteria;Burkholderiales;Alcaligenaceae;Alcaligenes;Alcaligenes_faecalis	M02944:147:000000000-AUVRY:1:2103:5362:19075	CCCGACCCACTACGGCCGCATCTGCCCGATTGAAACGCCTGAAGGTCCAAACATTGGTCTGATCAACTCCATGGCGCTGTACGCTCGTCTGAACGAGTACGGCTTCCTGGAAACGCCTTACCGCAAGATTGTTGACGGCAAGGTTAGCGAACAGATTGATTACCTGTCGGCTATTGAAGAAAGCAATTACGTCATCGCTCAGGCTAACGCCGAGTTGACCGAAGACGGTGCCTTTGCTGACGATCTGGTTGCCTGCCGTGAAGCTGGCGAAACCATGATGACTGCGCCAGAGAACATCCATTACATGGACGTGGCTCCTTCGCAGATCGTGTCTGTGGCTGCTTCGCTGATTCCGTTCCTGGAACACGATGACGCCAACCGAGCAC	Bacteria;Proteobacteria;Betaproteobacteria;Burkholderiales;Alcaligenaceae;Alcaligenes;Alcaligenes_faecalis	Cluster_322	6	3	1	1	4	0	1	10	9	9	22	2	12	9	16	10	1	2	2	2	0	0	0	0	0	0	0	0	0
Bacteria;(1.0);Proteobacteria;(1.0);Alphaproteobacteria;(1.0);Rhizobiales;(0.99);Rhizobiaceae;(0.96);Kaistia;(0.96);Kaistia_granuli;(0.96);	Bacteria;Proteobacteria;Alphaproteobacteria;Rhizobiales;Rhizobiaceae;Kaistia;Kaistia_granuli	M02944:147:000000000-AUVRY:1:2106:23219:11519	CCCGACGCATTACGGCCGTATCTGCCCGATCGAGACGCCGGAAGGCCCGAATATCGGTCTGATCAACTCGCTCGCGACGTTTGCCCGCGTCAACAAGTACGGCTTCATCGAGAGCCCGTACCGGCGCGTCAAGGACGGCGTCGCGACGATGGACATCGTCTATCTGTCGGCGATGGAAGAGTCGAAGTACTACGTCGCCCAGGCGAACGTGAAACTCGATCCGACCGGCAAGCTGACCGATGACCTGATCATCAGCCGCCATTCCGGCGAAAACGTCATGGTCACCTCCGACCGCGTCGACTTCATGGACGTGTCGCCGAAGCAGCTCGTTTCGGTCGCGGCCTCGCTGATCCCGTTCCTCGAGAACGATGACGCGAACCGCGCCC	Bacteria;Proteobacteria;Alphaproteobacteria;Rhizobiales;Rhizobiaceae;Kaistia;Kaistia_granuli	Cluster_323	0	0	0	0	0	0	0	0	0	0	0	0	0	0	0	0	0	0	0	0	0	0	0	0	0	0	0	0	0
Bacteria;(1.0);Proteobacteria;(1.0);Alphaproteobacteria;(1.0);Rhizobiales;(1.0);Rhizobiaceae;(1.0);Rhizobium;(0.78);Rhizobium_sp._RU33A;(0.43);	Bacteria;Proteobacteria;Alphaproteobacteria;Rhizobiales;Rhizobiaceae;Rhizobium;Rhizobium_sp._RU33A	M02944:147:000000000-AUVRY:1:1102:22756:8125	CCCGACCCACTACGGCCGTATCTGCCCGATTGAAACGCCGGAAGGCCCGAACATCGGTCTGATCAACTCGCTTGCCACCTTCGCCCGGGTCAACAAGTACGGCTTCATCGAAAGCCCGTACCGCAAGATCGTCGATGGCAAGGTGACGAAGGACGTCGTCTATCTCTCCGCAATGGAAGAAGCGAAGTACTACGTTGCCCAGGCCAACTCTGAACTGACGGCCGATGGCCAGTTCGTTGAAGAGTTCGTCGTTTGCCGTCACGCTGGCGAAGTCATGCTGTCCCCGCGCGACACCATCAACCTGATGGACGTCTCGCCGAAGCAGCTGGTTTCGGTTGCGGCCGCTCTCATCCCGTTCCTCGAAAACGACGACGCCAACCGCGCTC	Bacteria;Proteobacteria;Alphaproteobacteria;Rhizobiales;Rhizobiaceae;Rhizobium;Rhizobium_sp._RU33A	Cluster_326	0	0	0	0	0	0	0	0	0	0	0	0	0	0	0	0	0	0	0	0	0	0	0	0	0	0	0	0	0
Bacteria;(1.0);Proteobacteria;(1.0);Gammaproteobacteria;(1.0);Pseudomonadales;(1.0);Pseudomonadaceae;(1.0);Pseudomonas;(1.0);Pseudomonas_putida;(0.86);	Bacteria;Proteobacteria;Gammaproteobacteria;Pseudomonadales;Pseudomonadaceae;Pseudomonas;Pseudomonas_putida	M02944:147:000000000-AUVRY:1:2114:17533:5302	CCCGACTCACTATGGTCGTGTATGTCCAATCGAAACGCCTGAAGGTCCGAACATCGGTCTGATCAACTCCCTGGCGGCCTACGCCCGCACCAACCAGTACGGCTTCCTGGAAAGCCCGTACCGCGTGGTGAAGGAAGGCGTTGTCAGCGACGACATCGTGTTCCTGTCGGCAATCGAAGAGGCAGATCACGTCATCGCACAGGCTTCGGCCGCGATGAACGACAAGAAGCAACTGATCGATGAGCTGGTAGCAGTTCGTCACCTGAACGAATTCACCGTCAAGGCGCCGGAAGACGTCACCCTGATGGACGTTTCGCCGAAGCAGGTTGTTTCCGTTGCAGCGTCGCTGATTCCGTTCCTCGAGCACGACGACGCCAACCGTGCGT	Bacteria;Proteobacteria;Gammaproteobacteria;Pseudomonadales;Pseudomonadaceae;Pseudomonas;Pseudomonas_putida	Cluster_327	0	25	14	22	16	6	12	3	3	6	0	1	0	0	0	1	0	0	0	0	0	0	0	0	0	0	0	0	0
Bacteria;(1.0);Proteobacteria;(1.0);Gammaproteobacteria;(1.0);Pseudomonadales;(1.0);Pseudomonadaceae;(1.0);Pseudomonas;(1.0);Pseudomonas_fluorescens;(0.74);	Bacteria;Proteobacteria;Gammaproteobacteria;Pseudomonadales;Pseudomonadaceae;Pseudomonas;Pseudomonas_sp._GM33	M02944:147:000000000-AUVRY:1:1102:5829:17001	CCCGACTCACTACGGTCGTGTATGCCCGATCGAAACGCCGGAAGGTCCGAACATCGGTCTGATCAACTCCTTGGCCGCTTATGCGCGCACCAACCAGTACGGCTTCCTCGAGAGCCCGTACCGCGTGGTGAAAGACGCTCTGGTCACCGACGAGATCGTGTTCCTGTCCGCCATCGAAGAAGCTGATCACGTGATCGCTCAGGCTTCGGCCACGATGAACGACAAGAAAGTCCTGATCGACGAGCTGGTAGCTGTTCGTCACTTGAACGAATTCACCGTCAAGGCGCCGGAAGACGTCACCTTGATGGACGTATCGCCGAAGCAGGTAGTTTCGGTTGCTGCGTCGCTGATTCCGTTCCTCGAGCACGACGACGCCAACCGTGCGT	Bacteria;Proteobacteria;Gammaproteobacteria;Pseudomonadales;Pseudomonadaceae;Pseudomonas;Pseudomonas_sp._GM33	Cluster_330	0	0	0	0	0	0	0	0	0	0	0	0	0	0	0	0	0	0	0	0	0	0	0	0	0	0	0	0	0
Bacteria;(1.0);Proteobacteria;(1.0);Alphaproteobacteria;(1.0);Rhodobacterales;(1.0);Rhodobacteraceae;(1.0);Rhodobacter;(1.0);Rhodobacter_sp._24-YEA-8;(1.0);	Bacteria;Proteobacteria;Alphaproteobacteria;Rhodobacterales;Rhodobacteraceae;Rhodobacter;Rhodobacter_sp._24-YEA-8	M02944:147:000000000-AUVRY:1:1107:19058:5179	CCCGACCCATTACGGCCGGATGTGCCCGATTGAAACGCCGGAAGGTCAGAACATCGGTCTGATCAACTCGCTCGCGACCTTTGCGCGCGTGAACAAGTATGGCTTCATCGAGACCCCGTATCGCAAGGTGATCGACAACAAGGTGACTGATGAAGTCGTCTATATGTCGGCAACCGAAGAGATGCGGCACACCGTTGCTCAGGCCAACGCATCGCAGGATGCGGAAGGTCACTTTACCGACGACCTGATTTCGTCGCGTAAGGGCGGTGAATTCATGCTGAACCCGCCGGATGCTGTCGATCTGATCGACGTTTCGCCGAAACAGCTGGTCTCGGTCGCGGCCTCGCTGATCCCCTTCCTTGAAAATGACGACGCCAACCGCGCTC	Bacteria;Proteobacteria;Alphaproteobacteria;Rhodobacterales;Rhodobacteraceae;Rhodobacter;Rhodobacter_sp._24-YEA-8	Cluster_332	0	0	0	0	0	0	0	0	0	0	0	0	0	0	0	0	0	0	0	0	0	0	0	0	0	0	0	0	0
Bacteria;(1.0);Proteobacteria;(0.91);Alphaproteobacteria;(0.58);Holosporales;(0.04);Candidatus_Paracaedibacteraceae;(0.04);Candidatus_Paracaedibacter;(0.04);Candidatus_Paracaedibacter_symbiosus;(0.04);	None	M02944:147:000000000-AUVRY:1:1102:12609:18391	TCCAACCCATTACGGCCGTATTTGCCCGATTGAAACGCCAGAAGGTCCGAATATCGGTCTGATCAGCTCGCTCGCTACTTACGCGCGCGTCAATCAGTACGGCTTTATTGAAAGTCCTTATCGCCGCGTTAAGGGCGGCAAGGTAACTCCAGAAGTTGTCTATCTGTCCGCTATGGAAGAAGGTCAGTATGCCATCGCTCAGGCAAATTCTGAGCTCGATAAAACTGGCAAATTTGTAGGTGAAGCTATTGTTGTCCGTAAGGGCGGCGAAAACATCACATCGGCTCCGGATGAGATCGACTTTATCGACGTTTCACCCAAGCAGATCGTCTCGGTCGCTGCCGCTCTAATTCCATTCTTGGAAAATGACGACGCGAACCGCGCGC	Unclassified;Unclassified;Unclassified;Unclassified;Unclassified;Unclassified;Unclassified	Cluster_334	104	0	0	0	0	0	0	0	0	0	0	0	0	0	0	0	0	0	0	0	0	0	0	0	0	0	94	0	10
Bacteria;(1.0);Proteobacteria;(0.88);Epsilonproteobacteria;(0.65);Campylobacterales;(0.65);Helicobacteraceae;(0.65);Helicobacter;(0.64);Helicobacter_sp._MIT_11-5569;(0.27);	None	M02944:147:000000000-AUVRY:1:1104:11769:9772	GACACCATGCAGAATCACGTCGACGCTCTTCCTAATTATAATCCCTCTCCTGTTTACCTGATTCCTCTCGTACAGCGACTGCCGGCGGCCCGGCCGGGCCCGTGGAATCATCATCGCTGTTGTGTTCGAGTCGCCGGAGCCCTGCGTGCTCCAAAACGGGAAAGTCGAGCCTGGCCTCTTCGAGGTGATGTTTTTGATGGTCTCGTCGACGATTTGGGACTGGAATAAATGGGTTGATTAAGGATGTTGGAAGAGGGGAGCTGTTTAGAAATTAGAAGCTCTGTTAAGCATAAGCAAACTGAAGCGATTAAAATTTGCAAAACAAGGAATTATGTAACAGTGATTACAGGGTTGGAATTAGAAGCTGCAAGAGCAGGAAGGGA	Unclassified;Unclassified;Unclassified;Unclassified;Unclassified;Unclassified;Unclassified	Cluster_335	0	0	0	0	0	0	0	0	0	0	0	0	0	0	0	0	0	0	0	0	0	0	0	0	0	0	0	0	0
Bacteria;(1.0);Proteobacteria;(1.0);Alphaproteobacteria;(1.0);Rhizobiales;(1.0);Hyphomicrobiaceae;(1.0);Devosia;(1.0);Devosia_sp._LC5;(0.52);	Bacteria;Proteobacteria;Alphaproteobacteria;Rhizobiales;Hyphomicrobiaceae;Devosia;Devosia_sp._LC5	M02944:147:000000000-AUVRY:1:1109:10481:13598	TCCGACCCATTATGGCCGTATCTGCCCGATCGAGACGCCGGAAGGCCCGAATATCGGTCTGATCAACTCGCTGTCGACCTTCGCCCGCGTCAACAAGTACGGTTTCATCGAGACCCCGTACCGCAAGATCGTGGACGGCGTGCTGACCGAGGACGTGGTCTATCTCTCCGCCATGGAAGAGGCCAAGCACTACGTCGCCCAGGCCAACGTGCAGTTCAACAAGGACGGCACGCTGCAGGACGATCTGGTCGTGGCTCGCCACGCCGGTGACAACGGCCTGACGCCCAAGGAAAACGTCGACCTTATGGACGTTTCCCCCAAGCAGATGGTGTCGGTTGCCGCCTCGCTGATCCCGTTCCTGGAAAACGACGACGCCAACCGCGCTC	Bacteria;Proteobacteria;Alphaproteobacteria;Rhizobiales;Hyphomicrobiaceae;Devosia;Devosia_sp._LC5	Cluster_336	0	0	0	0	0	0	0	0	0	0	0	0	0	0	0	0	0	0	0	0	0	0	0	0	0	0	0	0	0
Bacteria;(1.0);Proteobacteria;(1.0);Gammaproteobacteria;(1.0);Xanthomonadales;(1.0);Xanthomonadaceae;(1.0);Stenotrophomonas;(0.96);Stenotrophomonas_maltophilia;(0.68);	Bacteria;Proteobacteria;Gammaproteobacteria;Xanthomonadales;Xanthomonadaceae;Stenotrophomonas;Stenotrophomonas_maltophilia	M02944:147:000000000-AUVRY:1:1108:16199:20882	TCCGACCCATTATGGCCGTATCTGCCCGATTGAAACACCGGAAGGCCCGAACATCGGCCTGATCAACTCGCTGGCCGTGTACGCCCGCACCAACCAGTACGGTTTCCTCGAGACCCCGTACCGCAAGGTCGTGGACGGCAAGGTCTATGACGAAGTCGAGTTCCTGTCGGCCATCGAAGAAAACGAATACGTCATTGCGCAGGCCAACGCGCTGACCAATGCCGACAGCGTGCTGACCGAACAGTTCGTTCCTTGCCGCTTCCAGGGCGAATCGCTGCTGAAGCCGCCGGCGGAAGTCCACTTCATGGACGTCTCGCCGATGCAGACCGTGTCGATCGCGGCCGCGCTGGTTCCGTTCCTGGAGCACGATGACGCCAACCGTGCAC	Bacteria;Proteobacteria;Gammaproteobacteria;Xanthomonadales;Xanthomonadaceae;Stenotrophomonas;Stenotrophomonas_maltophilia	Cluster_337	1	0	0	0	0	0	0	0	0	0	0	0	0	0	0	0	0	0	1	0	0	0	0	0	0	0	0	0	0
Bacteria;(1.0);Proteobacteria;(1.0);Alphaproteobacteria;(1.0);Caulobacterales;(1.0);Caulobacteraceae;(1.0);Brevundimonas;(1.0);Brevundimonas_diminuta;(0.97);	Bacteria;Proteobacteria;Alphaproteobacteria;Caulobacterales;Caulobacteraceae;Brevundimonas;Brevundimonas_diminuta	M02944:147:000000000-AUVRY:1:2107:8854:16663	CCCAACCCACTATGGTCGCGTGTGCCCGATTGAAACGCCGGAAGGCCCGAACATCGGTCTGATCAACTCGCTGGCCACTCACGCCCGCGTCAACAAGTACGGCTTCATCGAAAGCCCGTACCGTCGCGTGGTCGAAGGCAAGGCGACGGACGAGGTGGTCTACATCTCGGCCATGGAAGAGGCGAAGCACGTCATCGCCCAGGCCAACATCGAGCTGAAGGACGGCGAGATCGTCGAGGAGCTGGTGCCGGGCCGTATCAACGGCGACTCCCAGCTGCTGACCAAGGAAACGGTCGACATGATGGACGTGTCGCCGAAACAGGTCGTTTCGGTCGCTGCCGCCCTGATCCCCTTCCTGGAAAACGATGACGCCAACCGCGCGC	Bacteria;Proteobacteria;Alphaproteobacteria;Caulobacterales;Caulobacteraceae;Brevundimonas;Brevundimonas_diminuta	Cluster_346	0	3	4	8	1	1	3	7	5	7	18	10	6	3	11	10	0	0	0	0	0	0	0	0	0	0	0	0	0
Bacteria;(1.0);Proteobacteria;(1.0);Alphaproteobacteria;(1.0);Rhizobiales;(1.0);Rhizobiaceae;(1.0);Shinella;(1.0);Shinella_sp._DD12;(0.99);	Bacteria;Proteobacteria;Alphaproteobacteria;Rhizobiales;Rhizobiaceae;Shinella;Shinella_sp._DD12	M02944:147:000000000-AUVRY:1:1102:23603:16249	CCCGACGCACTACGGCCGTATCTGCCCGATCGAGACGCCGGAAGGCCCGAACATCGGTCTGATCAACTCGCTCGCCACCTTCGCCCGCGTCAACAAGTACGGCTTCATCGAGAGCCCGTACCGCAAGATCGTCGACGGCAAGGTCACGAGCGACGTGGTCTACCTTTCCGCCATGGAAGAGGCGAAGTACCACGTTGCCCAGGCCAACTCGGTGCTCGAAGCCGACAACTCGTTTGCTGAAGAGTTCGTCGTCTGCCGCCACGCCGGCGAAGTCATGCTCGCCCCGCGCGACCAGATCAACCTGATGGACGTTTCGCCGAAGCAGCTCGTTTCGGTCGCGGCCGCGCTCATTCCGTTCCTCGAGAACGACGACGCGAACCGCGCGC	Bacteria;Proteobacteria;Alphaproteobacteria;Rhizobiales;Rhizobiaceae;Shinella;Shinella_sp._DD12	Cluster_349	20	0	0	0	0	0	0	0	0	0	0	0	0	0	0	0	2	5	8	7	0	0	0	0	0	0	0	0	0
Bacteria;(1.0);Proteobacteria;(1.0);Gammaproteobacteria;(1.0);Xanthomonadales;(1.0);Xanthomonadaceae;(1.0);Stenotrophomonas;(0.92);Stenotrophomonas_sp._CC120222-04;(0.3);	Bacteria;Proteobacteria;Gammaproteobacteria;Xanthomonadales;Xanthomonadaceae;Stenotrophomonas;Stenotrophomonas_maltophilia	M02944:147:000000000-AUVRY:1:1102:19427:26381	CCCAACCCACTATGGTCGCGTGTGCCCGATTGAAACGCCTGAAGGTCCAAACATTGGTCTGATCAACTCGCTGGCCGTGTACGCCCGCACCAACCAGTACGGTTTCCTCGAGACCCCGTACCGCAAGGTCGTGGACGGCAAGGTCTATGACGAAGTCGAGTTCCTGTCGGCGATCGAAGAAAACGAGTACGTCATTGCGCAGGCCAACGCGCTGACCAATGCCGACAGCGTGCTGACCGAACAGTTCGTTCCTTGCCGCTTCCAGGGCGAATCGCTGCTGAAGCCGCCGGCGGAAGTCCACTTCATGGACGTCTCGCCGATGCAGACCGTGTCGATCGCGGCCGCGCTGGTTCCGTTCCTGGAGCACGATGACGCCAACCGCGCAC	Bacteria;Proteobacteria;Gammaproteobacteria;Xanthomonadales;Xanthomonadaceae;Stenotrophomonas;Stenotrophomonas_maltophilia	Cluster_352	0	0	0	0	0	0	0	0	0	0	0	0	0	0	0	0	0	0	0	0	0	0	0	0	0	0	0	0	0
Bacteria;(1.0);Proteobacteria;(1.0);Betaproteobacteria;(1.0);Burkholderiales;(1.0);Alcaligenaceae;(1.0);Achromobacter;(0.99);Achromobacter_sp._DH1f;(0.74);	Bacteria;Proteobacteria;Betaproteobacteria;Burkholderiales;Alcaligenaceae;Achromobacter;Achromobacter_sp._DH1f	M02944:147:000000000-AUVRY:1:1102:18210:11938	CCCAACCCACTATGGTCGCGTGTGCCCGATTGAAACGCCTGAAGGTCCAAACATTGGTCTGATCAACTCCATGGCGCTGTACGCTCGTCTGAACGAGTACGGCTTCCTGGAAACGCCTTACCGCAAGATTGTTGACGGCAAGGTTAGCGAACAGATTGATTACCTGTCGGCCATCGAAGAAAGCCACTACGTCATCGCCCAGGCTAACGCCGCGCTCGACGAAGACGGCAAGTTCGTGGACGACCTGGTGGCTTGCCGTGAAGCCGGCGAAACCATGTTGACCGCTCCGGCCAACGTGCACTACATGGACGTTGCCCCGTCGCAGATCGTGTCGGTCGCTGCCTCGCTGATTCCGTTCCTGGAGCACGACGACGCGAACCGCGCAC	Bacteria;Proteobacteria;Betaproteobacteria;Burkholderiales;Alcaligenaceae;Achromobacter;Achromobacter_sp._DH1f	Cluster_353	0	0	0	0	0	0	0	0	0	0	0	0	0	0	0	0	0	0	0	0	0	0	0	0	0	0	0	0	0
Bacteria;(1.0);Proteobacteria;(1.0);Alphaproteobacteria;(1.0);Rhizobiales;(1.0);Phyllobacteriaceae;(1.0);Hoeflea;(0.25);Hoeflea_sp._108;(0.25);	Bacteria;Proteobacteria;Alphaproteobacteria;Rhizobiales;Phyllobacteriaceae;Aminobacter;Aminobacter_aminovorans	M02944:147:000000000-AUVRY:1:1109:17928:8318	CCCGACCCACTACGGCCGTATCTGCCCGATTGAGACGCCGGAAGGCCCGAATATCGGTCTGATCAACTCGCTGGCCACCTTCGCCCGCGTCAACAAGTACGGCTTCATCGAGAGCCCGTACCGCAAGATCGTCGACGGCACGCTGACCAACGAGGTCGTCTACCTGTCGGCTATGGAAGAGGCCAAGCACTTCGTTGCCCAGGCCAATGCCGAGCTCGACAAGGATGGTCACTTCGTCGACGAGTTCGTCATTTGCCGTAACGCCGGCGAAGTGATGATGGCGCCGCGCGAAAACGTCGACCTTATGGACGTTTCGCCCAAGCAGATGGTGTCAGTCGCAGCCGCGCTGATCCCGTTCCTGGAAAACGACGACGCCAACCGCGCTC	Bacteria;Proteobacteria;Alphaproteobacteria;Rhizobiales;Phyllobacteriaceae;Aminobacter;Aminobacter_aminovorans	Cluster_358	0	0	0	0	0	0	0	0	0	0	0	0	0	0	0	0	0	0	0	0	0	0	0	0	0	0	0	0	0
Bacteria;(1.0);Proteobacteria;(1.0);Betaproteobacteria;(1.0);Burkholderiales;(1.0);Alcaligenaceae;(1.0);Alcaligenes;(1.0);Alcaligenes_faecalis;(0.95);	Bacteria;Proteobacteria;Betaproteobacteria;Burkholderiales;Alcaligenaceae;Alcaligenes;Alcaligenes_faecalis	M02944:147:000000000-AUVRY:1:1101:23717:24242	CCCGACTCACTACGGTCGCGTGTGTCCAATCGAAACGCCGGAAGGTCCAAACATTGGTCTGATCAACTCCATGGCGCTGTACGCTCGTCTGAACGAGTACGGCTTCCTGGAAACGCCTTACCGCAAGATTGTTGACGGCAAGGTTAGCGAACAGATTGATTACCTGTCGGCTATTGAAGAAAGCAATTACGTCATCGCTCAGGCTAACGCCGAGTTGACCGAAGACGGTGCTTTTGCTGACGATCTGGTTGCCTGCCGTGAAGCTGGCGAAACCATGATGACTGCGCCAGAGAACATCCATTACATGGACGTGGCTCCTTCGCAGATCGTGTCTGTGGCTGCTTCGCTGATTCCGTTCCTGGAGCACGATGACGCCAACCGAGCAC	Bacteria;Proteobacteria;Betaproteobacteria;Burkholderiales;Alcaligenaceae;Alcaligenes;Alcaligenes_faecalis	Cluster_367	10	0	0	1	1	0	0	1	3	1	3	1	4	3	3	1	1	2	2	6	0	0	0	0	0	0	0	0	0
Bacteria;(1.0);Firmicutes;(1.0);Bacilli;(1.0);Bacillales;(1.0);Paenibacillaceae;(1.0);Paenibacillus;(1.0);Paenibacillus_sp._Y412MC10;(0.8);	Bacteria;Firmicutes;Bacilli;Bacillales;Paenibacillaceae;Paenibacillus;Paenibacillus_sp._Y412MC10	M02944:147:000000000-AUVRY:1:1106:24845:12626	CCCGACTCACTATGGTCGTGTATGCCCGATCGAGACGCCGGAGGGGCCGAACATCGGTCTGATCAACTCCTTGTCGACGTTTGCGCGCATCAACGAATATGGCTTCATTGAAGCTCCGTATCGTTGGGTGGATCCGAAGACCGGTAAAGTAACGGACCAAATCGATTACCTGACTGCAGACGAAGAGGATAACTATATCGTTGCCCAGGCGAACGCCGAGCTTAACGAAGATGGTACCTTCACTGACGAAATGGTTATCGTCCGTTATAACAAACAATCCGATAACATCCTTCCTATGCCGAGCGACCGTGTAGACTACATGGACGTTTCGCCGAAGCAGGTAGTGTCGGTAGCGACGGCGCTCATTCCGTTCCTTGAGAACGATGACTCCAACCGCGC…	Bacteria;Firmicutes;Bacilli;Bacillales;Paenibacillaceae;Paenibacillus;Paenibacillus_sp._Y412MC10	Cluster_377	1	13	5	7	4	5	4	15	13	15	18	10	16	15	17	20	0	0	0	0	0	0	1	0	0	0	0	0	0
Bacteria;(1.0);Proteobacteria;(1.0);Gammaproteobacteria;(1.0);Pseudomonadales;(1.0);Pseudomonadaceae;(1.0);Pseudomonas;(1.0);Pseudomonas_protegens;(1.0);	Bacteria;Proteobacteria;Gammaproteobacteria;Pseudomonadales;Pseudomonadaceae;Pseudomonas;Multi-affiliation	M02944:147:000000000-AUVRY:1:1113:13887:12413	CCCGACCCACTACGGCCGCATCTGCCCGATTGAAACGCCGGAAGGCCCGAACATCGGTCTGATCAACTCCCTGGCGGCCTATGCGCGCACCAACCAGTACGGCTTCCTCGAGAGCCCGTACCGTGTGGTGAAAGACGCTCTGGTAACCGACGAGATCGTGTTCCTGTCCGCTATCGAAGAGGCCGATCACGTGATCGCCCAGGCTTCGGCGACCATGAACGACAAAGGTCAGTTGGTCGATGAACTGGTAGCTGTTCGTCACTTGAACGAATTCACCGTCAAGGCGCCGGAAGACGTCACCTTGATGGACGTTTCGCCGAAGCAGGTAGTTTCGGTTGCAGCGTCGCTGATTCCGTTCCTCGAGCACGACGACGCCAACCGTGCAT	Bacteria;Proteobacteria;Gammaproteobacteria;Pseudomonadales;Pseudomonadaceae;Pseudomonas;Multi-affiliation	Cluster_380	0	6	3	2	0	1	0	10	5	9	16	8	8	8	9	9	0	0	0	0	0	0	0	0	0	0	0	0	0
Bacteria;(1.0);Proteobacteria;(1.0);Alphaproteobacteria;(1.0);Caulobacterales;(1.0);Caulobacteraceae;(1.0);Brevundimonas;(1.0);Brevundimonas_diminuta;(1.0);	Bacteria;Proteobacteria;Alphaproteobacteria;Caulobacterales;Caulobacteraceae;Brevundimonas;Brevundimonas_diminuta	M02944:147:000000000-AUVRY:1:1104:19984:28158	CCCGACGCACTACGGCCGCATCTGCCCGATTGAAACGCCGGAAGGCCCGAACATCGGTCTGATCAACTCCCTGGCCACCCACGCCCGCGTGAACAAGTACGGCTTCATCGAAAGCCCGTACCGTCGCGTGGTCGAAGGCAAGGCGACGGAAGAGGTGGTCTACATCTCGGCCATGGAAGAGGCGAAGCACGTCATCGCCCAGGCCAACATCGACCTGAAGGACGGCGAGATCGTCGAGGAACTGGTGCCGGGCCGTATCAACGGCGACTCCCAGCTGCTGACCAAGGAAACGGTCGACATGATGGACGTGTCGCCGAAACAGGTCGTTTCGGTCGCCGCCGCCCTGATCCCCTTCCTGGAAAACGACGACGCCAACCGCGCGC	Bacteria;Proteobacteria;Alphaproteobacteria;Caulobacterales;Caulobacteraceae;Brevundimonas;Brevundimonas_diminuta	Cluster_401	0	0	0	0	0	0	0	0	0	0	0	0	0	0	0	0	0	0	0	0	0	0	0	0	0	0	0	0	0
Bacteria;(1.0);Proteobacteria;(1.0);Gammaproteobacteria;(1.0);Pseudomonadales;(1.0);Pseudomonadaceae;(1.0);Pseudomonas;(1.0);Pseudomonas_sp._PH1b;(0.97);	Bacteria;Proteobacteria;Gammaproteobacteria;Pseudomonadales;Pseudomonadaceae;Pseudomonas;Pseudomonas_sp._PH1b	M02944:147:000000000-AUVRY:1:2103:15571:7063	CCCGACCCACTACGGCCGCGTGTGCCCGATCGAGACCCCTGAAGGTCCGAACATTGGTCTGATCAACTCCTTGGCAGCCTATGCCCGCACCAACCAGTACGGCTTCCTCGAAAGCCCGTACCGTGTGGTGAAAGACGCGCTGGTAACTGACGAGATCGTGTTCCTGTCCGCTATCGAAGAGGCCGATCACGTGATCGCCCAGGCTTCGGCGACCATGAACGACAAAGGTCAGCTGATCGATGAGCTGGTAGCTGTTCGTCACTTGAACGAATTCACCGTCAAGGCGCCAGAAGACGTCACCTTGATGGACGTGTCGCCGAAGCAGGTAGTTTCGGTTGCTGCGTCGTTGATTCCGTTCCTCGAGCACGACGACGCCAACCGTGCGT	Bacteria;Proteobacteria;Gammaproteobacteria;Pseudomonadales;Pseudomonadaceae;Pseudomonas;Pseudomonas_sp._PH1b	Cluster_425	75	0	0	0	0	0	0	0	0	0	0	0	0	0	0	0	32	26	27	22	0	0	0	0	0	0	0	0	0
Bacteria;(1.0);Proteobacteria;(1.0);Gammaproteobacteria;(1.0);Xanthomonadales;(1.0);Xanthomonadaceae;(1.0);Stenotrophomonas;(0.96);Stenotrophomonas_maltophilia;(0.95);	Bacteria;Proteobacteria;Gammaproteobacteria;Xanthomonadales;Xanthomonadaceae;Stenotrophomonas;Stenotrophomonas_maltophilia	M02944:147:000000000-AUVRY:1:1109:22577:18428	CCCAACCCACTATGGTCGCGTGTGCACCATCGAAACCCCGGAAGGCCCGAACATCGGCCTGATCAACTCGCTGGCCGTGTACGCCCGCACCAACCAGTACGGTTTCCTCGAGACCCCGTACCGCAAGGTCGTGGACGGCAAGGTCTATGACGAAGTCGAGTTCCTGTCGGCGATCGAAGAAAACGAGTACGTCATTGCGCAGGCCAACGCGCTGACCAATGCCGACAGCGTGCTGACCGAACAGTTCGTTCCTTGCCGCTTCCAGGGCGAATCGCTGCTGAAGCCGCCGGCGGAAGTCCACTTCATGGACGTCTCGCCGATGCAGACCGTGTCGATCGCGGCCGCGCTGGTTCCGTTCCTGGAGCACGATGACGCCAACCGCGCAC	Bacteria;Proteobacteria;Gammaproteobacteria;Xanthomonadales;Xanthomonadaceae;Stenotrophomonas;Stenotrophomonas_maltophilia	Cluster_433	0	0	0	0	0	0	0	0	0	0	0	0	0	0	0	0	0	0	0	0	0	0	0	0	0	0	0	0	0
Bacteria;(1.0);Proteobacteria;(1.0);Betaproteobacteria;(1.0);Burkholderiales;(1.0);Alcaligenaceae;(1.0);Alcaligenes;(1.0);Alcaligenes_faecalis;(0.96);	Bacteria;Proteobacteria;Betaproteobacteria;Burkholderiales;Alcaligenaceae;Alcaligenes;Alcaligenes_faecalis	M02944:147:000000000-AUVRY:1:2111:16041:10816	CCCGACTCACTATGGTCGTGTATGTCCAATCGAAACGCCTGAAGGTCCAAACATTGGTCTGATCAACTCCATGGCGCTGTACGCTCGTCTGAACGAGTACGGCTTCCTGGAAACGCCTTACCGCAAGATTGTTGACGGCAAGGTTAGCGAACAGATTGATTACCTGTCGGCTATTGAAGAAAGCAATTACGTCATCGCTCAGGCTAACGCCGAGTTGACCGAAGACGGTGCCTTTGCTGACGATCTGGTTGCCTGCCGTGAAGCTGGCGAAACCATGATGACTGCGCCAGAGAACATCCATTACATGGACGTGGCTCCTTCGCAGATCGTGTCTGTGGCTGCTTCGCTGATTCCGTTCCTGGAACACGATGACGCCAACCGAGCAC	Bacteria;Proteobacteria;Betaproteobacteria;Burkholderiales;Alcaligenaceae;Alcaligenes;Alcaligenes_faecalis	Cluster_440	11	16	12	11	15	3	7	7	5	5	1	1	2	1	5	1	1	4	4	2	0	0	1	0	0	0	0	0	0
Bacteria;(1.0);Proteobacteria;(1.0);Gammaproteobacteria;(1.0);Pseudomonadales;(1.0);Pseudomonadaceae;(1.0);Pseudomonas;(1.0);Pseudomonas_protegens;(0.65);	Bacteria;Proteobacteria;Gammaproteobacteria;Pseudomonadales;Pseudomonadaceae;Pseudomonas;Multi-affiliation	M02944:147:000000000-AUVRY:1:1104:12308:28516	CCCGACCCACTACGGTCGTGTATGCCCGATTGAAACGCCGGAAGGTCCGAACATCGGTCTGATCAACTCCCTGGCGGCCTATGCGCGCACCAACCAGTACGGCTTCCTCGAGAGCCCGTACCGTGTGGTGAAAGACGCTCTGGTAACCGACGAGATCGTGTTCCTGTCCGCTATCGAAGAGGCCGATCACGTGATCGCCCAGGCTTCGGCGACCATGAACGACAAAGGTCAGCTGATCGATGAGCTGGTAGCTGTTCGTCACTTGAACGAATTCACCGTCAAGGCGCCAGAAGACGTCACCTTGATGGACGTGTCGCCGAAGCAGGTAGTTTCGGTTGCTGCGTCGTTGATTCCGTTCCTCGAGCACGACGACGCCAACCGTGCGT	Bacteria;Proteobacteria;Gammaproteobacteria;Pseudomonadales;Pseudomonadaceae;Pseudomonas;Multi-affiliation	Cluster_480	87	0	0	0	0	0	0	0	0	0	0	0	0	0	0	0	27	17	44	26	0	0	0	0	0	0	0	0	0
Bacteria;(1.0);Proteobacteria;(1.0);Betaproteobacteria;(1.0);Burkholderiales;(1.0);Alcaligenaceae;(1.0);Alcaligenes;(0.98);Alcaligenes_faecalis;(0.83);	Bacteria;Proteobacteria;Betaproteobacteria;Burkholderiales;Alcaligenaceae;Alcaligenes;Alcaligenes_faecalis	M02944:147:000000000-AUVRY:1:1106:25375:14786	CCCGACCCATTACGGCCGCGTCTGCACCATCGAAACCCCGGAAGGCCCGAACATCGGCCTGATCAACTCCATGGCGCTGTACGCTCGTCTGAACGAGTACGGCTTCCTGGAAACGCCTTACCGCAAGATTGTTGACGGCAAGGTTAGCGAACAGATTGATTACCTGTCGGCTATTGAAGAAAGCAATTACGTCATCGCTCAGGCTAACGCCGAGTTGACCGAAGACGGTGCCTTTGCTGACGATCTGGTTGCCTGCCGTGAAGCTGGCGAAACCATGATGACTGCGCCAGAGAACATCCATTACATGGACGTGGCTCCTTCGCAGATCGTGTCTGTGGCTGCTTCGCTGATTCCGTTCCTGGAACACGATGACGCCAACCGAGCAC	Bacteria;Proteobacteria;Betaproteobacteria;Burkholderiales;Alcaligenaceae;Alcaligenes;Alcaligenes_faecalis	Cluster_498	9	0	0	0	0	0	0	1	1	0	0	0	0	0	1	0	1	5	1	3	0	0	0	0	0	0	0	0	0
Bacteria;(1.0);Proteobacteria;(1.0);Gammaproteobacteria;(1.0);Pseudomonadales;(1.0);Pseudomonadaceae;(0.99);Pseudomonas;(0.99);Pseudomonas_sp._Pf153;(0.21);	Bacteria;Proteobacteria;Gammaproteobacteria;Pseudomonadales;Pseudomonadaceae;Pseudomonas;Multi-affiliation	M02944:147:000000000-AUVRY:1:1107:12154:17502	TCCGACCCACTATGGCCGTATCTGCCCGATTGAAACGCCGGAAGGCCCGAACATCGGCCTGATCAACTCCCTGGCTGCCTATGCGCGTACCAACCAGTACGGCTTCCTCGAGAGCCCGTATCGTGTGGTGAAGGCCGGTCTGGTGACCGACGAAATCGTCTTCCTGTCCGCCATTGAAGAGGCCGATCACGTGATCGCCCAGGCTTCGGCGACCATGAACGACAAAGGCATTCTGGTCGATGAGTTGGTTGCTGTACGTCACCTGAACGAGTTCACTGTCAAGGCGCCGGAAGACGTCACCCTGATGGACGTGTCGCCGAAGCAGGTCGTTTCCGTTGCTGCCTCGCTGATCCCGTTCCTCGAGCACGACGATGCCAACCGTGCAC	Bacteria;Proteobacteria;Gammaproteobacteria;Pseudomonadales;Pseudomonadaceae;Pseudomonas;Multi-affiliation	Cluster_611	0	0	0	0	0	0	0	0	0	0	0	0	0	0	0	0	0	0	0	0	0	0	0	0	0	0	0	0	0
						56493

## Sheet: rpoB_DADA2
Additional File 2B : OTU abundance Table after rpoB Illumina-amplicon sequencing samples procedure and DADA2 sequence process analyse
											rpoB-Mock1-rep1	rpoB-Mock1-rep2	rpoB-Mock1-rep3	rpoB-Mock2-rep1	rpoB-Mock2-rep2	rpoB-Mock2-rep3	rpoB-Mock3-rep1	rpoB-Mock3-rep2	rpoB-Mock3-rep3	rpoB-Mock4-rep1	rpoB-Mock4-rep2	rpoB-Mock4-rep3	rpoB-Mock5-rep1	rpoB-Mock5-rep2	rpoB-Mock5-rep3	SK39_5.1	SK39_5.2	SK39_5.3	SK39_5.4	rpoB-QE-1	rpoB-QE-2	rpoB-QE-3	rpoB-Ringer-1	rpoB-Ringer-2	rpoB-Ringer-3	rpoB-Rob1	rpoB-Rob2	rpoB-Rob3
	Kingdom	Phylum	Class	Order	Family	Genus	Species	Blast manuel	Kingdom;"Phylum";"Class";"Order";"Family";"Genus";"Species";"NA"	Total Count	rpoB-Mock1-rep1	rpoB-Mock1-rep2	rpoB-Mock1-rep3	rpoB-Mock2-rep1	rpoB-Mock2-rep2	rpoB-Mock2-rep3	rpoB-Mock3-rep1	rpoB-Mock3-rep2	rpoB-Mock3-rep3	rpoB-Mock4-rep1	rpoB-Mock4-rep2	rpoB-Mock4-rep3	rpoB-Mock5-rep1	rpoB-Mock5-rep2	rpoB-Mock5-rep3	rpoB-D-9	rpoB-D-10	rpoB-D-11	rpoB-D-12	rpoB-QE-1	rpoB-QE-2	rpoB-QE-3	rpoB-Ringer-1	rpoB-Ringer-2	rpoB-Ringer-3	rpoB-Rob1	rpoB-Rob2	rpoB-Rob3
CCCAACCCACTATGGTCGCGTGTGCCCGATTGAAACGCCTGAAGGTCCAAACATTGGTCTGATCAACTCCATGGCGCTGTACGCTCGTCTGAACGAGTACGGCTTCCTGGAAACGCCTTACCGCAAGATTGTTGACGGCAAGGTTAGCGAACAGATTGATTACCTGTCGGCTATTGAAGAAAGCAATTACGTCATCGCTCAGGCTAACGCCGAGTTGACCGAAGACGGTGCCTTTGCTGACGATCTGGTTGCCTGCCGTGAAGCTGGCGAAACCATGATGACTGCGCCAGAGAACATCCATTACATGGACGTGGCTCCTTCGCAGATCGTGTCTGTGGCTGCTTCGCTGATTCCGTTCCTGGAACACGATGACGCCAACCGAGCAC	Bacteria	Proteobacteria	Betaproteobacteria	Burkholderiales	Alcaligenaceae	Alcaligenes	Alcaligenesfaecalis		Bacteria;"Proteobacteria";"Betaproteobacteria";"Burkholderiales";"Alcaligenaceae";"Alcaligenes";"Alcaligenesfaecalis"	18074	601	634	619	193	173	234	1721	1550	1396	1901	1612	1443	1866	2089	2036	0	0	0	0	0	0	0	0	6	0	0	0	0
CCCGACTCACTATGGTCGTGTATGTCCAATCGAAACGCCTGAAGGTCCGAACATCGGTCTGATTAACTCATTGTCCGTTTACGCGCGTACCAATGAGTATGGTTTCCTTGAAACCCCTTACCGTTTAGTTCGTGATGGTGTAGTGACGGATGAAATCCACTACCTGTCTGCGATCGAAGAAGGTAACTACGTTATTGCACAGGCAAACACTGTATTGGATGAAGAAGGCCACTTCGTTGAAGAATTGGTCACTTGCCGTCATTACGATGAATCCAGCTTGTTCAACCGTGATCAGGTTCAGTACATGGACGTTTCGACACAACAGATCGTGTCCGTCGGTGCTTCCTTGATCCCATTCCTTGAACACGATGACGCCAACCGTGCT	Bacteria	Proteobacteria	Gammaproteobacteria	Enterobacterales	Morganellaceae	Xenorhabdus	Xenorhabdusnematophila		Bacteria;"Proteobacteria";"Gammaproteobacteria";"Enterobacterales";"Morganellaceae";"Xenorhabdus";"Xenorhabdusnematophila"	57320	6599	6808	6919	0	15115	17073	1471	1332	1480	193	188	142	0	0	0	0	0	0	0	0	0	0	0	0	0	0	0	0
TCCGACCCACTATGGCCGTATCTGCCCGATTGAAACGCCGGAAGGCCCGAATATCGGTCTGATCAACTCGCTTGCAACTTTTGCCCGCGTCAACAAGTACGGCTTCATCGAAAGCCCGTACCGCAAGGTTGTCGACGGCAAGGTAACGAACGACGTTGTCTATCTGTCGGCGATGGAAGAAGCCAAGCACTCGGTTGCGCAGGCTAACGTCGAGCTGGACGAGCGGGGCGGTTTCGTTGACGAATTCGTCATCTGCCGTCATGCAGGCGAAGTGATGATGGCTCCGCGTGAAAACGTGGATCTGATGGACGTGTCGCCGAAGCAGCTCGTTTCGGTTGCTGCGGCTCTCATCCCGTTCCTTGAAAACGACGACGCCAACCGCGCTC	Bacteria	Proteobacteria	Alphaproteobacteria	Rhizobiales	Brucellaceae	Ochrobactrum	Ochrobactrumanthropi		Bacteria;"Proteobacteria";"Alphaproteobacteria";"Rhizobiales";"Brucellaceae";"Ochrobactrum";"Ochrobactrumanthropi"	24355	887	943	959	317	273	384	2261	1864	2057	2572	2336	1854	2513	2677	2414	0	0	10	12	0	0	22	0	0	0	0	0	0
CCCGACCCACTACGGCCGCATCTGCCCGATTGAAACGCCGGAAGGCCCGAACATCGGTCTGATCAACTCGCTGGCCACTCACGCCCGCGTCAACAAGTACGGCTTCATCGAAAGCCCGTACCGTCGCGTGGTCGAAGGCAAGGCGACGGACGAGGTGGTCTACATCTCGGCCATGGAAGAGGCGAAGCACGTCATCGCCCAGGCCAACATCGAGCTGAAGGACGGCGAGATCGTCGAGGAGCTGGTGCCGGGCCGTATCAACGGCGACTCCCAGCTGCTGACCAAGGAAACGGTCGACATGATGGACGTGTCGCCGAAACAGGTCGTTTCGGTCGCTGCCGCCCTGATCCCCTTCCTGGAAAACGATGACGCCAACCGCGCGC	Bacteria	Proteobacteria	Alphaproteobacteria	Caulobacterales	Caulobacteraceae	Brevundimonas	Brevundimonasdiminuta		Bacteria;"Proteobacteria";"Alphaproteobacteria";"Caulobacterales";"Caulobacteraceae";"Brevundimonas";"Brevundimonasdiminuta"	22930	920	965	1013	420	309	412	2033	1942	1968	2429	1920	1885	2216	2330	2162	0	0	0	0	0	0	6	0	0	0	0	0	0
CCACAGTCACTATGGCCGTATGTGTCCGATCGAGACGCCGGAGGGGCCGAACATCGGTCTGATCAACTCCTTGTCGACGTTTGCGCGCATCAACGAATATGGCTTCATTGAAGCTCCGTATCGTTGGGTGGATCCGAAGACCGGTAAAGTAACGGACCAAATCGATTACCTGACTGCAGACGAAGAGGATAACTATATCGTTGCCCAGGCGAACGCCGAGCTTAACGAAGATGGTACCTTCACTGACGAAATGGTTATCGTCCGTTATAACAAACAATCCGATAACATCCTTCCTATGCCGAGCGACCGTGTAGACTACATGGACGTTTCGCCGAAGCAGGTAGTGTCGGTAGCGACGGCGCTCATTCCGTTCCTTGAGAACGATGACTCCAACCGCGC…	Bacteria	Firmicutes	Bacilli	Bacillales	Paenibacillaceae	Paenibacillus	NA		Bacteria;"Firmicutes";"Bacilli";"Bacillales";"Paenibacillaceae";"Paenibacillus";NA;NA	20577	759	831	761	302	214	288	1910	1621	1754	2234	1907	1633	2164	2295	1904	0	0	0	0	0	0	0	0	0	0	0	0	0
CCCGACCCACTATGGCCGTGTGTGCCCGATCGAGACCCCTGAAGGTCCGAACATCGGTCTGATCAACTCCCTGGCGGCCTACGCCCGCACCAACCAGTACGGCTTCCTGGAAAGCCCGTACCGCGTGGTGAAGGAAGGCGTTGTCAGCGACGACATCGTGTTCCTGTCGGCAATCGAAGAGGCAGATCACGTCATCGCACAGGCTTCGGCCGCGATGAACGACAAGAAGCAACTGATCGATGAGCTGGTAGCAGTTCGTCACCTGAACGAATTCACCGTCAAGGCGCCGGAAGACGTCACCCTGATGGACGTTTCGCCGAAGCAGGTTGTTTCCGTTGCAGCGTCGCTGATTCCGTTCCTCGAGCACGACGACGCCAACCGTGCGT	Bacteria	Proteobacteria	Gammaproteobacteria	Pseudomonadales	Pseudomonadaceae	Pseudomonas	Pseudomonasputida		Bacteria;"Proteobacteria";"Gammaproteobacteria";"Pseudomonadales";"Pseudomonadaceae";"Pseudomonas";"Pseudomonasputida"	16215	879	919	872	219	201	287	1435	1138	1320	1542	1382	1183	1554	1727	1557	0	0	0	0	0	0	0	0	0	0	0	0	0
CCCGACTCACTATGGTCGTGTATGCCCGATCGAGACGCCGGAAGGTCCGAACATCGGTCTGATCAACTCCCTGGCCGCCTATGCTCGCACCAACCAGTACGGCTTCCTCGAGAGCCCGTACCGTGTGGTGAAAGAAGGTCTGGTGACCGACGAAATCGTGTTCCTGTCCGCTATCGAAGAGGCCGATCACGTGATCGCCCAGGCTTCGGCGACCATGAACGACAAAGGTCAGCTGATCGACGAGCTGGTAGCTGTTCGTCACCTGAACGAATTCACCGTCAAGGCGCCAGAAGACGTCACCTTGATGGACGTTTCGCCGAAGCAGGTAGTTTCGGTTGCGGCGTCGCTGATTCCGTTCCTCGAGCACGACGACGCCAACCGTGCGT	Bacteria	Proteobacteria	Gammaproteobacteria	Pseudomonadales	Pseudomonadaceae	Pseudomonas	Pseudomonaschlororaphis		Bacteria;"Proteobacteria";"Gammaproteobacteria";"Pseudomonadales";"Pseudomonadaceae";"Pseudomonas";"Pseudomonaschlororaphis"	16117	567	609	616	242	219	263	1602	1317	1304	1654	1507	1216	1744	1687	1570	0	0	0	0	0	0	0	0	0	0	0	0	0
CCCGACGCACTATGGCCGCATCTGCCCGATCGAGACGCCGGAAGGCCCGAACATCGGCCTGATCAACTCGCTCGCCAGCTTCAGCCGCGTCAACAAGTACGGCTTCATCGAGACGCCGTACCGCAAGATCATCGACGGCAAGGTGACCGACGAGGTCGTCTATCTGTCGGCGATGGAAGAGGCCAAGCACACGATCGCGCAGGCGTCGGCCGAACTCAGCGAGAACGGCTCGTTCTCCGAGGAGCTGGTGTCGGCCCGTCAGGCCGGCGAGTTCCTGATGGCGCTGCCGGAAACCATCACGCTGATGGACGTCAGCCCCAAGCAGCTCGTCTCGGTCGCGGCATCGCTCATTCCGTTCCTGGAAAACGATGACGCCAACCGCGCGC	Bacteria	Proteobacteria	Alphaproteobacteria	Sphingomonadales	Sphingomonadaceae	Sphingomonas	NA		Bacteria;"Proteobacteria";"Alphaproteobacteria";"Sphingomonadales";"Sphingomonadaceae";"Sphingomonas";NA;NA	10622	0	0	0	0	0	0	0	0	0	0	0	0	6	0	0	15	16	9	10	951	796	943	1023	1474	1282	1437	1337	1323
CCCGACTCACTATGGTCGTGTATGTCCAATCGAAACGCCTGAAGGTCCGAACATCGGTCTGATTAACTCATTGTCCGTTTACGCGCGTACCAATGAGTATGGTTTCCTTGAAACCCCTTACCGTTTAGTTCGTGATGGTGTAGTGACGGATGAAATCCACTACCTGTCTGCGATCGAAGAAGGTAACTACGTTATTGCACAGGCAAACACTGTATTGGATGAAGAAGGCCACTTCGTTGAAGAATTGGTCACTTGCCGTCATTACGATGAATCCAGCTTGTTCAACCGTGATCAGGTTCAGTACATGGACGTTTCGACACAACAGATCGTGTCCGTCGGTGCTTCCTTGATCCCATTCCTTGAACACGATGACGCCAACCGTGCTT	Bacteria	Proteobacteria	Gammaproteobacteria	Enterobacterales	Morganellaceae	Xenorhabdus	Xenorhabdusnematophila		Bacteria;"Proteobacteria";"Gammaproteobacteria";"Enterobacterales";"Morganellaceae";"Xenorhabdus";"Xenorhabdusnematophila"	14122	0	0	0	14005	0	0	0	0	0	0	0	0	20	29	19	0	0	0	0	0	0	49	0	0	0	0	0	0
TCCAACGCACTATGGTCGCGTATGTCCAATCGAAACCCCGGAAGGTCCGAACATCGGTCTGATTAACTCATTGTCTGTTTATGCGCAGACTAACGAGTATGGTTTCCTTGAAACCCCATATCGTCTGGTTCGTGATGGTGTTGTTACTGATGAAATTCACTATCTGTCTGCGATTGAAGAAGGTAACTTCGTTATCGCACAGGCAAACACCGTATTAGATGACGAAGGCCACTTCGTTGAAGATCTGATAACTTGCCGTAATTATGGTGAATCCAGCTTATTTAACCGTGAGCAGGTTGAATATATGGACGTTTCCACCCAGCAGGTGGTTTCCGTTGGTGCTTCCTTGATCCCATTCTTGGAACACGATGACGCAAACCGCGCAT	Bacteria	Proteobacteria	Gammaproteobacteria	Enterobacterales	Morganellaceae	Photorhabdus	Photorhabdusluminescens		Bacteria;"Proteobacteria";"Gammaproteobacteria";"Enterobacterales";"Morganellaceae";"Photorhabdus";"Photorhabdusluminescens"	12907	2482	2504	2450	743	594	844	1076	933	983	93	71	84	10	16	24	0	0	0	0	0	0	0	0	0	0	0	0	0
TCAAACTCACTACGGTCGTGTATGTCCAATTGAAACACCGGAAGGTCCAAACATTGGTTTGATCAACTCGCTTTCTGTTTATGCAAAAGCGAATGACTTCGGTTTCTTGGAAACGCCATACCGTCGCGTTGTTGAAGGTCGTGTAACAGATACAGTTGAATATTTATCTGCGATTGAAGAAGTGGGTACTGTGATTGCACAGGCCGATTCTGCAGTAGATAAAGATGGCAACTTGACTGAAGAAATGGTTTCTGTACGTCATCAAGGTGAATTCGTACGTATGTCGCCTGAGCGCGTTACACATATGGACGTTTCTGCACAGCAGGTTGTTTCTGTTGCAGCATCATTGATTCCATTCCTTGAACACGATGATGCGAACCGTGCAT	Bacteria	Proteobacteria	Gammaproteobacteria	Pseudomonadales	Moraxellaceae	Acinetobacter	AcinetobacterspNIPH1867		Bacteria;"Proteobacteria";"Gammaproteobacteria";"Pseudomonadales";"Moraxellaceae";"Acinetobacter";"AcinetobacterspNIPH1867"	11157	315	332	365	118	84	125	988	798	906	1234	1071	1028	1278	1328	1187	0	0	0	0	0	0	0	0	0	0	0	0	0
CTATACGCACTACGGACGTTTATGTCCGATTGAAACACCGGAAGGACCAAACATCGGTTTGATTTCTTCTCTTGGAGTGTATGCAAAAGTAAACGGAATGGGATTCATCGAAACTCCTTACCGTAAGGTAACTAACGGAAAAGTTGATTTAGTATCTGAACCGGTTTACTTGAGCGCTGAAGAAGAAGAAGGCAAGATGATTGCTCAGGCCAACATCGATATGGATAATGAAGGATTGATTACTGCCGATAAAGTAATTGCCCGTGAAGAAGGTGATTTCCCGGTTGTAGAACCAAACGTTGTTCATTATACTGACGTTGCGCCAAACCAGATCGCTTCGATTTCTGCATCTTTGATTCCTTTCTTGGAACATGATGATGCGAACCGTGCGT	Bacteria	Bacteroidetes	Flavobacteriia	Flavobacteriales	Flavobacteriaceae	Flavobacterium	NA		Bacteria;"Bacteroidetes";"Flavobacteriia";"Flavobacteriales";"Flavobacteriaceae";"Flavobacterium";NA;NA	9152	0	0	0	0	0	0	0	0	0	0	0	0	0	0	0	1885	2130	3020	2117	0	0	0	0	0	0	0	0	0
CCCGACCCACTACGGTCGTGTATGCCCGATTGAAACGCCGGAAGGTCCGAACATCGGTCTGATCAACTCCCTGGCGGCCTATGCGCGCACCAACCAGTACGGCTTCCTCGAGAGCCCGTACCGTGTGGTGAAAGACGCTCTGGTAACCGACGAGATCGTGTTCCTGTCCGCTATCGAAGAGGCCGATCACGTGATCGCCCAGGCTTCGGCGACCATGAACGACAAAGGTCAGTTGGTCGATGAACTGGTAGCTGTTCGTCACTTGAACGAATTCACCGTCAAGGCGCCGGAAGACGTCACCTTGATGGACGTTTCGCCGAAGCAGGTAGTTTCGGTTGCAGCGTCGCTGATTCCGTTCCTCGAGCACGACGACGCCAACCGTGCAT	Bacteria	Proteobacteria	Gammaproteobacteria	Pseudomonadales	Pseudomonadaceae	Pseudomonas	Pseudomonasprotegens		Bacteria;"Proteobacteria";"Gammaproteobacteria";"Pseudomonadales";"Pseudomonadaceae";"Pseudomonas";"Pseudomonasprotegens"	8984	259	336	345	116	98	149	721	646	922	815	765	623	832	898	790	58	146	236	229	0	0	0	0	0	0	0	0	0
TCCGACCCATTACGGCCGTATCTGCCCGATTGAAACACCGGAAGGTCCGAATATCGGTCTGATCAACTCGCTCGCAACATTTGCGCGCGTCAACAAATATGGTTTCATTGAAAGCCCGTACCGTAAAATTATCGACGGTAAGGTGACCAATGAGGTCGTTTATCTTTCCGCTATGGAAGAAGCCAAGCACTATGTTGCTCAGGCCAATGCTGAAATCGGTGAAAATGGCGAGTTCGTTGAAGAATTCGTAATTTCCCGTCACTCCGGTGAAGTTCTGATGGCGCCGCGTGAAAACGTGGATCTGATGGACGTTTCGCCGAAGCAGTTGGTTTCTGTTGCTGCTGCGCTTATTCCGTTTCTGGAAAACGACGACGCCAACCGCGCGC	Bacteria	Proteobacteria	Alphaproteobacteria	Rhizobiales	Brucellaceae	Pseudochrobactrum	PseudochrobactrumspAO18b		Bacteria;"Proteobacteria";"Alphaproteobacteria";"Rhizobiales";"Brucellaceae";"Pseudochrobactrum";"PseudochrobactrumspAO18b"	8860	0	0	0	0	0	0	0	0	0	0	0	0	0	0	0	1138	2114	2330	3278	0	0	0	0	0	0	0	0	0
CCCGACCCACTACGGCCGCGTGTGCCCAATCGAAACGCCGGAAGGTCCAAACATCGGTCTGATCAACTCCCTGTCCGTGTACGCACAGACTAACGAGTATGGCTTCCTGGAAACCCCGTACCGCCGCGTGCGTGACGGCGTGGTGACCGATGAAATCAACTACCTGTCTGCTATTGAAGAAGGCAACTTCGTTATCGCCCAGGCGAACTCCAACCTGGATGAAGAAGGCCGCTTCGTAGAAGACCTGGTCACCTGTCGTAGCAAAGGCGAATCAAGCCTGTTCAGCCGCGACCAGGTTGACTACATGGACGTATCCACCCAGCAGGTCGTTTCCGTTGGTGCTTCACTGATTCCATTCCTGGAACACGATGACGCCAACCGTGCAT	Bacteria	Proteobacteria	Gammaproteobacteria	Enterobacterales	Yersiniaceae	Serratia	Serratiamarcescens		Bacteria;"Proteobacteria";"Gammaproteobacteria";"Enterobacterales";"Yersiniaceae";"Serratia";"Serratiamarcescens"	6395	0	0	0	0	0	0	0	0	0	0	0	0	0	0	0	839	1872	1831	1853	0	0	0	0	0	0	0	0	0
CCCGACCCACTACGGCCGCGTCTGCCCGATCGAAACGCCGGAAGGCCCGAACATCGGCCTGATCAACTCCATGGCGCTGTACGCTCGCTTGAACGAGTACGGTTTCCTGGAAACGCCTTACCGCAAGATTATCGACGGCCGCGTCAGCGAGCAGATCGATTACCTGTCGGCCATCGAAGAAAGCCACTACGTCATCGCGCAGGCTAACGCCGCGCTGGACGAGGATGGCGCCTTCGTGGACGACCTGGTCGCTTGCCGTGAAGCAGGCGAAACGATGCTGACCTCGCCGGCCAACGTGCATTACATGGACGTTGCCCCGTCGCAGATCGTGTCGGTCGCTGCATCGCTGATTCCGTTCCTGGAACACGACGACGCGAACCGCGCAC	Bacteria	Proteobacteria	Betaproteobacteria	Burkholderiales	Alcaligenaceae	Achromobacter	Achromobacterpiechaudii		Bacteria;"Proteobacteria";"Betaproteobacteria";"Burkholderiales";"Alcaligenaceae";"Achromobacter";"Achromobacterpiechaudii"	6249	200	221	215	74	55	73	594	553	540	676	535	484	635	708	686	0	0	0	0	0	0	0	0	0	0	0	0	0
CCCGACTCACTACGGTCGTGTATGCCCGATTGAAACGCCGGAAGGTCCGAACATTGGTCTGATCAACTCCTTGGCAGCCTATGCCCGCACCAACCAGTACGGCTTCCTCGAAAGCCCGTACCGTGTGGTGAAAGACGCGCTGGTAACTGACGAGATCGTGTTCCTGTCCGCTATCGAAGAGGCCGATCACGTGATCGCCCAGGCTTCGGCGACCATGAACGACAAAGGTCAGCTGATCGATGAGCTGGTAGCTGTTCGTCACTTGAACGAATTCACCGTCAAGGCGCCAGAAGACGTCACCTTGATGGACGTGTCGCCGAAGCAGGTAGTTTCGGTTGCTGCGTCGTTGATTCCGTTCCTCGAGCACGACGACGCCAACCGTGCGT	Bacteria	Proteobacteria	Gammaproteobacteria	Pseudomonadales	Pseudomonadaceae	Pseudomonas	PseudomonasspPH1b		Bacteria;"Proteobacteria";"Gammaproteobacteria";"Pseudomonadales";"Pseudomonadaceae";"Pseudomonas";"PseudomonasspPH1b"	5835	0	0	0	0	0	0	0	0	0	0	0	0	0	0	0	1105	1487	1589	1654	0	0	0	0	0	0	0	0	0
TCCAACGCATTATGGCCGTATCTGCCCGATTGAAACGCCGGAAGGCCCGAATATCGGTCTGATCAACTCGCTTGCAACCTTTGCCCGCGTCAACAAGTACGGCTTCATTGAAAGCCCGTATCGTAAAGTTGTCGATGGCAAGGTCACGAACGACGTTGTTTATCTGTCGGCTATGGAAGAAGCGAAGCACTCGGTTGCTCAGGCAAACGTAGAGCTGGACGAGCAGGGTGGTTTTGTAGACGAATTCGTCATCTGCCGTCACGCTGGCGAAGTTATGATGGCTCCGCGTGAAAACGTGGACCTGATGGACGTTTCGCCGAAGCAGCTCGTTTCGGTTGCTGCAGCGCTTATTCCGTTCCTTGAAAACGACGATGCGAACCGCGCTC	Bacteria	Proteobacteria	Alphaproteobacteria	Rhizobiales	Brucellaceae	Ochrobactrum	Ochrobactrumrhizosphaerae		Bacteria;"Proteobacteria";"Alphaproteobacteria";"Rhizobiales";"Brucellaceae";"Ochrobactrum";"Ochrobactrumrhizosphaerae"	5760	7	0	0	0	0	0	18	14	12	16	17	20	10	23	27	745	1021	1206	2624	0	0	0	0	0	0	0	0	0
CCCGACCCATTACGGCCGCGTCTGCACCATCGAAACCCCGGAAGGCCCGAACATCGGCCTGATCAACTCGCTGGCCGTGTACGCCCGCACCAACCAGTACGGTTTCCTCGAGACCCCGTACCGCAAGGTCGTGGACGGCAAGGTCTATGACGAAGTCGAGTTCCTGTCGGCGATCGAAGAAAACGAGTACGTCATTGCGCAGGCCAACGCGCTGACCAATGCCGACAGCGTGCTGACCGAACAGTTCGTTCCTTGCCGCTTCCAGGGCGAGTCGCTGCTGAAGCCGCCGGCGGAAGTCCACTTCATGGACGTCTCGCCGATGCAGACCGTGTCGATCGCGGCCGCGCTGGTTCCGTTCCTGGAGCACGATGACGCCAACCGTGCAC	Bacteria	Proteobacteria	Gammaproteobacteria	Xanthomonadales	Xanthomonadaceae	Stenotrophomonas	Stenotrophomonasmaltophilia		Bacteria;"Proteobacteria";"Gammaproteobacteria";"Xanthomonadales";"Xanthomonadaceae";"Stenotrophomonas";"Stenotrophomonasmaltophilia"	5186	0	0	0	0	0	0	0	0	0	0	0	0	0	0	0	424	2333	1191	1238	0	0	0	0	0	0	0	0	0
CCCGACCCATTACGGCCGCGTCTGCACCATCGAAACCCCGGAAGGCCCGAACATCGGCCTGATCAATTCGCTGGCCGTGTACGCCCGCACCAACCAGTACGGTTTCCTCGAGACTCCGTACCGCAAGGTCGTGGACGGCAAGGTCTATGACGAAGTCGAGTTCCTGTCGGCGATCGAAGAAAACGAGTACGTCATTGCGCAGGCCAACGCGCTGACCGACGCCAAGGGCACCCTGACCGAGCAGTTCGTTCCGTGCCGCTTCCAGGGCGAATCGCTGCTGAAGCCGCCGGCGGAAGTCCACTTCATGGACGTCTCGCCGATGCAGACCGTGTCGATCGCGGCCGCGCTGGTTCCGTTCCTGGAGCACGATGACGCGAACCGCGCAC	Bacteria	Proteobacteria	Gammaproteobacteria	Xanthomonadales	Xanthomonadaceae	Stenotrophomonas	Stenotrophomonasmaltophilia		Bacteria;"Proteobacteria";"Gammaproteobacteria";"Xanthomonadales";"Xanthomonadaceae";"Stenotrophomonas";"Stenotrophomonasmaltophilia"	5103	172	204	175	76	56	60	525	421	480	601	512	416	486	473	446	0	0	0	0	0	0	0	0	0	0	0	0	0
CCCAACCCACTACGGTCGCGTGTGTCCGATTGAAACGCCTGAAGGTCCAAACATTGGTCTGATCAACTCCATGGCGCTGTACGCTCGTCTGAACGAGTACGGCTTCCTGGAAACGCCTTACCGCAAGATTGTTGACGGCAAGGTCAGTGAACAGATCGATTACCTGTCGGCTATTGAAGAAAGCAATTACGTCATCGCTCAGGCTAACGCCGAGTTGACCGAAGACGGTGCCTTTGCGGACGATCTGGTTGCCTGCCGTGAAGCTGGCGAAACCATGATGACTGCGCCAGAGAACATCCATTACATGGACGTGGCTCCTTCGCAGATCGTGTCTGTGGCTGCTTCGCTGATTCCGTTCCTGGAGCACGATGACGCCAACCGAGCAC	Bacteria	Proteobacteria	Betaproteobacteria	Burkholderiales	Alcaligenaceae	Alcaligenes	Alcaligenesfaecalis		Bacteria;"Proteobacteria";"Betaproteobacteria";"Burkholderiales";"Alcaligenaceae";"Alcaligenes";"Alcaligenesfaecalis"	4287	0	0	0	0	0	0	0	0	0	0	0	0	0	0	0	581	1008	1207	1491	0	0	0	0	0	0	0	0	0
CCCGACTCACTACGGTCGCGTGTGTCCAATCGAAACGCCGGAAGGTCCAAACATCGGTCTGATCAACTCCTTGTCCGTGTACGCACAGACAAACGAGTATGGCTTCCTGGAAACTCCGTACCGCCGCGTGCGTGACGGTTTGGTTACCGATGAAATCAACTATCTGTCTGCTATTGAAGAAGGCAACTTCGTTATCGCTCAGGCGAACTCCAACCTGGACGAAGACGGCCGCTTCATAGAAGACCTGGTCACCTGTCGTAGCAAAGGCGAATCAAGCCTGTTCAGCCGCGATCAGGTTGACTATATGGACGTATCAACCCAGCAGGTTGTTTCCGTTGGTGCCTCACTGATTCCATTCCTGGAACACGATGACGCCAACCGTGCAT	Bacteria	Proteobacteria	Gammaproteobacteria	Enterobacterales	Yersiniaceae	Serratia	Serratialiquefaciens		Bacteria;"Proteobacteria";"Gammaproteobacteria";"Enterobacterales";"Yersiniaceae";"Serratia";"Serratialiquefaciens"	3799	126	97	115	32	31	48	343	310	319	432	339	316	428	450	413	0	0	0	0	0	0	0	0	0	0	0	0	0
CTATACACACTACGGTCGTCTTTGTACAATCGAAACACCAGAGGGACCAAACATCGGTTTGATTTCTTCTTTGGCTGTACATGCGAAAATTAACCATTTAGGTTTTATTGAAACTCCTTACCGTAAGGTAAAAGATGGTGTTGTTGTTGTAGACCAACCTGTGGTATACTTATCGGCAGAGGACGAAGATGGTAAAACAATTGCGCAAGCAAATGCTTTGTATGATGACAAAGGTAATTTTGAAGATGCAAAGGTAAAAGCCAGATACGAAGGTGACTTCCCAATTATCGAGCCTGAAATGCTTGATTATATGGACGTTGCTCCAAACCAAATTACATCTATTGCGGCTTCATTGATTCCTTTCTTGGAGCACGATGATGCCAACCGTGCAT	Bacteria	Bacteroidetes	Sphingobacteriia	Sphingobacteriales	Sphingobacteriaceae	Sphingobacterium	NA		Bacteria;"Bacteroidetes";"Sphingobacteriia";"Sphingobacteriales";"Sphingobacteriaceae";"Sphingobacterium";NA;NA	3357	82	77	97	25	11	0	252	265	301	455	322	306	410	407	347	0	0	0	0	0	0	0	0	0	0	0	0	0
CGTGACCCACTACGGCCGCGTCTGCCCCATCGAAACGCCTGAAGGCCCGAACATCGGCCTGATCAACTCGCTGGCCCTGTACGCCCGCCTGAACGAGTACGGCTTCATCGAGACGCCTTACCGCCGGGTGGCCGACGGCAAGGTCACGATGGAGATCGACTACCTGTCGGCCATCGAGGAAGGCAAGTACATCATCGCCCAGGCCAACGCCGAGCTGGATGCCGAAGGCCGCCTGATCGGCGACCTGGTGTCGGCGCGCGAAAAGGGTGATTCGACCCTGGTGTCGGCCGAGCGCGTTCAGTACATGGACGTGTCGCCCGCACAGATCGTGTCGGTGGCTGCCTCGCTGATTCCGTTCCTGGAACACGATGACGCGAACCGCGCAT	Bacteria	Proteobacteria	Betaproteobacteria	Burkholderiales	Comamonadaceae	Delftia	Delftiaacidovorans		Bacteria;"Proteobacteria";"Betaproteobacteria";"Burkholderiales";"Comamonadaceae";"Delftia";"Delftiaacidovorans"	3332	100	113	102	29	46	50	304	267	268	338	330	284	342	387	372	0	0	0	0	0	0	0	0	0	0	0	0	0
CCCGACCCACTACGGCCGCGTGTGCCCGATCGAGACCCCTGAAGGTCCGAACATCGGTCTGATCAACTCCCTGGCGGCCTATGCCCGCACCAACCAGTACGGCTTCCTTGAGAGCCCGTACCGCGTGGTGAAAGAGGGTGTGGTTACCGACGACATCGTGTTCCTGTCGGCGATCGAAGAAGCTGATCACGTCATCGCACAGGCTTCGGCCACGATGGACGCGAAGAAGCAACTGATCGACGAACTGGTAGCGGTCCGTCACCTGAACGAATTCACCGTCAAGGCGCCGGAAGACGTCACCCTGATGGACGTTTCGCCAAAGCAGGTAGTTTCTGTTGCCGCATCGTTGATTCCGTTCCTCGAGCACGACGACGCCAACCGTGCGT	Bacteria	Proteobacteria	Gammaproteobacteria	Pseudomonadales	Pseudomonadaceae	Pseudomonas	NA		Bacteria;"Proteobacteria";"Gammaproteobacteria";"Pseudomonadales";"Pseudomonadaceae";"Pseudomonas";NA;NA	2699	0	0	0	0	0	0	0	0	0	0	0	0	0	0	0	529	670	604	896	0	0	0	0	0	0	0	0	0
CCCAACCCACTACGGTCGCGTGTGCCCGATTGAAACGCCTGAAGGTCCAAACATTGGTCTGATCAACTCCATGGCGCTGTACGCTCGTCTGAACGAGTACGGCTTCCTGGAAACGCCTTACCGCAAGATTGTTGACGGCAAGGTTAGCGAACAGATTGATTACCTGTCGGCTATTGAAGAAAGCAATTACGTCATCGCTCAGGCTAACGCCGAGTTGACCGAAGACGGTGCCTTTGCTGACGATCTGGTTGCCTGCCGTGAAGCTGGCGAAACCATGATGACTGCGCCAGAGAACATCCATTACATGGACGTGGCTCCTTCGCAGATCGTGTCTGTGGCTGCTTCGCTGATTCCGTTCCTGGAGCACGATGACGCCAACCGAGCAC	Bacteria	Proteobacteria	Betaproteobacteria	Burkholderiales	Alcaligenaceae	Alcaligenes	Alcaligenesfaecalis		Bacteria;"Proteobacteria";"Betaproteobacteria";"Burkholderiales";"Alcaligenaceae";"Alcaligenes";"Alcaligenesfaecalis"	1750	0	0	0	0	0	0	0	0	0	0	0	0	0	0	0	199	502	447	602	0	0	0	0	0	0	0	0	0
TCCTACCCATTATGGCCGCATCTGTCCGATTGAAACGCCCGAAGGGCCGAATATCGGTTTGATCAACAGCCTGGCGACTTATGCGCGGGTAAACAAATACGGGTTTATCGAAACCCCGTACCGTAAGGTTGCTAATGGCAAGGTCAGCAGTGACGTTGTCTATCTATCGGCGATGGAAGAAGCCAAGTTCACGATCGCGCAGGCCAACGCGCCGTTCGATGCGAAGGGCCAGTTGCTCAGCGATCTGGTGTCATGCCGGATTGCAGGCGATTTCGCCATGACTGCGCCGTCAAATGTTGAATTGATGGATGTCTCGCCCAAGCAGCTTGTTTCGGTTGCTTCGGCGCTTATTCCGTTTCTGGAAAACGATGACGCCAATCGCGCGC	Bacteria	Proteobacteria	Alphaproteobacteria	NA	NA	NA	NA		Bacteria;"Proteobacteria";"Alphaproteobacteria";NA;NA;NA;NA;NA	1700	0	0	0	0	0	0	0	0	0	0	0	0	0	0	0	0	0	0	0	0	0	0	0	0	0	1280	190	230
CTACTCCCACTATGGCCGTATGTGTCCGATCGAAACGCCTGAGGGACCAAATATCGGGTTGATCAATAGTTTATCTAGTTACGCGAAAGTAAACAAATTTGGTTTTATCGAAACGCCGTATCGTCGTGTTGATCGTGAAACTGGCCGTGTGACAGAACAAATCGATTACTTGACAGCAGACATCGAGGACCATTATATCGTTGCCCAAGCAAACAGTAAGTTGAATGATGACGGTACATTTGCTGAAGAAATCGTCATGGCTCGTGCCCAAAGTGAAAACTTAGAAGTATCGATCGATAAAGTCGATTATATGGACGTTTCACCGAAACAAGTAGTTGCGGTAGCGACAGCATGTATTCCTTTCTTGGAAAACGATGACTCCAACCGTGCCT	Bacteria	Firmicutes	Bacilli	Lactobacillales	Enterococcaceae	Enterococcus	Enterococcusmundtii		Bacteria;"Firmicutes";"Bacilli";"Lactobacillales";"Enterococcaceae";"Enterococcus";"Enterococcusmundtii"	1066	0	25	53	16	16	15	110	108	103	135	110	106	127	0	0	20	27	48	47	0	0	0	0	0	0	0	0	0
CGTGACCCACTACGGCCGCGTCTGCCCCATCGAAACGCCTGAAGGCCCGAACATCGGCCTGATCAACTCGCTGGCCCTGTACGCCCGCCTGAACGAGTACGGTTTCATCGAAACGCCGTACCGCCGCGTGGCCGATGGCAAGGTGACGAACGAGATCGACTACCTGTCGGCCATCGAAGAAGGCAAGTACGTGATCGCGCAGGCCAACGCCACCCTGGACAAGGATGGCCGCCTGACGGGTGAGCTGGTCTCTGCCCGTGAAAAGGGTGAGTCCATCCTGTGCGGCGCCGATCGCGTGCAGTACATGGACGTGTCGCCTGCACAGATCGTGTCGGTGGCCGCATCGCTGGTTCCGTTCCTGGAGCACGACGACGCGAACCGCGCGC	Bacteria	Proteobacteria	Betaproteobacteria	Burkholderiales	Comamonadaceae	Acidovorax	NA		Bacteria;"Proteobacteria";"Betaproteobacteria";"Burkholderiales";"Comamonadaceae";"Acidovorax";NA;NA	1060	30	24	34	11	0	19	90	94	84	116	104	76	130	143	105	0	0	0	0	0	0	0	0	0	0	0	0	0
CCCGACCCACTATGGCCGTATCTGCCCGATTGAGACGCCGGAAGGCCCGAACATCGGTCTGATCAACTCGCTGGCGAGCTTCTCGCGCGTCAACAAGTACGGCTTCATCGAGACGCCGTACCGCAAGGTGATCGACGGCAAGGTGACCAACGAAGTCGTCTATCTCTCGGCGATGGAAGAGGCGAAGCACACCATCGCGCAGGCTTCGGCCGAGCTGGACAGCGACAATCGCTTTACCGAGGATCTGACCTCGGCACGTCAGGCAGGCGAGTTCCTGATGGCGCTGCCGGAAACGATCACGTTGATGGACGTCTCGCCCAAGCAGCTCGTCTCGGTCGCCGCATCGCTCATTCCGTTCCTGGAAAACGATGACGCCAACCGCGCGC	Bacteria	Proteobacteria	Alphaproteobacteria	Sphingomonadales	Sphingomonadaceae	Sphingomonas	NA		Bacteria;"Proteobacteria";"Alphaproteobacteria";"Sphingomonadales";"Sphingomonadaceae";"Sphingomonas";NA;NA	929	29	44	27	6	0	13	99	75	98	119	76	78	89	98	78	0	0	0	0	0	0	0	0	0	0	0	0	0
CCCGACGCACTATGGCCGCATCTGCCCGATCGAAACGCCGGAAGGCCCGAACATCGGTCTGATCAACTCCCTGGCCACCCACGCCCGCGTCAACAAGTACGGCTTCATCGAGAGCCCCTACCGTCGCGTGAAGGACGGCAAGGCCACGGACGAGGTGGTCTACATCTCGGCCATGGAAGAGGCGAAGCACGTTATCGCCCAGTCAAACATCGAGCTGAAGGCGGGCGAGATCGTCGAGGACCTGGTCCCCGGCCGGATCAACGGTGAATCCCAGCTGCTGACCAAGGCCGACGTCGACATGATGGACGTGTCGCCGAAACAGGTCGTTTCGGTCGCTGCGGCCCTGATCCCCTTCCTTGAAAACGACGACGCCAACCGCGCAC	Bacteria	Proteobacteria	Alphaproteobacteria	Caulobacterales	Caulobacteraceae	Brevundimonas	NA		Bacteria;"Proteobacteria";"Alphaproteobacteria";"Caulobacterales";"Caulobacteraceae";"Brevundimonas";NA;NA	888	0	0	0	0	0	0	0	0	0	0	0	0	0	0	0	82	432	177	197	0	0	0	0	0	0	0	0	0
CGTGACCCATTACGGCCGCGTCTGCCCGATCGAAACGCCCGAAGGCCCGAACATCGGCCTGATCAACTCGCTGGCCCTGTATGCCCGCCTCAACGAATACGGCTTCATCGAGACGCCGTACCGCCGCGTGGTCGACAGCAAGGTCACGAACGAGATCGACTACCTGTCGGCCATCGAGGAAGGCAAGTACGTCATCGCCCAGGCCAACGCGGCCCTGGACAAGGATGGCAAGCTGACCGGCGACCTGGTGTCGGCGCGTGAAGCCGGCGAATCGATCCTGGTCGGCGCCGAGCGCATCCAGTACATGGACGTGTCGCCCGCGCAGATCGTGTCGGTGGCCGCTTCGCTGGTGCCGTTCCTCGAGCACGACGACGCGAACCGCGCGC	Bacteria	Proteobacteria	Betaproteobacteria	Burkholderiales	Comamonadaceae	Variovorax	Variovoraxparadoxus		Bacteria;"Proteobacteria";"Betaproteobacteria";"Burkholderiales";"Comamonadaceae";"Variovorax";"Variovoraxparadoxus"	877	41	41	41	17	11	0	63	85	95	140	90	71	75	49	58	0	0	0	0	0	0	0	0	0	0	0	0	0
AGCAGCAGGTGTTCAAGATTCTTGACCCGGCCAAGACTGAAGTTGCGTTCAACTCCACATGGATGGACAAGCTGACCCCTGCCGACTTCATTCGCCTGGCTTCGCAGTACACCGTCGCGCGCATGCTGGAGCGTGATGACTTCGACAAGCGTTACACCACCAATCAGCCGATTGCCATTCACGAGTTCCTCTATCCGCTGGTGCAGGGGTACGACTCGGTAGCGCTGAAAGCGGACGTCGAGCTGGGCGGTACCGACCAGAAGTTCAACCTGC	Bacteria	NA	NA	NA	NA	NA	NA	P. putida (100%)	Bacteria;NA;NA;NA;NA;NA;NA;NA	856	42	40	63	13	9	7	66	60	59	103	85	87	77	87	58	0	0	0	0	0	0	0	0	0	0	0	0	0
TCCGACTCACTATGGTCGCGTATGTCCAATTGAAACACCTGAAGGTCCAAACATTGGTTTGATTAACTCGTTAGCCGTTTTTGCTCGTACGAATGAATATGGGTTTTTAGAAAGCCCTTATCGCAAAGTAGTCAATGGTACGGTTAAAGATGAATGTGAATATTTATCTGCGATTGAAGAAGGTAATTATTACATTGCACAAGCCAGCACTAATGTTGATGCTAAAGGTCAGATCACGGATGAGTTAGTTTCTTGCCGTTATAAAGGTGAGTTTACTGTCACAACCGCTGATAAAATTGATTTTATGGATGTGTCGCCACGTCAGATCGTATCGGTCGCGGCTTCCTTAATTCCATTCCTAGAACATGACGATGCTAACCGTGCT	Bacteria	Proteobacteria	NA	NA	NA	NA	NA	Coxiella sp (78%)	Bacteria;"Proteobacteria";NA;NA;NA;NA;NA;NA	829	0	0	0	0	0	0	0	0	0	0	0	0	0	0	0	0	0	0	0	0	0	0	0	0	0	712	0	117
TCATGAAGGCCCAAATCGCGACAAACCAGGAGCGTCAAGCCGTTGTGGACGAGAATAAAGTCTCCACGAACAGCAGCAGCGAACCTGCCGAGAAGCGCCCGGTCCAGGTGGCTGAACAGATCGGCCGGAATGATGCATGTCCTTGCGGCAGCGGCAAGAAGTATAAGCACTGCCATGGACAGAACGCTTAAGCGATTTAGCCAAGTGGCGATGGATAGAAGAAAAGCATCTATCGATGTGTTTTCACAGAAGCAAGACCGCGTTTAGAGGATATTTTTCTTCTTGAGATGATCGAATTTGATCAGCATTACTGTAAACTTCGATCATCCTTATATAGCCCGTCCAGG	Bacteria	Proteobacteria	NA	NA	NA	NA	NA	CHIMERE	Bacteria;"Proteobacteria";NA;NA;NA;NA;NA;NA	793	19	0	21	7	0	7	64	53	76	94	84	91	98	102	77	0	0	0	0	0	0	0	0	0	0	0	0	0
CCCAACCCATTACGGACGTATTTGTCCTATTGAAACGCCGGAAGGGCCAAATATTGGGTTGATTAACTCATTGGCAACCTATGCGCGTGTGAATAAGTATGGCTTTATTGAAACCCCCTATCGTAAGGTTGTGGATGGAAAAGTCACTAAAGACATCTCTTACTATACAGCCATGGAAGAAAATAAGCATACCATTGCCCAAGCCAATGCTGAATTAAGTAAAGATGGGAAATTTTCAGCTGACTTTGTCAACTGCCGTCGTAATGGTGAATTTGTGGTTGCGCCTGCAGCTGAGATTGATTTAATGGATATTTCTCCAAAGCAAATCGTCTCCGTTGCTGCCTCCTTGATTCCTTTCATTGAGAACGATGACGCAAACCGTGCCT	Bacteria	Proteobacteria	NA	NA	NA	NA	NA	Bartonella sp(73%)	Bacteria;"Proteobacteria";NA;NA;NA;NA;NA;NA	784	0	0	0	0	0	0	0	0	0	0	0	0	0	0	0	0	0	0	0	0	0	0	0	0	0	585	19	180
TCCAACGCATTATGGCCGTATCTGCCCGATTGAAACGCCGGAAGGCCCCAACATCGGTCTGATCAACTCACTCGCAACTTTTGCCCGCGTCAACAAGTACGGCTTTATCGAAAGCCCGTACCGTAAGGTTGTCGATGGCAAGGTAACGTACGACGTTGTCTACCTCTCGGCCATGGAAGAAGCGAAGCACTCGGTTGCTCAGGCAAACGTTGAGCTGGATGAGCATGGCAGTTTCGTTGACGAATTCGTCATCTGCCGTCATGCCGGTGAAGTGATGATGACTCCGCGTGAAAACGTGGATCTGATGGATGTTTCGCCGAAGCAGCTGGTTTCGGTTGCTGCAGCACTTATTCCGTTCCTTGAAAACGACGACGCGAACCGCGCTC	Bacteria	Proteobacteria	Alphaproteobacteria	Rhizobiales	Brucellaceae	Ochrobactrum	NA		Bacteria;"Proteobacteria";"Alphaproteobacteria";"Rhizobiales";"Brucellaceae";"Ochrobactrum";NA;NA	780	0	0	0	0	0	0	0	0	0	0	0	0	0	0	0	78	159	261	282	0	0	0	0	0	0	0	0	0
GCCAACCCACTATGGTCGCGTGTGCCCGATTGAAACGCCTGAAGGTCCAAACATTGGTCTGATCAACTCCATGGCGCTGTACGCTCGTCTGAACGAGTACGGCTTCCTGGAAACGCCTTACCGCAAGATTGTTGACGGCAAGGTTAGCGAACAGATTGATTACCTGTCGGCTATTGAAGAAAGCAATTACGTCATCGCTCAGGCTAACGCCGAGTTGACCGAAGACGGTGCCTTTGCTGACGATCTGGTTGCCTGCCGTGAAGCTGGCGAAACCATGATGACTGCGCCAGAGAACATCCATTACATGGACGTGGCTCCTTCGCAGATCGTGTCTGTGGCTGCTTCGCTGATTCCGTTCCTGGAACACGATGACGCCAACCGAGCAC	Bacteria	Proteobacteria	Betaproteobacteria	Burkholderiales	Alcaligenaceae	Alcaligenes	Alcaligenesfaecalis		Bacteria;"Proteobacteria";"Betaproteobacteria";"Burkholderiales";"Alcaligenaceae";"Alcaligenes";"Alcaligenesfaecalis"	0	0	0	0	0	0	0	0	0	0	0	0	0	0	0	0	0	0	0	0	0	0	0	0	0	0	0	0	0
TTGGACAATGGGCGAAAGCCTGATCCAGCAATGCCGCGTGAGTGATGAAGGCCTTAGGGTTGTAAAGCTCTTTTACCCGGGATGATAATGACAGTACCGGGAGAATAAGCTCCGGCTAACTCCGTGCCAGCAGCCGCGGTAATACGGAGGGAGCTAGCGTTGTTCGGAATTACTGGGCGTAAAGCGCACGTAGGCGGCTTTGTAAGTTAGAGGTGAAAGCCTGGAGCTCAACTCCAGAATTGCCTTTAAGACTGCATCGCTTGAATCCAGGAGAGGTGAGTGGAATTCCGAGTGTAGAGGTGAAATTCGTAGATATTCGGAAGAACACCAGTGGCGAAGGCGGCTCACTGGACTGGTATTGACGCTGAGGTGCGAAAGCGTGGGGA	Bacteria	NA	NA	NA	NA	NA	NA	Sphingomonas sp (100%)	Bacteria;NA;NA;NA;NA;NA;NA;NA	630	0	0	8	0	0	0	0	0	0	6	0	0	0	0	0	22	53	153	190	11	0	6	7	0	14	150	10	0
CTATACACACTACGGTCGTCTTTGTACAATTGAAACTCCTGAGGGTCCAAACATCGGTTTGATCTCCTCATTGGCTGTACATGCGAAAATTAACCACTTAGGATTTATCGAAACTCCTTACCGTAAGGTAAAAGATGGGGTTGTTGTGGTGGATGAGCCAGTCGTATATTTATCTGCTGAGGATGAAGATGGTAAAACAATTGCACAAGCGAATGCTTTGTATGATGACAAAGGTAATTTCGAAGATGCGAAAGTGAAAGCCAGATATGAGGGTGACTTCCCAATTATCGAGCCTAATATGCTTGATTATATGGACGTTGCTCCAAACCAAATTACATCTATTGCGGCTTCATTAATTCCTTTCTTGGAACATGATGATGCCAACCGTGCAT	Bacteria	Bacteroidetes	Sphingobacteriia	Sphingobacteriales	Sphingobacteriaceae	Sphingobacterium	Sphingobacteriumsiyangense		Bacteria;"Bacteroidetes";"Sphingobacteriia";"Sphingobacteriales";"Sphingobacteriaceae";"Sphingobacterium";"Sphingobacteriumsiyangense"	516	0	0	0	0	0	0	0	0	0	0	0	0	0	0	0	75	130	151	160	0	0	0	0	0	0	0	0	0
CCCGACCCACTATGGCCGCGTCTGCCCGATCGAAACGCCGGAAGGCCCGAACATCGGCCTGATCAACTCCATGGCGCTGTACGCTCGCCTGAACGAGTACGGCTTCCTGGAAACGCCTTACCGCAAGATCATCGACGGCAAGGTCAGCGAGCAGATCGACTACCTGTCGGCCATCGAAGAAAGCCACTACGTCATCGCGCAGGCCAACGCCGCGCTCGACGAAGCGGGCCATTTCGTGGACGACCTGGTGGCTTGCCGCGAAGCTGGCGAAACCATGCTGACCGCTCCGGCCAACGTGCACTACATGGACGTTGCCCCGTCGCAGATCGTGTCGGTTGCGGCCTCGCTGATTCCGTTCCTGGAGCACGACGACGCGAACCGCGCGC	Bacteria	Proteobacteria	Betaproteobacteria	Burkholderiales	Alcaligenaceae	Achromobacter	NA		Bacteria;"Proteobacteria";"Betaproteobacteria";"Burkholderiales";"Alcaligenaceae";"Achromobacter";NA;NA	507	0	0	0	0	0	0	0	0	0	0	0	0	0	0	0	37	229	121	120	0	0	0	0	0	0	0	0	0
CCCGACTCCCTCTGTTCGTTTATTTCCAATCTAAACGCCTGAAGTTCCGACCATCTGTCTGATTAACTCATTGTCCGTTTACGCGCGTACCAATGAGTATGGTTTCCTTGAAACCCCTTACCGTTTAGTTCGTGATGGTGTAGTGACGGATGAAATCCACTACCTGTCTGCGATCGAAGAAGGTAACTACGTTATTGCACAGGCAAACACTGTATTGGATGAAGAAGGCCACTTCGTTGAAGAATTGGTCACTTGCCGTCATTACGATGAATCCAGCTTGTTCAACCGTGATCAGGTTCAGTACATGGACGTTTCGACACAACAGATCGTGTCCGTCGGTGCTTCCTTGATCCCATTCCTTGAACACGATGACGCCAACCGTGCT	Bacteria	Proteobacteria	Gammaproteobacteria	Enterobacterales	Morganellaceae	Xenorhabdus	Xenorhabdusnematophila		Bacteria;"Proteobacteria";"Gammaproteobacteria";"Enterobacterales";"Morganellaceae";"Xenorhabdus";"Xenorhabdusnematophila"	503	55	89	55	0	123	181	0	0	0	0	0	0	0	0	0	0	0	0	0	0	0	0	0	0	0	0	0	0
CCCAACCCCCTCTGTTCGCTTGTTCCCGATTTAAACGCCTGAAGTTCCAACCATTTGTCTGATCAACTCCATGGCGCTGTACGCTCGTCTGAACGAGTACGGCTTCCTGGAAACGCCTTACCGCAAGATTGTTGACGGCAAGGTTAGCGAACAGATTGATTACCTGTCGGCTATTGAAGAAAGCAATTACGTCATCGCTCAGGCTAACGCCGAGTTGACCGAAGACGGTGCCTTTGCTGACGATCTGGTTGCCTGCCGTGAAGCTGGCGAAACCATGATGACTGCGCCAGAGAACATCCATTACATGGAAGTGGATCCTTCGCAGATCGTGTATGTGGATGATTCGCGGATTCCGTTACTGGAACACGATGACGACAACAGAGAAC	Bacteria	Proteobacteria	Betaproteobacteria	Burkholderiales	Alcaligenaceae	Alcaligenes	AlcaligenesspEGD-AK7		Bacteria;"Proteobacteria";"Betaproteobacteria";"Burkholderiales";"Alcaligenaceae";"Alcaligenes";"AlcaligenesspEGD-AK7"	0	0	0	0	0	0	0	0	0	0	0	0	0	0	0	0	0	0	0	0	0	0	0	0	0	0	0	0	0
TCCAACGCATTACGGCCGTATTTGTCCGATTGAAACGCCGGAAGGTCCAAACATTGGTTTGATTGCCTCTTTGGCGACTTTTGCGCGCATTAATGATTATGGGTTTATCGAAACTCCTTATCGTAAGGTCGAGGATGCAAAAGTTCGTGATGATATCACGTATATGTCGGCTCTTGAAGAGAGTGGGCACTTTATCGCGCAAGCTGGTAAGGACGTTGAAAAGAGTAAATTGACGGCCGAGAATCTAACTGTACGTATCAACGGTGAATATGAAGTTGTTGAAAAAGAGAAAGTGTCATTAATGGACGTTTCTCCAAGTCAGTTGGTGTCGATCGCCGCGTCCTTGATTCCGTTCCTTGAGCATGACGATGCGAATCGCGCTT	Bacteria	NA	NA	NA	NA	NA	NA		Bacteria;NA;NA;NA;NA;NA;NA;NA	412	0	0	0	0	0	0	0	0	0	0	0	0	0	0	0	0	0	0	0	0	0	0	0	0	0	350	35	27
CTACTCCCACTATGGCCGTATGTGTCCGATCGAAACGCCTGAGGGACCAAATATCGGGTTGATCAATAGTTTATCTAGTTACGCGAAAGTAAACAAATTTGGTTTTATCGAAACGCCGTATCGTCGTGTTGATCGTGAAACTGGCCGTGTGACAGAACAAATCGATTACTTGACAGCAGACATCGAGGACCATTATATCGTTGCCCAAGCAAACAGTAAGTTGAATGATGACGGTACATTTGCTGAAGAAATCGTCATGGCTCGTGCCCAAAGTGAAAACTTAGAAGTATCGATCGATAAAGTCGATTATATGGACGTTTCACCGAAACAAGTAGTTGCGGTAGCGACAGCATGTATTCCTTTCTTGGAAAACGATGACTCCAACCGTGCC	Bacteria	Firmicutes	Bacilli	Lactobacillales	Enterococcaceae	Enterococcus	Enterococcusmundtii		Bacteria;"Firmicutes";"Bacilli";"Lactobacillales";"Enterococcaceae";"Enterococcus";"Enterococcusmundtii"	349	35	0	0	0	0	0	0	0	0	0	0	0	0	178	136	0	0	0	0	0	0	0	0	0	0	0	0	0
CTATACGCACTACGGTCGTTTGTGTACAATCGAAACTCCTGAGGGACCAAATATTGGTTTGATTTCGTCATTAGCTGTTCACGCTAAGATTAATAATTTAGGTTTTATCGAAACGCCATACCGTCGTGTTGAAGATGGTCGTGTTGTGGTGGAAGAACCTGTACATTATTTATCTGCTGAGGACGAAGATGAGAAAACAATCGGTCAAGCTAATGCACAATATGATGATAATGGTAATTTTATCGATGCTAAAGTAAAAGCTAGATATTTTGGTGATTTCCCGGTAATCGAACCTACACGTTTGGATTATATGGATGTTGCACCTAACCAGATTACATCTATTGCGGCTTCATTAATTCCTTTCTTGGAGCATGATGATGCCAACCGTGCAT	Bacteria	Bacteroidetes	Sphingobacteriia	Sphingobacteriales	Sphingobacteriaceae	Sphingobacterium	SphingobacteriumspML3W		Bacteria;"Bacteroidetes";"Sphingobacteriia";"Sphingobacteriales";"Sphingobacteriaceae";"Sphingobacterium";"SphingobacteriumspML3W"	330	0	0	0	0	0	0	0	0	0	0	0	0	0	0	0	55	89	105	81	0	0	0	0	0	0	0	0	0
CATCAGCCACTACGGGCGCATCTGTCCGATCGAAACGCCGGAAGGCACGAACATCGGCCTCATCGCCTCTTTGAGTATCTACTCGACTGTCGATGAGTATGGCTTCCTGATTACGCCCTATCGCAAGGTCACTAAGGAAGGCTCCGTCAACGGCGGCTACGAATTCCTCCGCGCTGACGAAGAGATGAAAACGGTCCTGGCTCCGCCTGAGGCCGTCGATCCCAAGACGAGCAAGGTGACGGGCGTCCATATCATGGCGCGCATCCGCGGCGATCTGGCGATGGTCGAGAACAAGGACATCGAATACATCGACATCTCTCCGAAGCAGACCGTCGGCGTCTCGGCCTCCTTGATTCCGTTCCTTGAACACGACGACGCCAACCGAGCCT	Bacteria	Proteobacteria	NA	NA	NA	NA	NA		Bacteria;"Proteobacteria";NA;NA;NA;NA;NA;NA	330	0	0	0	0	0	0	0	0	0	0	0	0	0	0	0	0	0	0	0	0	0	0	0	0	0	248	22	60
TTGGACAATGGGCGCAAGCCTGATCCAGCCATGCCGCGTGAGTGATGAAGGCCCTAGGGTTGTAAAGCTCTTTCACCGGTGAAGATAATGACGGTAACCGGAGAAGAAGCCCCGGCTAACTTCGTGCCAGCAGCCGCGGTAATACGAAGGGGGCTAGCGTTGTTCGGATTTACTGGGCGTAAAGCGCACGTAGGCGGACTTTTAAGTCAGGGGTGAAATCCCGGGGCTCAACCCCGGAACTGCCTTTGATACTGGAAGTCTTGAGTATGGTAGAGGTGAGTGGAATTCCGAGTGTAGAGGTGAAATTCGTAGATATTCGGAGGAACACCAGTGGCGAAGGCGGCTCACTGGACCATTACTGACGCTGAGGTGCGAAAGCGTGGGGA	Bacteria	NA	NA	NA	NA	NA	NA		Bacteria;NA;NA;NA;NA;NA;NA;NA	204	0	8	0	4	0	0	0	0	0	0	0	0	0	0	0	0	7	0	0	17	8	0	15	18	66	17	27	17
TCCGACCCACTACGGTCGTATTTGCCCGATCGAAACGCCTGAGGGACCGAATATCGGTCTGATCAACTCGCTTGCAACCTTTGCCCGTGTGAACAAGTACGGCTTCATCGAAAGCCCGTACCGCAAGATCACCGACGGCAAGGTGACGACCGACGTGATCTATCTCTCCGCGATGGAAGAGGCCAAGTATTACGTCGCACAGGCCAATGCCGAACTCGATGGCGAAGGCGCCTTCGTTGAAGAGTTCGTTGTTTGCCGTCACTCGGGCGAAGTTATGCTCGCACCGCGCGACAACATCAACCTGATGGACGTTTCGCCGAAACAGCTCGTTTCGGTCGCTGCGGCTCTCATTCCGTTCCTGGAAAACGACGACGCCAACCGCGCTC	Bacteria	Proteobacteria	Alphaproteobacteria	Rhizobiales	Rhizobiaceae	Agrobacterium	AgrobacteriumspLC34		Bacteria;"Proteobacteria";"Alphaproteobacteria";"Rhizobiales";"Rhizobiaceae";"Agrobacterium";"AgrobacteriumspLC34"	265	0	0	0	0	0	0	0	0	0	0	0	0	0	0	0	30	64	54	117	0	0	0	0	0	0	0	0	0
TCCAACGCACTATGGTCGAGTATGTCCAATCGAAACCCCGGAAGGTCCGAACATCGGTCTGATTAACTCATTGTCTGTTTATGCGCAGACTAACGAGTATGGTTTCCTTGAAACCCCATATCGTCTGGTTCGTGATGGTGTTGTTACTGATGAAATTCACTATCTGTCTGCGATTGAAGAAGGTAACTTCGTTATCGCACAGGCAAACACCGTATTAGATGACGAAGGCCACTTCGTTGAAGATCTGATAACTTGCCGTAATTATGGTGAATCCAGCTTATTTAACCGTGAGCAGGTTGAATATATGGACGTTTCCACCCAGCAGGTGGTTTCCGTTGGTGCTTCCTTGATCCCATTCTTGGAACACGATGACGCAAACCGCGCAT	Bacteria	Proteobacteria	Gammaproteobacteria	Enterobacterales	Morganellaceae	Photorhabdus	Photorhabdusluminescens		Bacteria;"Proteobacteria";"Gammaproteobacteria";"Enterobacterales";"Morganellaceae";"Photorhabdus";"Photorhabdusluminescens"	37	0	0	0	0	0	0	0	0	0	0	0	0	0	0	0	0	0	0	0	0	0	37	0	0	0	0	0	0
TCCAACGCATTATGGCCGTATCTGCCCGATTGAAACGCCGGAAGGCCCGAACATTGGTCTGATCAACTCGCTCGCAACTTTTGCCCGCGTCAACAAGTACGGCTTTATCGAAAGCCCGTACCGCAAGGTTGTCGATGGCAAGGTAACGTACGACGTTGTCTACCTGTCGGCTATGGAAGAAGCGAAGCACTCGGTTGCTCAGGCAAACGTAGAGCTGGACGAGCATGGCAGTTTCGTTGACGAATTCGTCATCTGCCGTCATGCCGGTGAAGTGATGATGACTCCGCGTGAAAACGTGGATCTCATGGACGTTTCGCCGAAGCAGCTGGTTTCGGTTGCTGCAGCGCTTATTCCGTTCCTTGAAAACGACGACGCGAACCGCGCTC	Bacteria	Proteobacteria	Alphaproteobacteria	Rhizobiales	Brucellaceae	Ochrobactrum	NA		Bacteria;"Proteobacteria";"Alphaproteobacteria";"Rhizobiales";"Brucellaceae";"Ochrobactrum";NA;NA	250	0	0	0	0	0	0	0	0	0	0	0	0	0	0	0	0	37	171	42	0	0	0	0	0	0	0	0	0
TTGGACAATGGGGGAAACCCTGATCCAGCCATCCCGCGTGTATGATGAAGGCCTTCGGGTTGTAAAGTACTTTTGGCAGAGAAGAAAAGGTACCTCCTAATACGAGGTACTGCTGACGGTATCTGCAGAATAAGCACCGGCTAACTACGTGCCAGCAGCCGCGGTAATACGTAGGGTGCAAGCGTTAATCGGAATTACTGGGCGTAAAGCGTGTGTAGGCGGTTCGGAAAGAAAGATGTGAAATCCCAGGGCTCAACCTTGGAACTGCATTTTTAACTGCCGAGCTAGAGTATGTCAGAGGGGGGTAGAATTCCACGTGTAGCAGTGAAATGCGTAGATATGTGGAGGAATACCGATGGCGAAGGCAGCCCCCTGGGATAATACTGACGCTCAGACACG…	Bacteria	NA	NA	NA	NA	NA	NA	Alcaligenes faecalis	Bacteria;NA;NA;NA;NA;NA;NA;NA	134	14	0	6	0	0	6	0	0	0	0	0	0	6	0	0	0	0	0	5	0	0	0	12	5	6	30	26	18
CCCGACCCATTACGGCCGCGTCTGCACCATCGAAACCCCGGAAGGCCCGAACATCGGCCTGATCAACTCGCTGGCCGTGTACGCCCGCACCAACCAGTACGGTTTCCTCGAGACCCCGTACCGCAAGGTCGTGGACGGCAAGGTCTATGACGAAGTCGAGTTCCTGTCGGCGATCGAAGAAAACGAGTACGTCATTGCGCAGGCCAACGCGCTGACCAATGCCGACAGCGTGCTGACCGAACAGTTCGTTCCTTGCCGCTTCCAGGGCGAATCGCTGCTGAAGCCGCCGGCGGAAGTCCACTTCATGGACGTCTCGCCGATGCAGACCGTGTCGATCGCGGCCGCGCTGGTTCCGTTCCTGGAGCACGATGACGCCAACCGCGCAC	Bacteria	Proteobacteria	Gammaproteobacteria	Xanthomonadales	Xanthomonadaceae	Stenotrophomonas	Stenotrophomonasmaltophilia		Bacteria;"Proteobacteria";"Gammaproteobacteria";"Xanthomonadales";"Xanthomonadaceae";"Stenotrophomonas";"Stenotrophomonasmaltophilia"	0	0	0	0	0	0	0	0	0	0	0	0	0	0	0	0	0	0	0	0	0	0	0	0	0	0	0	0	0
TTGCACAATGGGCGCAAGCCTGATGCAGCCATGCCGCGTGTATGAAGAAGGCCTTCGGGTTGTAAAGTACTTTCAGCGGGGAGGAAGGCGTAAGTCTGAACAGGGCTTACGATTGACGTTACCCGCAGAAGAAGCACCGGCTAACTCCGTGCCAGCAGCCGCGGTAATACGGAGGGTGCAAGCGTTAATCGGAATTACTGGGCGTAAAGCGCACGCAGGCGGTCAATTAAGTTGGATGTGAAATCCCCGGGCTTAACCCGGGAACGGCATCCAAGACTGGTTGGCTAGAGTCTCGTAGAGGGGGGTAGAATTCCACGTGTAGCGGTGAAATGCGTAGAGATGTGGAGGAATACCGGTGGCGAAGGCGGCCCCCTGGACGAAGACTGACGCTCAGGTGCG…	Bacteria	NA	NA	NA	NA	NA	NA	X. nematophila (100%)	Bacteria;NA;NA;NA;NA;NA;NA;NA	47	0	0	0	0	0	0	0	0	0	0	0	0	0	0	0	0	0	17	0	0	0	0	0	0	0	0	30	0
CCCGACCCACTACGGCCGCGTGTGCCCGATCGAAACGCCGGAAGGCCCGAACATCGGCCTGATCAACTCCATGGCGCTGTACGCTCGCTTGAACGAGTACGGCTTCCTGGAAACGCCTTACCGCAAGATCATCGACGGTCGCGTCAGCGAGCAGATCGATTACCTGTCGGCCATCGAAGAAAGCCACTACGTCATTGCGCAGGCTAACGCCGCGCTCGACGAAGAAGGCAAGTTCGTGGACGACCTGGTTGCTTGCCGTGAAGCCGGCGAAACGATGTTGACCGCTCCGGCCAACGTGCACTACATGGACGTTGCCCCGTCGCAGATCGTGTCGGTTGCTGCCTCGCTGATTCCGTTCCTGGAGCACGACGACGCGAACCGCGCAC	Bacteria	Proteobacteria	Betaproteobacteria	Burkholderiales	Alcaligenaceae	Achromobacter	NA		Bacteria;"Proteobacteria";"Betaproteobacteria";"Burkholderiales";"Alcaligenaceae";"Achromobacter";NA;NA	205	0	0	0	0	0	0	0	0	0	0	0	0	0	0	0	15	82	56	52	0	0	0	0	0	0	0	0	0
TTGCACAATGGGCGCAAGCCTGATGCAGCCATGCCGCGTGTATGAAGAAGGCCTTCGGGTTGTAAAGTACTTTCAGCGGGGAGGAAGGCGTAAGTCTGAACAGGGCTTACGATTGACGTTACCCGCAGAAGAAGCACCGGCTAACTCCGTGCCAGCAGCCGCGGTAATACGGAGGGTGCAAGCGTTAATCGGAATTACTGGGCGTAAAGCGCACGCAGGCGGTCAATTAAGTTGGATGTGAAATCCCCGGGCTTAACCCGGGAACGGCATCCAAGACTGGTTGGCTGGAGTCTCGTAGAGGGGGGTAGAATTCCACGTGTAGCGGTGAAATGCGTAGAGATGTGGAGGAATACCGGTGGCGAAGGCGGCCCCCTGGACGAAGACTGACGCTCAGGTGCG…	Bacteria	NA	NA	NA	NA	NA	NA		Bacteria;NA;NA;NA;NA;NA;NA;NA	191	0	0	0	0	0	0	0	0	0	0	0	0	0	0	0	0	0	0	0	92	0	0	0	0	21	0	0	78
TCCGACCCACTACGGCCGCGTTTGTCCGATCGAGACACCGGAAGGCCCGAACATCGGTCTGATCAACTCGCTGGCTTTGTACGCGCGTCTGAACGAATACGGTTTCCTAGAAACGCCATATCGCAAGGTTGTTGACAGCAAAATCACGAACCAGATCGATTATCTGTCTGCGATCGAAGAAGGCCGCTATATCATCGCTCAGGCGAATGCGACCATCGACGGCACAGGCACGTTGGTCGACGAACTGGTGTCTGCCCGTGAAGCTGGCGAAACCATCCTGGTCTCGCCAGAGCGCATCCAGTACATGGACGTGGCGACCGGTCAGGTAGTTTCCGTTGCGGCATCGCTGATTCCATTCCTCGAACACGATGATGCGAACCGTGCGT	Bacteria	Proteobacteria	Betaproteobacteria	Burkholderiales	Oxalobacteraceae	NA	NA		Bacteria;"Proteobacteria";"Betaproteobacteria";"Burkholderiales";"Oxalobacteraceae";NA;NA;NA	122	0	0	0	0	0	0	0	0	0	0	0	0	0	0	0	0	0	0	0	9	0	17	0	50	0	39	7	0
CCCGACGCATTACGGTCGTGTATGCCCGATCGAAACGCCGGAAGGTCCGAACATCGGTCTGATCAACTCCCTGGCTGCCTATGCGCGCACCAACCAGTACGGCTTCCTCGAAAGCCCATACCGTGTGGTGAAAGACGCCCTGGTCACCGACGAGATCGTATTCCTGTCCGCCATCGAAGAAGCTGATCACGTGATCGCTCAGGCTTCGGCCACGATGAACGACAAGAAAGTCCTGGTCGACGAGCTGGTAGCTGTTCGTCACTTGAACGAGTTCACCGTCAAGGCGCCGGAAGACGTCACCTTGATGGACGTTTCTCCGAAGCAGGTAGTTTCGGTTGCAGCGTCGCTGATCCCGTTCCTGGAACACGATGACGCCAACCGTGCGT	Bacteria	Proteobacteria	Gammaproteobacteria	Pseudomonadales	Pseudomonadaceae	Pseudomonas	NA		Bacteria;"Proteobacteria";"Gammaproteobacteria";"Pseudomonadales";"Pseudomonadaceae";"Pseudomonas";NA;NA	180	0	0	0	0	0	0	0	0	0	0	0	0	0	0	0	21	72	52	35	0	0	0	0	0	0	0	0	0
TCCGACGCACTACGGTCGCGTATGTCCGATCGAGACGCCGGAAGGCCCGAACATCGGTCTGATCGCCTCGCTCTCGACGTATGCGCGCGTGAACGACTACGGCTTCGTCGAGACGCCGTACCGCGAGGTCGAGAAGGGGCGCGTCACCGATCGCATCCGCTTCCTCTCCGCGTTGGAAGAGGAGGACCTCGTGATCGCCCAGGCGAACGCGCCCCTCGATTCCAAGGGTACCTTCACCGCGGACCTCGTGTCCGCGCGTAAGGGCGGTAACTTCATGCAGGTCCCACCCGAGCAGGTGCAGTTCATGGACGTCTCGCCGAATCAGTTGGTGAGCGTCGCTGCTTCGCTGATTCCATTCCTCGAGAACGACGACGCCAACCGCGCGC	Bacteria	Proteobacteria	NA	NA	NA	NA	NA		Bacteria;"Proteobacteria";NA;NA;NA;NA;NA;NA	166	0	0	0	0	0	0	0	0	0	0	0	0	0	0	0	0	0	0	0	0	0	0	0	0	0	136	11	19
TTGCACAATGGGCGCAAGCCTGATGCAGCCATGCCGCGTGTATGAAGAAGGCCTTCGGGTTGTAAAGTACTTTCAGCGGGGAGGAAGGCGTAAGTCTGAACAGGGCTTACGATTGACGTTACCCGCAGAAGAAGCACCGGCTAACTCCGTGCCAGCAGCCGCGGTAATACGGAGGGTGCAAGCGTTAATCGGAATTACTGGGCGTAAAGCGCACGCAGGCGGTCAATTAAGTTGGATGTGAAATCCCCGGGCTTAACCTGGGAACGGCATCCAAGACTGGTTGGCTAGAGTCTCGTAGAGGGGGGTAGAATTCCACGTGTAGCGGTGAAATGCGTAGAGATGTGGAGGAATACCGGTGGCGAAGGCGACCCCCTGGACGAAGACTGACGCTCAGGTGCG…	Bacteria	NA	NA	NA	NA	NA	NA		Bacteria;NA;NA;NA;NA;NA;NA;NA	122	0	0	0	0	0	0	0	0	0	0	0	0	0	0	0	0	0	0	0	0	0	0	67	0	0	0	55	0
CCCAACGCATTACGGAAGAATTTGTCCGATTGAAACACCTGAAGGTCCGAATATTGGGTTAATTAATAGCATGTCTTCTTTTGCTAAAGTAAATAAATATGGTTTTATAGAAAGTCCATATAGGAAAGTTGTAAATGGCAAAGTTGTAAATGAAGTAGTTTATTTATCTGCTATTGAAGAAGGTAATTATATTATTGCACAAGCTAATGCTCCATTAGATAAAAATGGTAAATTTGTTGATGAATTAATAAGTTGCCGTAGCAAAAATGATTTTATTATGGCCACTCCTGATAAAATTGATTTTATTGACGTTTCTCCAATGCAAGTAGTATCTATAGCTGCATCTTTAATTCCATTCTTAGAAAATGATGATGCTAATAGAGCAT	Bacteria	Proteobacteria	Alphaproteobacteria	NA	NA	NA	NA		Bacteria;"Proteobacteria";"Alphaproteobacteria";NA;NA;NA;NA;NA	157	0	0	0	0	0	0	0	0	0	0	0	0	0	0	0	0	0	0	0	0	0	0	0	0	0	131	0	26
TTTTTTTTTAATGATACGGCGACCACCGAGATCTACACTCTTTCCCTACACGACGCTCTTCCGATCTGGTTTTGAAGTTCGAGACGTACAGCAAAAAAGCATCGATAAATCTTATGCAGCAAAACCTAAGTTCGATAAGAAAGGCAAAATCTTGCCGCATGAACGTATCCGTTTACTGTTAGATGCAGATTCACCTTTTGTGGAGCTATGTGGTCTGATGGGTGCAAACATGCAACGTCAAGATCGGAAGAGCACACGTCTGAACTCCAGTCACATATCCATCTCGTATGCCGTCTTCTGCTTGAAA	Bacteria	NA	NA	NA	NA	NA	NA		Bacteria;NA;NA;NA;NA;NA;NA;NA	156	0	0	0	0	0	0	0	0	0	0	0	0	0	156	0	0	0	0	0	0	0	0	0	0	0	0	0	0
TTGGTCAATGGGCGGAAGCCTGAACCAGCCATGCCGCGTGCAGGATGACTGCCCTATGGGTTGTAAACTGCTTTTGTCCAGGAATAAACCTTTCTACGTGTAGAGAGCTGAATGTACTGGAAGAATAAGGATCGGCTAACTCCGTGCCAGCAGCCGCGGTAATACGGAGGATCCGAGCGTTATCCGGATTTATTGGGTTTAAAGGGTGCGTAGGCGGCCTATTAAGTCAGGGGTGAAATACGGTGGCTCAACCATCGCAGTGCCTTTGATACTGACAGGCTTGAATCCATTTGAAGTGGGCGGAATAAGACAAGTAGCGGTGAAATGCATAGATATGTCTTAGAACTCCGATTGCGAAGGCAGCTCACTAAGCTGGTATTGACGCTGATGCACGAAAGC…	Bacteria	Proteobacteria	NA	NA	NA	NA	NA		Bacteria;"Proteobacteria";NA;NA;NA;NA;NA;NA	0	0	0	0	0	0	0	0	0	0	0	0	0	0	0	0	0	0	0	0	0	0	0	0	0	0	0	0	0
CCCAACTCATTACGGTCGTGTATGTCCAATCGAAACGCCTGAAGGGCCAAACATCGGTCTGATTAACTCATTATCCGTCTATGCGCGTACCAATGAGTATGGTTTCCTGGAGACACCTTACCGCTTAGTGCGTGATGGCGTAGTCACTGATGAAATTCATTACCTGTCTGCGATCGAAGAAGGTAACTACGTTATTGCTCAGGCGAACACCGTATTGGATGAAGAAGGCCACTTTGTTGAAGAATTGGTCACTTGCCGTCATTACGATGAATCCAGCTTGTTCAACCGTGATCAGGTTCAGTACATGGACGTTTCGACACAACAGATCGTGTCCGTCGGTGCTTCTCTGATCCCATTCCTTGAACACGATGACGCCAACCGTGCAT	Bacteria	Proteobacteria	Gammaproteobacteria	Enterobacterales	Morganellaceae	Xenorhabdus	Xenorhabduspoinarii		Bacteria;"Proteobacteria";"Gammaproteobacteria";"Enterobacterales";"Morganellaceae";"Xenorhabdus";"Xenorhabduspoinarii"	146	0	0	0	0	0	0	0	0	0	0	0	0	0	0	0	19	35	58	34	0	0	0	0	0	0	0	0	0
TCTACTCCTTTGGTCCTTGTATGGAGCCCACGATGACCGGCGTCAGTGTTTTCCAAGCTCGACCTTTTCGCCCAGAAAATTTCCGCCGAGGATCAATCGTTGCATTTGACTCTACGGCCTACTCGAATCCTCGCAAAGAAGTTTCTCGGGTGCTTAAACGAATTGTAGGACTTCCCGGAGAATCCGTTATCAACGACAAAACGAAGCAAATCGACTTGATTCCAGAAGATTGCGTTTACG	Bacteria	NA	NA	NA	NA	NA	NA	CHIMERE	Bacteria;NA;NA;NA;NA;NA;NA;NA	0	0	0	0	0	0	0	0	0	0	0	0	0	0	0	0	0	0	0	0	0	0	0	0	0	0	0	0	0
TCCGACCCATTATGGCCGTATCTGCCCGATTGAAACACCGGAAGGTCCGAATATCGGTCTGATCAACTCGCTGGCAACTTTTGCCCGCGTTAACAAATATGGTTTCATTGAAAGCCCGTACCGTAAAATTATCGACGGTAAGATCACCAATGAAGTCGTTTATCTTTCCGCTATGGAAGAAGCCAAGCACTATGTTGCTCAGGCCAATGCTGAAGTGGGCGAAAATGGCGAATTCGTTGAAGAATTCGTAATTTCCCGTCACTCCGGTGAAGTTCTGATGGCGCCGCGTGAAAACGTGGATCTGATGGACGTTTCGCCGAAGCAGCTGGTCTCTGTTGCTGCTGCGCTTATTCCGTTCCTGGAAAACGACGACGCCAACCGCGCTC	Bacteria	Proteobacteria	Alphaproteobacteria	Rhizobiales	Brucellaceae	Pseudochrobactrum	PseudochrobactrumspAO18b		Bacteria;"Proteobacteria";"Alphaproteobacteria";"Rhizobiales";"Brucellaceae";"Pseudochrobactrum";"PseudochrobactrumspAO18b"	127	8	11	0	0	0	0	0	0	0	0	0	0	0	0	0	14	20	24	50	0	0	0	0	0	0	0	0	0
CCCGACTCACTACGGTCGTGTATGCCCGATTGAAACGCCGGAAGGTCCGAACATTGGTCTGATCAACTCCTTGGCAGCCTATGCCCGCACCAACCAGTACGGCTTCCTCGAAAGCCCGTACCGTGTGGTGAAAGACGCGCTGGTAACTGACGAGATCGTGTTCCTGTCCGCTATCGAAGAGGCCGATCACGTGATCGCCCAGGCTTCGGCGACCATGAACGACAAAGGTCAGTTGGTCGATGAACTGGTAGCTGTTCGTCACTTGAACGAATTCACCGTCAAGGCGCCGGAAGACGTCACCTTGATGGACGTTTCGCCGAAGCAGGTAGTTTCGGTTGCAGCGTCGCTGATTCCGTTCCTCGAGCACGACGACGCCAACCGTGCAT	Bacteria	Proteobacteria	Gammaproteobacteria	Pseudomonadales	Pseudomonadaceae	Pseudomonas	NA		Bacteria;"Proteobacteria";"Gammaproteobacteria";"Pseudomonadales";"Pseudomonadaceae";"Pseudomonas";NA;NA	135	0	0	0	0	0	0	0	0	0	0	0	0	0	0	0	31	27	54	23	0	0	0	0	0	0	0	0	0
CCCGACTCCCTCTGTTCGTTTATTTCCAATCTAAACGCCTGAAGTTCCGACCATCTGTCTGATTAACTCATTGTCCGTTTACGCGCGTACCAATGAGTATGGTTTCCTTGAAACCCCTTACCGTTTAGTTCGTGATGGTGTAGTGACGGATGAAATCCACTACCTGTCTGCGATCGAAGAAGGTAACTACGTTATTGCACAGGCAAACACTGTATTGGATGAAGAAGGCCACTTCGTTGAAGAATTGGTCACTTGCCGTCATTACGATGAATCCAGCTTGTTCAACCGTGATCAGGTTCAGTACATGGAAGTTTAGACACAACAGATCGTGTACGTCGGTGATTCCTGGATCCCATTACTTGAACACGATGACGACAACAGTGATT	Bacteria	Proteobacteria	Gammaproteobacteria	Enterobacterales	Morganellaceae	Xenorhabdus	Xenorhabdusnematophila		Bacteria;"Proteobacteria";"Gammaproteobacteria";"Enterobacterales";"Morganellaceae";"Xenorhabdus";"Xenorhabdusnematophila"	132	0	0	30	58	44	0	0	0	0	0	0	0	0	0	0	0	0	0	0	0	0	0	0	0	0	0	0	0
TTGGACAATGGGGGCAACCCTGATCCAGCAATGCCGCGTGAGTGAAGAAGGCCCTCGGGTTGTAAAGCTCTTTTGTCAGGGAAGAAACGGAGTTCTCTAATATAGGATTCTAATGACGGTACCTGAAGAATAAGCACCGGCTAACTACGTGCCAGCAGCCGCGGTAATACGTAGGGTGCAAGCGTTAATCGGAATTACTGGGCGTAAAGCGTGCGCAGGCGGTTTTGTAAGTCTGATGTGAAATCCCCGGGCTCAACCTGGGAACTGCATTGGAGACTGCAAGGCTAGAGTGTGTCAGAGGGGGGTAGAATTCCACGTGTAGCAGTGAAATGCGTAGAGATGTGGAGGAATACCGATGGCGAAGGCAGCCCCCTGGGATAACACTGACGCTCATGCACG…	Bacteria	NA	NA	NA	NA	NA	NA		Bacteria;NA;NA;NA;NA;NA;NA;NA	132	0	0	0	0	0	0	0	0	0	0	0	0	0	0	0	13	29	42	48	0	0	0	0	0	0	0	0	0
TTGGACAATGGGCGAAAGCCTGATCCAGCCATGCCGCGTGCAGGATGAAGGCCTTCGGGTTGTAAACTGCTTTTGTACGGAACGAAAAGACTCCTTCTAATAAAGGGGGTCCATGACGGTACCGTAAGAATAAGCACCGGCTAACTACGTGCCAGCAGCCGCGGTAATACGTAGGGTGCAAGCGTTAATCGGAATTACTGGGCGTAAAGCGTGCGCAGGCGGTTATATAAGACAGATGTGAAATCCCCGGGCTCAACCTGGGAACTGCATTTGTGACTGTATAGCTAGAGTACGGTAGAGGGGGATGGAATTCCGCGTGTAGCAGTGAAATGCGTAGATATGCGGAGGAACACCGATGGCGAAGGCAATCCCCTGGACCTGTACTGACGCTCATGCACG…	Bacteria	NA	NA	NA	NA	NA	NA		Bacteria;NA;NA;NA;NA;NA;NA;NA	129	0	0	0	0	0	0	0	0	0	0	0	0	0	0	0	0	0	0	0	38	0	0	0	6	42	0	18	25
CGTAACCCATTACGGCCGCGTCTGCCCTATCGAAACGCCTGAAGGCCCTAACATCGGCCTGATCAACTCGCTGGCTCTGTACGCTCGGCTGAACGAGTACGGTTTCATCGAAACCCCTTACCGTCGCGTGGTCGATGGCAAGGTCACGAACGAGATCGACTATCTCTCCGCCATCGAAGAAGGCAAGTACGTGATCGCGCAGGCGAATGCAGTGCTCGACAAGGATGGCCGTTTGACGGGTGATCTGGTGTCTGCCCGTGAGAAGGGTGAATCCATTCTGTGTGGTGCAGACCGCGTGCAGTACATGGACGTGTCGCCCGCGCAGATCGTGTCGGTCGCGGCTTCGCTGGTGCCCTTCCTGGAACACGATGATGCGAACCGCGCGC	Bacteria	Proteobacteria	Betaproteobacteria	Burkholderiales	unclassified	unclassified	NA		Bacteria;"Proteobacteria";"Betaproteobacteria";"Burkholderiales";"unclassified";"unclassified";NA;NA	126	0	0	0	0	0	0	0	0	0	0	0	0	0	0	0	11	44	17	54	0	0	0	0	0	0	0	0	0
TTTTTTTTTAATGATACGGCGACCACCGAGATCTACACTCTTTCCCTACACGACGCTCTTCCGATCTGGCTTTGAAGTGCGCGACGTTCAGCAAAAAAGCATCGATAAATCTTATGCAGCAAAACCTAAGTTCGATAAGAAAGGCAAAATCTTGCCGCATGAACGTATCCGTTTACTGTTAGATGCAGATTCACCTTTTGTGGAGCTATGTGGTCTGATGGGCTCAAACATGCAACGTCAAGATCGGAAGAGCACACGTCTGAACTCCAGTCACCATGAGATCTCGTATGCCGTCTTCTGCTTGAAA	Bacteria	Proteobacteria	NA	NA	NA	NA	NA		Bacteria;"Proteobacteria";NA;NA;NA;NA;NA;NA	123	0	0	0	0	0	0	0	0	123	0	0	0	0	0	0	0	0	0	0	0	0	0	0	0	0	0	0	0
CGTGACCCACTACGGTCGCGTCTGCCCCATCGAAACGCCTGAAGGCCCGAACATCGGCCTGATCAACTCGCTGGCCCTGTACGCCCGCCTGAACGAGTACGGCTTCATCGAGACGCCGTACCGCCGGGTGGCGGACGGCAAGGTCACGATGGAGATCGACTACCTGTCGGCCATCGAGGAAGGCAAGTACATCATCGCCCAGGCCAATGCCGATCTGGATGCCGAAGGCCGCCTGACCGGCGACCTGGTGTCGGCCCGCGAAAAGGGTGATTCGACCCTGGTGTCGGCCGAGCGCGTTCAGTACATGGACGTGTCGCCCGCACAGATCGTGTCGGTGGCTGCCTCGCTGATTCCGTTCCTGGAGCACGATGACGCGAACCGCGCAT	Bacteria	Proteobacteria	Betaproteobacteria	Burkholderiales	Comamonadaceae	Delftia	Delftiaacidovorans		Bacteria;"Proteobacteria";"Betaproteobacteria";"Burkholderiales";"Comamonadaceae";"Delftia";"Delftiaacidovorans"	122	0	0	0	0	0	0	0	0	0	0	0	0	0	0	0	0	44	37	41	0	0	0	0	0	0	0	0	0
TTTTTTTTTAATGATACGGCGACCACCGAGATCTACACTCTTTCCCTACACGACGCTCTTCCGATCTGGCTTTGAAGTGCGAGACGTGCAGCAAAAAAGCATCGATAAATCTTATGCAGCAAAACCTAAGTTCGATAAGAAAGGCAAAATCTTGCCGCATGAACGTATCCGTTTACTGTTAGATGCAGATTCACCTTTTGTGGAGCTATGTGGTCTGATGGGTGCCAACATGCAGCGTCAAGATCGGAAGAGCACACGTCTGAACTCCAGTCACTGAATAATCTCGTATGCCGTCTTCTGCTTGAAA	Bacteria	NA	NA	NA	NA	NA	NA		Bacteria;NA;NA;NA;NA;NA;NA;NA	121	0	0	0	0	0	0	0	0	0	121	0	0	0	0	0	0	0	0	0	0	0	0	0	0	0	0	0	0
TTCTACGCACTATGCTAGACTTTGTCCTATTGAAACGCCTGAAGGTCCTAACATTGGTTTAATTAACTCCTTAGCCGTTTTCTCGCGTCCAAACGAATATGGTTTCTTAGAAGCGCCATATCGTCGCGTAATCAATGGCCATGTCACCGATGAAATTCATTATTTATCAGCCATTGAAGAAGGCAAATTTGTTATTGCGCAGGCCAATGCAAGTACTAGCGCTAAAGGTCAATTAACCGATGAATTAGTGCCCTGTCGTCATCGTAATGAGTTTGCGTTTACTAGCGCAGATAAAGTGGAATATATGGACGTTTCGCCCAAACAGATCGTATCCGTTGCGGCATCTCTTATTCCTTTCCTTGAACACGATGATGCTAACCGAGCGC	Bacteria	NA	NA	NA	NA	NA	NA		Bacteria;NA;NA;NA;NA;NA;NA;NA	117	0	0	0	0	0	0	0	0	0	0	0	0	0	0	0	0	0	0	0	0	0	0	0	0	0	85	16	16
CCCGACTCCCTCTGTTCGTTTATTTCCAATCTAAACGCCTGAAGTTCCGACCATCTGTCTGATTAACTCATTGTCCGTTTACGCGCGTACCAATGAGTATGGTTTCCTTGAAACCCCTTACCGTTTAGTTCGTGATGGTGTAGTGACGGATGAAATCCACTACCTGTCTGCGATCGAAGAAGGTAACTACGTTATTGCACAGGCAAACACTGTATTGGATGAAGAAGGCCACTTCGTTGAAGAATTGGTCACTTGCCGTCATTACGATGAATCCAGCTTGTTCAACCGTGATCAGGTTCAGTACATGGACGTTTCGACACAACAGATCGTGTCCGTCGGTGCTTCCTTGATCCCATTCCTTGAACACGATGACGCCAACCGTGCTT	Bacteria	Proteobacteria	Gammaproteobacteria	Enterobacterales	Morganellaceae	Xenorhabdus	Xenorhabdusnematophila		Bacteria;"Proteobacteria";"Gammaproteobacteria";"Enterobacterales";"Morganellaceae";"Xenorhabdus";"Xenorhabdusnematophila"	116	0	0	0	116	0	0	0	0	0	0	0	0	0	0	0	0	0	0	0	0	0	0	0	0	0	0	0	0
TTTTTTTTTAATGATACGGCGACCACCGAGATCTACACTCTTTCCCTACACGACGCTCTTCCGATCTGGTTTCGAAGTGCGCGACGTTCAGCAAAAAAGCATCGATAAATCTTATGCAGCAAAACCTAAGTTCGATAAGAAAGGCAAAATCTTGCCGCATGAACGTATCCGTTTACTGTTAGATGCAGATTCACCTTTTGTGGAGCTATGTGGTCTGATGGGCTCCAACATGCAACGTCAAGATCGGAAGAGCACACGTCTGAACTCCAGTCACCGTGCGATCTCGTATGCCGTCTTCTGCTTGAAA	Bacteria	Proteobacteria	NA	NA	NA	NA	NA		Bacteria;"Proteobacteria";NA;NA;NA;NA;NA;NA	116	0	0	0	0	0	0	0	0	0	0	116	0	0	0	0	0	0	0	0	0	0	0	0	0	0	0	0	0
TTTTTTTTTAATGATACGGCGACCACCGAGATCTACACTCTTTCCCTACACGACGCTCTTCCGATCTGGTTTTGAAGTTCGTGACGTTCAGCAAAAAAGCATCGATAAATCTTATGCAGCAAAACCTAAGTTCGATAAGAAAGGCAAAATCTTGCCGCATGAACGTATCCGTTTACTGTTAGATGCAGATTCACCTTTTGTGGAGCTATGTGGTCTGATGGGCTCAAACATGCAGCGTCAAGATCGGAAGAGCACACGTCTGAACTCCAGTCACGCCCGAATCTCGTATGCCGTCTTCTGCTTGAAA	Bacteria	Proteobacteria	NA	NA	NA	NA	NA		Bacteria;"Proteobacteria";NA;NA;NA;NA;NA;NA	116	0	0	0	0	0	0	0	0	0	0	0	116	0	0	0	0	0	0	0	0	0	0	0	0	0	0	0	0
TTCCGCAATGGGCGAAAGCCTGACGGAGCAACGCCGCGTGAGTGATGAAGGTTTTCGGATCGTAAAGCTCTGTTGCCAAGGAAGAACGTCTTCTAGAGTAACTGCTAGGAGAGTGACGGTACTTGAGAAGAAAGCCCCGGCTAACTACGTGCCAGCAGCCGCGGTAATACGTAGGGGGCAAGCGTTGTCCGGAATTATTGGGCGTAAAGCGCGCGCAGGCGGTTCTTTAAGTCTGGTGTTTAAACCCGAGGCTCAACTTCGGGTCGCACTGGAAACTGGGGGACTTGAGTGCAGAAGAGGAGAGTGGAATTCCACGTGTAGCGGTGAAATGCGTAGATATGTGGAGGAACACCAGTGGCGAAGGCGACTCTCTGGGCTGTAACTGACGCTGAGGCGCGA…	Bacteria	NA	NA	NA	NA	NA	NA		Bacteria;NA;NA;NA;NA;NA;NA;NA	0	0	0	0	0	0	0	0	0	0	0	0	0	0	0	0	0	0	0	0	0	0	0	0	0	0	0	0	0
CCCGACTCACTATGGTCGTGTATGTCCAATCGAAACGCCTGAAGGTCCGAACATCGGTCTGATTAACTCATTGTCCGTTTACGCGCGTACCAATGAGTATGGTTTCCTTGAAACCCCTTACCGTTTAGTTCGTGATGGTGTAGTGACGGATGAAATCCACTACCTGTCTGCGATCGAAGAAGGTAACTACGTTATTGCACAGGCAAACACTGTATTGGATGAAGAAGGCCACTTCGTTGAAGAATTGGTCACTTGCCGTCATTACGATGAATCCAGCTTGTTCAACCGTGATCAGGTTCAGTACATGGAAGTTTAGACACAACAGATCGTGTACGTCGGTGATTCCTGGATCCCATTACTTGAACACGATGACGACAACAGTGATT	Bacteria	Proteobacteria	Gammaproteobacteria	Enterobacterales	Morganellaceae	Xenorhabdus	Xenorhabdusnematophila		Bacteria;"Proteobacteria";"Gammaproteobacteria";"Enterobacterales";"Morganellaceae";"Xenorhabdus";"Xenorhabdusnematophila"	107	0	0	23	46	38	0	0	0	0	0	0	0	0	0	0	0	0	0	0	0	0	0	0	0	0	0	0	0
TTTTTTTTTAATGATACGGCGACCACCGAGATCTACACTCTTTCCCTACACGACGCTCTTCCGATCTGGTTATGAAGTTCGTGACGTACAGCAAAAAAGCATCGATAAATCTTATGCAGCAAAACCTAAGTTCGATAAGAAAGGCAAAATCTTGCCGCATGAACGTATCCGTTTACTGTTAGATGCAGATTCACCTTTTGTGGAGCTATGTGGTCTTATGGGCGCAAACATGCAACGTCAAGATCGGAAGAGCACACGTCTGAACTCCAGTCACTGTCTAATCTCGTATGCCGTCTTCTGCTTGAAA	Bacteria	NA	NA	NA	NA	NA	NA		Bacteria;NA;NA;NA;NA;NA;NA;NA	107	0	0	0	0	0	0	0	0	0	0	0	0	107	0	0	0	0	0	0	0	0	0	0	0	0	0	0	0
TCCAACCCATTACGGCCGTATTTGCCCGATTGAAACGCCAGAAGGTCCGAATATCGGTCTGATCAGCTCGCTCGCTACTTACGCGCGCGTCAATCAGTACGGCTTTATTGAAAGTCCTTATCGCCGCGTTAAGGGCGGCAAGGTAACTCCAGAAGTTGTCTATCTGTCCGCTATGGAAGAAGGTCAGTATGCCATCGCTCAGGCAAATTCTGAGCTCGATAAAACTGGCAAATTTGTAGGTGAAGCTATTGTTGTCCGTAAGGGCGGCGAAAACATCACATCGGCTCCGGATGAGATCGACTTTATCGACGTTTCACCCAAGCAGATCGTCTCGGTCGCTGCCGCTCTAATTCCATTCTTGGAAAATGACGACGCGAACCGCGCGC	Bacteria	Proteobacteria	NA	NA	NA	NA	NA		Bacteria;"Proteobacteria";NA;NA;NA;NA;NA;NA	102	0	0	0	0	0	0	0	0	0	0	0	0	0	0	0	0	0	0	0	0	0	0	0	0	0	102	0	0
CCCGACGCACTATGGCCGCATCTGCCCGATCGAGACGCCGGAAGGCCCGAACATCGGCCTGATCAACTCGCTCGCGAGCTTCAGCCGCGTCAACAAGTACGGCTTCATCGAGACGCCGTACCGCAAGATCATCGACGGCAAGGTGATCGACGAGGTCGTCTATCTGTCGGCGATGGAAGAGGCCAAGCACACGATCGCGCAGGCATCGGCCGAGCTCAGCGAGAACGGCTCGTTCGCCGAGGAGCTGGTGTCGGCCCGTCAGGCCGGCGAGTTCCTGATGGCGCTCCCCGAGACGATCACGCTGATGGACGTCAGCCCCAAGCAGCTCGTCTCGGTCGCCGCATCGCTCATTCCGTTCCTGGAAAACGACGACGCCAACCGCGCGC	Bacteria	Proteobacteria	Alphaproteobacteria	Sphingomonadales	Sphingomonadaceae	Sphingomonas	NA		Bacteria;"Proteobacteria";"Alphaproteobacteria";"Sphingomonadales";"Sphingomonadaceae";"Sphingomonas";NA;NA	100	0	0	0	0	0	0	0	0	0	0	0	0	0	0	0	0	0	0	0	14	0	0	16	25	21	24	0	0
TCCGACGCACTATGGCCGTATCTGCCCGATCGAAACGCCGGAAGGCCCGAACATCGGTCTAATCAACTCGCTCGCAACCTTCGCGCGCGTGAACAAGTACGGCTTCGTGGAAACGCCTTACCGAAAGGTGAAGGACGGCCGCGTCACCGACGACGTAGTCTATCTCTCCGCGATGGAGGAGGGCCGTTACCGCGTCGCTCAGGCGAACGTGCCGCTCGATGCCAAGGGCCGTTTCACCGACGATCTCGTGATCTGCCGCCATGCCGGCGAAGTTCTGCAGTTGCCGCCGGACCGCGTCGACTACATGGACGTGTCGCCGAAGCAGCTGGTTTCGGTCGCCGCGGCGTTGATTCCGTTCCTTGAGAACGACGACGCCAACCGCGCTC	Bacteria	Proteobacteria	Alphaproteobacteria	Rhizobiales	Bradyrhizobiaceae	NA	NA		Bacteria;"Proteobacteria";"Alphaproteobacteria";"Rhizobiales";"Bradyrhizobiaceae";NA;NA;NA	95	0	0	0	0	0	0	0	0	0	0	0	0	0	0	0	9	22	20	44	0	0	0	0	0	0	0	0	0
CCCGACCCATTACGGCCGCGTCTGCACCATCGAAACCCCGGAAGGCCCGAACATCGGCCTGATCAACTCGCTGGCCGTGTACGCCCGCACCAACCAGTACGGTTTCCTCGAGACCCCGTACCGCAAGGTCGTGGACGGCAAGGTCTATGACGAAGTCGAGTTCCTGTCGGCCATCGAAGAAAACGAATACGTCATTGCGCAGGCCAACGCGCTGACCAATGCCGACAGCGTGCTGACCGAACAGTTCGTTCCTTGCCGCTTCCAGGGCGAATCGCTGCTGAAGCCGCCGGCGGAAGTCCACTTCATGGACGTCTCGCCGATGCAGACCGTGTCGATCGCGGCCGCGCTGGTTCCGTTCCTGGAGCACGATGACGCCAACCGTGCAC	Bacteria	Proteobacteria	Gammaproteobacteria	Xanthomonadales	Xanthomonadaceae	Stenotrophomonas	Stenotrophomonasmaltophilia		Bacteria;"Proteobacteria";"Gammaproteobacteria";"Xanthomonadales";"Xanthomonadaceae";"Stenotrophomonas";"Stenotrophomonasmaltophilia"	94	0	0	0	0	0	0	0	0	0	0	0	0	0	0	0	0	86	0	0	0	0	0	0	0	0	0	8	0
TCCGACGCACTATGGCCGTATCTGCCCGATCGAAACGCCGGAAGGCCCGAACATCGGTCTGATCAACAGCCTCGCGACCTTCGCGCGCGTCAACAAATATGGCTTCATCGAAACCCCGTATCGCCGCGTCGTCGACGGCAAGGTGACGAGCGAAGTCGTCTATCTGTCGGCGATGGAGGAATCGAAGCACACGGTCGCGCAGGCGAACGCCGATCTCAACGCCGACGGCAGCTTCGTCGAGGAACTGATCTCGGCGCGTGAAGCCGGCGAATTCCTGATGGCGCCGCGCGAACAGATCACGCTGATGGACGTGTCGCCGAAGCAGCTTGTTTCGGTTGCGGCCTCGCTCATTCCGTTCCTGGAAAACGATGACGCCAACCGCGCGC	Bacteria	Proteobacteria	Alphaproteobacteria	Sphingomonadales	Sphingomonadaceae	Sphingopyxis	NA		Bacteria;"Proteobacteria";"Alphaproteobacteria";"Sphingomonadales";"Sphingomonadaceae";"Sphingopyxis";NA;NA	93	0	0	0	0	0	0	0	0	0	0	0	0	0	0	0	0	41	26	26	0	0	0	0	0	0	0	0	0
CCCGACGCACTACGGCCGTATCTGCCCGATCGAGACGCCGGAAGGCCCGAACATCGGTCTGATCAACTCGCTGGCCACCTTTGCCCGCGTCAACAAGTACGGCTTCATCGAGAGCCCGTACCGCAAGATCGTTGACGGCAAGCTGACTGACGAGGTCGTCTATCTGTCGGCCATGGAAGAGGCCAAGCACTACGTTGCCCAGGCCAACGCCGAGCTCGACAAGGAAGGCCGTTTCGTCGACGAATTCGTCATCTGCCGTAACGCCGGCGAAGTGATGATGGCGCCGCGCGAAAACGTCGACCTGATGGACGTCTCGCCGAAGCAGATGGTGTCCGTCGCAGCCGCGCTCATCCCGTTCCTCGAGAACGACGACGCCAACCGCGCGC	Bacteria	Proteobacteria	Alphaproteobacteria	Rhizobiales	Phyllobacteriaceae	Mesorhizobium	NA		Bacteria;"Proteobacteria";"Alphaproteobacteria";"Rhizobiales";"Phyllobacteriaceae";"Mesorhizobium";NA;NA	89	0	0	0	0	0	0	0	0	0	0	0	0	0	0	0	14	26	18	31	0	0	0	0	0	0	0	0	0
TTTTTTTTTAATGATACGGCGACCACCGAGATCTACACTCTTTCCCTACACGACGCTCTTCCGATCTGGTTACGAAGTGCGCGACGTTCAGCAAAAAAGCATCGATAAATCTTATGCAGCAAAACCTAAGTTCGATAAGAAAGGCAAAATCTTGCCGCATGAACGTATCCGTTTACTGTTAGATGCAGATTCACCTTTTGTGGAGCTATGTGGTCTGATGGGCTCAAACATGCAACGTCAAGATCGGAAGAGCACACGTCTGAACTCCAGTCACCCGTAGATCTCGTATGCCGTCTTCTGCTTGAAA	Bacteria	Proteobacteria	NA	NA	NA	NA	NA		Bacteria;"Proteobacteria";NA;NA;NA;NA;NA;NA	87	0	0	0	0	0	0	0	87	0	0	0	0	0	0	0	0	0	0	0	0	0	0	0	0	0	0	0	0
TTGGACAATGGGGGCAACCCTGATCCAGCAATGCCGCGTGTGTGAAGAAGGCCTTCGGGTTGTAAAGCACTTTTGTCCGGAAAGAAATCGCACTTACTAATATTAGGTGTGGATGACGGTACCGGAAGAATAAGGACCGGCTAACTACGTGCCAGCAGCCGCGGTAATACGTAGGGTCCAAGCGTTAATCGGAATTACTGGGCGTAAAGCGTGCGCAGGCGGTTGTGCAAGACCGATGTGAAATCCCCGGGCTTAACCTGGGAATTGCATTGGTGACTGCACGGCTAGAGTGTGTCAGAGGGGGGTAGAATTCCACGTGTAGCAGTGAAATGCGTAGAGATGTGGAGGAATACCGATGGCGAAGGCAGCCCCCTGGGATAACACTGACGCTCATGCACG…	Bacteria	NA	NA	NA	NA	NA	NA		Bacteria;NA;NA;NA;NA;NA;NA;NA	84	0	0	0	0	0	0	0	0	0	0	0	0	0	0	0	0	9	36	39	0	0	0	0	0	0	0	0	0
TTTTTTTTTAATGATACGGCGACCACCGAGATCTACACTCTTTCCCTACACGACGCTCTTCCGATCTGGTTTTGAAGTTCGTGACGTGCAGCAAAAAAGCATCGATAAATCTTATGCAGCAAAACCTAAGTTCGATAAGAAAGGCAAAATCTTGCCGCATGAACGTATCCGTTTACTGTTAGATGCAGATTCACCTTTTGTGGAGCTATGTGGTCTGATGGGTTCAAACATGCAACGTCAAGATCGGAAGAGCACACGTCTGAACTCCAGTCACAGTGTCATCTCGTATGCCGTCTTCTGCTTGAAA	Bacteria	Proteobacteria	NA	NA	NA	NA	NA		Bacteria;"Proteobacteria";NA;NA;NA;NA;NA;NA	83	0	0	0	0	0	0	83	0	0	0	0	0	0	0	0	0	0	0	0	0	0	0	0	0	0	0	0	0
TCCAACGCATTATGGCCGTATCTGCCCGATTGAAACGCCGGAAGGCCCGAATATCGGTCTGATCAACTCGCTTGCAACCTTTGCCCGCGTTAACAAGTATGGCTTCATCGAAAGCCCATACCGCAAAGTTATCGACGGTAAAGTAACGAACGACGTTGTTTATCTGTCGGCTATGGAAGAAGCGAAGCACTCGGTTGCTCAGGCAAACGTAGAGCTGGACGAGCAGGGTGGTTTTGTAGACGAATTCGTCATCTGCCGTCACGCTGGCGAAGTTATGATGGCTCCGCGTGAAAACGTGGACCTGATGGACGTTTCGCCGAAGCAGCTCGTTTCGGTTGCTGCAGCGCTTATTCCGTTCCTTGAAAACGACGATGCGAACCGCGCTC	Bacteria	Proteobacteria	Alphaproteobacteria	Rhizobiales	Brucellaceae	Ochrobactrum	Ochrobactrumrhizosphaerae		Bacteria;"Proteobacteria";"Alphaproteobacteria";"Rhizobiales";"Brucellaceae";"Ochrobactrum";"Ochrobactrumrhizosphaerae"	0	0	0	0	0	0	0	0	0	0	0	0	0	0	0	0	0	0	0	0	0	0	0	0	0	0	0	0	0
TTGGTCAATGGGCGGAAGCCTGAACCAGCCATGCCGCGTGCAGGATGACTGCCCTATGGGTTGTAAACTGCTTTTGTCCAGGAATAAACCTTTCTACGTGTAGAGAGCTGAATGTACTGGAAGAATAAGGATCGGCTAACTCCGTGCCAGCAGCCGCGGTAATACGGAGGATCCGAGCGTTATCCGGATTTATTGGGTTTAAAGGGTGCGTAGGCGGCCTATTAAGTCAGGGGTGAAATACGGTGGCTCAACCATCGCAGTGCCTTTGATACTGATGGGCTTGAATCCATTTGAAGTGGGCGGAATAAGACAAGTAGCGGTGAAATGCATAGATATGTCTTAGAACTCCGATTGCGAAGGCAGCTCACTAAGCTGGTATTGACGCTGATGCACGAAAGC…	Bacteria	NA	NA	NA	NA	NA	NA		Bacteria;NA;NA;NA;NA;NA;NA;NA	0	0	0	0	0	0	0	0	0	0	0	0	0	0	0	0	0	0	0	0	0	0	0	0	0	0	0	0	0
CCCGACGCACTATGGCCGCATCTGCCCGATCGAGACGCCGGAAGGCCCGAACATCGGCCTGATCAACTCGCTCGCCAGCTTCAGCCGCGTCAACAAGTACGGCTTCATCGAGACGCCGTACCGCAAGATCATCGACGGCAAGGTGACCGACGAGGTCGTCTATCTGTCGGCGATGGAAGAGGCCAAGCACACGATCGCGCAGGCGTCGGCCGAACTCAGCGAGAACGGCTCGTTCTCCGAGGAGCTGGTGTCGGCCCGTCAGGCCGGCGAGTTCCTGATGGCGCTGCCGGAAACCATCACGC	Bacteria	Proteobacteria	Alphaproteobacteria	Sphingomonadales	Sphingomonadaceae	Sphingomonas	NA		Bacteria;"Proteobacteria";"Alphaproteobacteria";"Sphingomonadales";"Sphingomonadaceae";"Sphingomonas";NA;NA	52	0	0	0	0	0	0	0	0	0	0	0	0	0	0	0	0	0	0	0	0	4	0	9	8	6	0	20	5
TCACACCCATTACGGTCGTGTTTGTCCTATCGAAACACCTGAAGGTCCAAACATTGGTTTGATCAACTCATTAGCGGTTTATGCACGCACTAATGATTATGGTTTCTTAGAAACACCCTGCAGACGCGTAGTCAATGGTAAAGCCACCGATGATATTGATTACCTATCTGCGATTGAAGAAGGTGATTTTGTTATTGCGCAGGCAAATGCAATTTTAGATAAGAATAACCGACTTGTTGATGAATTGGTACCTTGTCGTCATCGCGGTGAGTTTACCTTTACGACAGCTGACAAAGTTGATTATATGGACGTTTCGCCGAAGCAAGTAGTATCAGTCGCAGCTTCGTTAATTCCCTTCTTAGAACATGACGATGCGAACCGTGCTT	Bacteria	Proteobacteria	NA	NA	NA	NA	NA		Bacteria;"Proteobacteria";NA;NA;NA;NA;NA;NA	66	0	0	0	0	0	0	0	0	0	0	0	0	0	0	0	0	0	0	0	0	0	0	0	0	0	66	0	0
CACTTCACATTATGGTCGTATCTGTCCTATCGAAACTCCAGAAGGTCAAAACATTGGTTTGATTTCATCGCTTGCTACTTACGCTAAAGTTAACGACCTTGGTTTCATTGAAACGCCATACCGAAAAGTAGTTGGCGGTGTTGTTGAAGACCGAGCAATTTATTTAGATGCATTTGAAGAACAAGGTAAAAAAATTGCTCAAGCGGCTACTGAGCTTGATCAAGATAACCGCTTCAAGTTGCCAAAAGTACTGGTAAGAAAAGATGGTGATATTGTTACTATTGACGAAGAAGATGTTTCTTACATCGACGCATCGCCACGTCAAGTGTTCTCTGTTCCAACATCTTTAATTCCTTTCCTTGAAAACGACGACGCGAACCGTGCAT	Bacteria	NA	NA	NA	NA	NA	NA		Bacteria;NA;NA;NA;NA;NA;NA;NA	65	0	0	0	0	0	0	0	0	0	0	0	0	0	0	0	0	0	0	0	0	0	0	0	0	0	65	0	0
TTGGACAATGGGCGAAAGCCTGATCCAGCCATGCCGCGTGTGTGAAGAAGGTCTTCGGATTGTAAAGCACTTTAAGTTGGGAGGAAGGGCAGTAAGTTAATACCTTGCTGTTTTGACGTTACCGACAGAATAAGCACCGGCTAACTCTGTGCCAGCAGCCGCGGTAATACAGAGGGTGCAAGCGTTAATCGGAATTACTGGGCGTAAAGCGCGCGTAGGTGGTTTGTTAAGTTGGATGTGAAAGCCCCGGGCTCAACCTGGGAACTGCATCCAAAACTGGCAAGCTAGAGTACGGTAGAGGGTGGTGGAATTTCCTGTGTAGCGGTGAAATGCGTAGATATAGGAAGGAACACCAGTGGCGAAGGCGACCACCTGGACTGATACTGACACTGAGGTGCG…	Bacteria	NA	NA	NA	NA	NA	NA		Bacteria;NA;NA;NA;NA;NA;NA;NA	0	0	0	0	0	0	0	0	0	0	0	0	0	0	0	0	0	0	0	0	0	0	0	0	0	0	0	0	0
TTTTTTTTTTAATGATACGGCGACCACCGAGATCTACACTCTTTCCCTACACGACGCTCTTCCGATCTGGTTTCGAAGTTCGCGACGTACAGCTGGCGAAACCATGATGACTGCGCCAGAGAACATCCATTACATGGACGTGGCTCCTTCGCAGATCGTGTCTGTGGCTGCTTCGCTGATTCCGTTCCTGGAACACGATGACGCCAACCGAGCACTGATGGGCGCAAACATGCAGCGTCAAGATCGGAAGAGCACACGTCTGAACTCCAGTCACTTCGAGATCTCGTATGCCGTCTTCTGCTTGAAAA	Bacteria	Proteobacteria	Betaproteobacteria	Burkholderiales	Alcaligenaceae	Achromobacter	AchromobacterspATCC8750		Bacteria;"Proteobacteria";"Betaproteobacteria";"Burkholderiales";"Alcaligenaceae";"Achromobacter";"AchromobacterspATCC8750"	0	0	0	0	0	0	0	0	0	0	0	0	0	0	0	0	0	0	0	0	0	0	0	0	0	0	0	0	0
TTTTTTTTTAATGATACGGCGACCACCGAGATCTACACTCTTTCCCTACACGACGCTCTTCCGATCTGGTTTCGAAGTCCGCGACGTACAGCAAAAAAGCATCGATAAATCTTATGCAGCAAAACCTAAGTTCGATAAGAAAGGCAAAATCTTGCCGCATGAACGTATCCGTTTACTGTTAGATGCAGATTCACCTTTTGTGGAGCTATGTGGTCTTATGGGCGCAAACATGCAACGTCAAGATCGGAAGAGCACACGTCTGAACTCCAGTCACTTTGTAATCTCGTATGCCGTCTTCTGCTTGAAA	Bacteria	NA	NA	NA	NA	NA	NA		Bacteria;NA;NA;NA;NA;NA;NA;NA	59	59	0	0	0	0	0	0	0	0	0	0	0	0	0	0	0	0	0	0	0	0	0	0	0	0	0	0	0
TTTTTTTTTTAATGATACGGCGACCACCGAGATCTACACTCTTTCCCTACACGACGCTCTTCCGATCTGGTTTCGAAGTACGCGACGTTCAGCTGGCGAAACCATGATGACTGCGCCAGAGAACATCCATTACATGGACGTGGCTCCTTCGCAGATCGTGTCTGTGGCTGCTTCGCTGATTCCGTTCCTGGAACACGATGACGCCAACCGAGCACTGATGGGCGCAAACATGCAGCGTCAAGATCGGAAGAGCACACGTCTGAACTCCAGTCACTGGATTATCTCGTATGCCGTCTTCTGCTTGAAAA	Bacteria	Proteobacteria	Betaproteobacteria	Burkholderiales	Alcaligenaceae	Achromobacter	AchromobacterspATCC8750		Bacteria;"Proteobacteria";"Betaproteobacteria";"Burkholderiales";"Alcaligenaceae";"Achromobacter";"AchromobacterspATCC8750"	0	0	0	0	0	0	0	0	0	0	0	0	0	0	0	0	0	0	0	0	0	0	0	0	0	0	0	0	0
TTGCACAATGGGCGCAAGCCTGATGCAGCCATGCCGCGTGTATGAAGAAGGCCTTCGGGTTGTAAAGTACTTTCAGCGGGGAGGAAGGGTTTAGCCTGAAGAGGGCTGGACTTTGACGTTACCCGCAGAAGAAGCACCGGCTAACTCCGTGCCAGCAGCCGCGGTAATACGGAGGGTGCAAGCGTTAATCGGAATGACTGGGCGTAAAGCGCACGCAGGCGGTCAATTAAGTTAGATGTGAAATCCCCGGGCTCAACCTGGGAATGGCATCTAAGACTGGTTGACTGGAGTCTCGTAGAGGGGGGTAGAATTCCATGTGTAGCGGTGAAATGCGTAGAGATGTGGAGGAATACCGGTGGCGAAGGCGGCCCCCTGGACGAAGACTGACGCTCAGGTGCG…	Bacteria	NA	NA	NA	NA	NA	NA		Bacteria;NA;NA;NA;NA;NA;NA;NA	49	0	0	0	0	0	0	0	0	0	0	0	0	0	0	0	0	0	0	0	0	0	0	0	0	49	0	0	0
TTGCACAATGGGCGCAAGCCTGATGCAGCCATGCCGCGTGTATGAAGAAGGCCTTCGGGTTGTAAAGTACTTTCAGCGGGGAGGAAGGGTTTAGCCTGAAGAGGGTTAGATTTTGACGTTACCCGCAGAAGAAGCACCGGCTAACTCCGTGCCAGCAGCCGCGGTAATACGGAGGGTGCAAGCGTTAATCGGAATGACTGGGCGTAAAGCGCACGCAGGCGGTCAATTAAGTTAGATGTGAAATCCCCGGGCTCAACCTGGGAATGGCATCTAAGACTGGTTGACTGGAGTCTCGTAGAGGGGGGTAGAATTCCATGTGTAGCGGTGAAATGCGTAGAGATGTGGAGGAATACCGGTGGCGAAGGCGGCCCCCTGGACGAAGACTGACGCTCAGGTGCG…	Bacteria	NA	NA	NA	NA	NA	NA		Bacteria;NA;NA;NA;NA;NA;NA;NA	53	0	0	0	0	0	0	0	0	0	0	0	0	0	0	0	0	0	0	0	19	0	0	0	0	34	0	0	0
CCCGACCCACTATGGCCGTATCTGCCCGATTGAGACGCCGGAAGGCCCGAACATCGGCCTTATCAACTCGCTGGCGAGCTTCTCGCGCGTCAACAAGTACGGCTTCATCGAGACCCCGTACCGGAAGGTGATCGACGGCAAGGTGACCAACGACGTCGTCTATCTTTCGGCGATGGAAGAGGCCAAGCACACGATCGCGCAGGCATCCGCCGAAGTGGACGGCGACAACCGCTTCACCGAGGACCTGATCTCGGCACGTCAGGCGGGCGAATTCCTGATGGCACTCCCCGAAACCATCACGCTGATGGACGTCAGTCCCAAGCAGCTCGTCTCGGTCGCCGCATCGCTCATTCCGTTCCTCGAAAACGATGACGCCAACCGCGCGC	Bacteria	Proteobacteria	Alphaproteobacteria	Sphingomonadales	Sphingomonadaceae	Sphingomonas	NA		Bacteria;"Proteobacteria";"Alphaproteobacteria";"Sphingomonadales";"Sphingomonadaceae";"Sphingomonas";NA;NA	52	0	0	0	0	0	0	0	0	0	0	0	0	0	0	0	0	21	14	17	0	0	0	0	0	0	0	0	0
TTGGTCAATGGTCGCAAGACTGAACCAGCCATGCCGCGTGCAGGATGACGGTCCTATGGATTGTAAACTGCTTTTGTACGGGAAGAAACACTCCTACGTGTAGGGGCTTGACGGTACCGTAAGAATAAGGATCGGCTAACTCCGTGCCAGCAGCCGCGGTAATACGGAGGATCCAAGCGTTATCCGGAATCATTGGGTTTAAAGGGTCCGTAGGCGGCCCTGTAAGTCAGCGGTGAAATCTTCCAGCTCAACTGGGAAACTGCCGTTGATACTGCAGGGCTTGAATTGCCGGGAAGTAACTAGAATATGTAGTGTAGCGGTGAAATGCTTAGATATTACATGGAATACCGATTGCGAAGGCAGGTTACTACCGGCGGATTGACGCTGATGGACGAAAGC…	Bacteria	NA	NA	NA	NA	NA	NA		Bacteria;NA;NA;NA;NA;NA;NA;NA	45	0	0	0	0	0	0	0	0	0	0	0	0	0	0	0	0	0	0	0	14	0	0	0	0	24	0	0	7
CCCGACGCATTATGGCCGCATCTGCCCGATCGAAACGCCGGAAGGCCCGAACATCGGTCTGATCAACAGCCTCGCGACCTTTGCGCGCGTCAACAAATACGGTTTCATCGAGACGCCGTATCGCAAGATCATCGACGGCAAGGTCACGACCGACGTCGTCTATCTGTCGGCGATGGAAGAGCAGAAGCACACCGTCGCGCAGGCGAACGCCGACCTCCACGAGGATGGCAGCTTCGTCGACGAGCTGATCTCGGCACGCGAAGCGGGCGAATTCCTGATGGCGCCCAAGGCGCAGATCACGCTGATGGACGTGTCGCCGAAGCAGCTGGTTTCGGTCGCGGCATCGCTGATCCCGTTCCTGGAAAACGATGACGCCAACCGCGCAT	Bacteria	Proteobacteria	Alphaproteobacteria	Sphingomonadales	Sphingomonadaceae	Sphingopyxis	NA		Bacteria;"Proteobacteria";"Alphaproteobacteria";"Sphingomonadales";"Sphingomonadaceae";"Sphingopyxis";NA;NA	49	0	0	0	0	0	0	0	0	0	0	0	0	0	0	0	0	0	0	0	0	0	0	0	0	0	24	6	19
TTGGACAATGGGCGAAAGCCTGATCCAGCCATGCCGCGTGTGTGAAGAAGGTCTTCGGATTGTAAAGCACTTTAAGTTGGGAGGAAGGGTACTTACCTAATACGTGAGTATTTTGACGTTACCGACAGAATAAGCACCGGCTAACTCTGTGCCAGCAGCCGCGGTAATACAGAGGGTGCAAGCGTTAATCGGAATTACTGGGCGTAAAGCGCGCGTAGGTGGTTCGTTAAGTTGGATGTGAAATCCCCGGGCTCAACCTGGGAACTGCATCCAAAACTGGCGAGCTAGAGTATGGTAGAGGGTGGTGGAATTTCCTGTGTAGCGGTGAAATGCGTAGATATAGGAAGGAACACCAGTGGCGAAGGCGACCACCTGGACTGATACTGACACTGAGGTGCG…	Bacteria	Proteobacteria	NA	NA	NA	NA	NA		Bacteria;"Proteobacteria";NA;NA;NA;NA;NA;NA	0	0	0	0	0	0	0	0	0	0	0	0	0	0	0	0	0	0	0	0	0	0	0	0	0	0	0	0	0
GCTCTCTGCCCCCAATGCTTTTTTATCAGGCAACTTTCAGTAAGGGGACTGGCTCCTGGGTGGCGTTCGGATCAGGGACATAAGTAGAGCGGCCTGTCACTCCTGTATTCAGAAGCTGAATCGATAGCTTCAGCTCTTGGGCCTGACGGCTCAGTTCATGCACTGTCACGCCTAAATTACGGGCCAGATCAGCATTGTCATTGGTATCGCTGTCCATGGTGGAGACGGCATCGTTGATCTGCGCCAAACCGCTGGCCTGTTCATTGGAGGCCGTGGAGATTTCGCTGATCAGATGCGTCACGTCCGAGACGGATTGCATGATCTCGTCCATAGTGGAACCGGCCCGTTTGGCA	Bacteria	NA	NA	NA	NA	NA	NA		Bacteria;NA;NA;NA;NA;NA;NA;NA	0	0	0	0	0	0	0	0	0	0	0	0	0	0	0	0	0	0	0	0	0	0	0	0	0	0	0	0	0
TCCGAGCCACTATGGAAGAATTTGCCCTATTGAAACTCCTGAGGGACCCAACATTGGTCTAATTACATCTCTGTCCTCATTTGCTAAGATTAACGAGTTTGGTTTTATCGAAACTCCTTATCGCATCGTCCGCGATGGTGTTGTGACAGAAGAGATCGAATATATGACAGCCGATCAAGAAGAAAACTGCGTGATCGCTCAGGCATCAGCTGTTCTTGATCAATACAACATGTTTGCAGAGCCTCTTTGTTGGGCGCGCCACCGTGGAGAGTCGTTTAAGATTGAAACGAATAAAATTACTCACATGGACGTCTCTTCCAAACAGCTCGTTTCAATTGTGACAGGACTTATTCCCTTCTTAGAGCATGATGATGCGAACCGCGCTT	Bacteria	NA	NA	NA	NA	NA	NA		Bacteria;NA;NA;NA;NA;NA;NA;NA	47	0	0	0	0	0	0	0	0	0	0	0	0	0	0	0	0	0	0	0	0	0	0	0	0	0	28	0	19
GGCTTGCTGGCAACCGAACTGCCTGCGGTCCTGGCAGAGCTGGAGTTGGCAGGCTGCATCGAGCCTCTGGCAGACGGACGATTTCAACGCTTGAAGCCTTAAGGGCCATAGGGCAGTTCCTAGGACGCCAGCCCTGCCTTCAAGAGGTATCATGACGAATACGTAAGGGCCTTGAGGCCCAAGCCATTTCTCCCTTCAGGAAACGTCATGTCATACCCATCGCGCGTCAAGATTGTGGAGGTCGGCCCTCGGGACGGCCTGCAAAACGAAAAAGAATTTATTCCCACCGATATCAAAGTCGAACTGGTCAACCGTTTGTCCAATGCGGGCTTTGCAAACGTGGAAGCGGCTTCCTTTGTCTCGCCCAAATGGGTGCCACAAATGGCGGACGGCGCAGAGG	Bacteria	NA	NA	NA	NA	NA	NA		Bacteria;NA;NA;NA;NA;NA;NA;NA	0	0	0	0	0	0	0	0	0	0	0	0	0	0	0	0	0	0	0	0	0	0	0	0	0	0	0	0	0
TTTTTTTTTAATGATACGGCGACCACCGAGATCTACACTCTTTCCCTACACGACGCTCTTCCGATCTGGTTTTGAAGTGCGCGACGTACAGCAAAAAAGCATCGATAAATCTTATGCAGCAAAACCTAAGTTCGATAAGAAAGGCAAAATCTTGCCGCATGAACGTATCCGTTTACTGTTAGATGCAGATTCACCTTTTGTGGAGCTATGTGGTCTGATGGGTTCGAACATGCAGCGTCAAGATCGGAAGAGCACACGTCTGAACTCCAGTCACTCACACATCTCGTATGCCGTCTTCTGCTTGAAA	Bacteria	Proteobacteria	NA	NA	NA	NA	NA		Bacteria;"Proteobacteria";NA;NA;NA;NA;NA;NA	45	0	45	0	0	0	0	0	0	0	0	0	0	0	0	0	0	0	0	0	0	0	0	0	0	0	0	0	0
TTTTTTTTTAATGATACGGCGACCACCGAGATCTACACTCTTTCCCTACACGACGCTCTTCCGATCTGGTTTTGAAGTACGTGACGTTCAGCAAAAAAGCATCGATAAATCTTATGCAGCAAAACCTAAGTTCGATAAGAAAGGCAAAATCTTGCCGCATGAACGTATCCGTTTACTGTTAGATGCAGATTCACCTTTTGTGGAGCTATGTGGTCTGATGGGCGCAAACATGCAACGTCAAGATCGGAAGAGCACACGTCTGAACTCCAGTCACCTACATATCTCGTATGCCGTCTTCTGCTTGAAA	Bacteria	Proteobacteria	NA	NA	NA	NA	NA		Bacteria;"Proteobacteria";NA;NA;NA;NA;NA;NA	45	0	0	45	0	0	0	0	0	0	0	0	0	0	0	0	0	0	0	0	0	0	0	0	0	0	0	0	0
TATTGAAGAAAGCAATTACGTCATCGCTCAGGCTAACGCCGAGTTGACCGAAGACGGTGCCTTTGCTGACGATCTGGTTGCCTGCCGTGAAGCTGGCGAAACCATGATGACTGCGCCAGAGAACATCCATTACATGGACGTGGCTCCTTCGCAGATCGTGTCTGTGGCTGCTTCGCTGATTCCGTTCCTGGAACACGATGACGCCAACCGAGCACTTATGGGCTCAAACATGCAACGTCAAGATCGGAAGAGCACACGTCTGAACTCCAGTCACAAGCTAATCTCGTATGCCGTCTTCTGCTTGAAAA	Bacteria	Proteobacteria	Betaproteobacteria	Burkholderiales	Alcaligenaceae	NA	NA		Bacteria;"Proteobacteria";"Betaproteobacteria";"Burkholderiales";"Alcaligenaceae";NA;NA;NA	0	0	0	0	0	0	0	0	0	0	0	0	0	0	0	0	0	0	0	0	0	0	0	0	0	0	0	0	0
TTGGACAATGGGCGAAAGCCTGATCCAGCAATGCCGCGTGCAGGATGAAGGCCTTCGGGTTGTAAACTGCTTTTGTACGGAACGAAAAAGCTTCTCCTAATACGAGAGGCCCATGACGGTACCGTAAGAATAAGCACCGGCTAACTACGTGCCAGCAGCCGCGGTAATACGTAGGGTGCGAGCGTTAATCGGAATTACTGGGCGTAAAGCGTGCGCAGGCGGTTATGTAAGACAGATGTGAAATCCCCGGGCTCAACCTGGGAACTGCATTTGTGACTGCATGGCTAGAGTACGGTAGAGGGGGATGGAATTCCGCGTGTAGCAGTGAAATGCGTAGATATGCGGAGGAACACCGATGGCGAAGGCAATCCCCTGGACCTGTACTGACGCTCATGCACG…	Bacteria	NA	NA	NA	NA	NA	NA		Bacteria;NA;NA;NA;NA;NA;NA;NA	0	0	0	0	0	0	0	0	0	0	0	0	0	0	0	0	0	0	0	0	0	0	0	0	0	0	0	0	0
CGTGACCCACTACGGCCGCGTGTGCCCGATCGAAACGCCTGAAGGCCCGAACATCGGTCTGATCAACTCGCTGGCCCTGTACGCCCGCCTGAACGAATACGGCTTCATCGAGACGCCGTACCGCCGCGTGGTCGACAGCAAGGTCACGATGGACATCGACTACCTGTCGGCCATCGAAGAAGGCAAGTACGTCATCGCCCAGGCCAATGCGGTCCTGGACAAGGACGGCAAGCTGACCGGCGACCTGGTCTCGGCGCGTGAAGCCGGCGAATCGATCCTGGTCGGTGCCGAGCGCATCCAGTACATGGACGTGTCGCCTGCGCAGATCGTGTCGGTGGCTGCTTCGCTCGTGCCGTTCCTCGAGCACGACGACGCGAACCGCGCGT	Bacteria	Proteobacteria	Betaproteobacteria	Burkholderiales	Comamonadaceae	Variovorax	NA		Bacteria;"Proteobacteria";"Betaproteobacteria";"Burkholderiales";"Comamonadaceae";"Variovorax";NA;NA	41	0	0	0	0	0	0	0	0	0	0	0	0	0	0	0	0	30	11	0	0	0	0	0	0	0	0	0	0
CTATACCCACTACGGTCGTTTGTGTACCATTGAAACTCCTGAAGGTCCGAACATCGGTTTGATTTCATCATTATGTGTTCACGCTAAAATTAACGGCATGGGCTTTATCGAAACTCCTTACCGTAAGGTAGTTGAAGGTAGGGTTGCTGTTGATGAGCCTGTTGAATACCTAAGTGCTGAAGAAGAAGACCGTAAAACAATCGCACAGGCAAACTCTACGATTGATGAAAACGGAAACTTTGATACCGAAAAAGTAAAAGCAAGGTACGAGGGCGACTTCCCGATGGTGGATCCGCACATTGTGGATTACATGGACGTTGCTCCTAACCAGATTGTATCTATAGCAGCTTCACTAATTCCTTTCCTTGAGCACGATGATGCTAACCGTGCGC	Bacteria	Bacteroidetes	NA	NA	NA	NA	NA		Bacteria;"Bacteroidetes";NA;NA;NA;NA;NA;NA	41	0	0	0	0	0	0	0	0	0	0	0	0	0	0	0	0	0	0	0	0	0	0	0	0	0	41	0	0
TTGGACAATGGGCGAAAGCCTGATCCAGCCATGCCGCGTGTGTGAAGAAGGTCTTCGGATTGTAAAGCACTTTAAGTTGGGAGGAAGGGCAGTAAGCGAATACCTTGCTGTTTTGACGTTACCGACAGAATAAGCACCGGCTAACTCTGTGCCAGCAGCCGCGGTAATACAGAGGGTGCAAGCGTTAATCGGAATTACTGGGCGTAAAGCGCGCGTAGGTGGTTCGTTAAGTTGGATGTGAAATCCCCGGGCTCAACCTGGGAACTGCATCCAAAACTGGCGAGCTAGAGTAGGGCAGAGGGTGGTGGAATTTCCTGTGTAGCGGTGAAATGCGTAGATATAGGAAGGAACACCAGTGGCGAAGGCGACCACCTGGGCTCATACTGACACTGAGGTGCG…	Bacteria	NA	NA	NA	NA	NA	NA		Bacteria;NA;NA;NA;NA;NA;NA;NA	40	0	0	0	0	0	0	0	0	0	0	0	0	0	0	0	0	0	0	0	16	0	0	7	0	17	0	0	0
CCCGACCCACTACGGCCGCATCTGCCCGATTGAAACGCCGGAAGGCCCGAACATCGGTCTGATCAACTCGCTGGCCACTCACGCCCGCGTCAACAAGTACGGCTTCATCGAAAGCCCGTACCGTCGCGTGGTCGAAGGCAAGGCGACGGACGAGGTGGTCTACATCTCGGCCATGGAAGAGGCGAAGCACGTCATCGCCCAGGCCAACATCGAGCTGAAGGACGGCGAGATCGTCGAGGAGCTGGTGCCGGGCCGTATCAACGGCGACTCCCAGCTGCTGACCAAGGAAACGGTCGACATGATGGAAGTGTAGCCGAAACAGGTCGTTTAGGTCGATGACGCCCGGATCCCCTTACTGGAAAACGATGACGACAACAGCGAGC	Bacteria	Proteobacteria	Alphaproteobacteria	Caulobacterales	Caulobacteraceae	Brevundimonas	Brevundimonasdiminuta		Bacteria;"Proteobacteria";"Alphaproteobacteria";"Caulobacterales";"Caulobacteraceae";"Brevundimonas";"Brevundimonasdiminuta"	40	0	0	0	0	0	0	0	0	0	40	0	0	0	0	0	0	0	0	0	0	0	0	0	0	0	0	0	0
TCCGACTCACTATGGTCGCGTATGTCCAATTGAAACACCTGAAGGTCCAAACATTGGTTTGATTAACTCGTTAGCCGTTTTTGCTCGTACGAATGAATATGGGTTTTTAGAAAGCCCTTATCGCAAAGTAGTCAATGGTACGGTTAAAGATGAATGTGAATATTTATCTGCGATTGAAGAAGGTAATTATTACATTGCACAAGCCAGCACTAATGTTGATGCTAAAGGTCAGATCACGGATGAGTTAGTTTCTTGCCGTTATAAAGGTGAGTTTACTGTCACAACCGCTGATAAAATTGATTTTATGGATGTGTCGCCACGTCAGATCGTATCGGTCGCGGCTTCCTTAATTCCATTCCTAGAACATGACGATGCTAACCGTGCTT	Bacteria	Proteobacteria	NA	NA	NA	NA	NA		Bacteria;"Proteobacteria";NA;NA;NA;NA;NA;NA	39	0	0	0	0	0	0	0	0	0	0	0	0	0	0	0	0	0	0	0	0	0	0	0	0	0	0	39	0
CCCGACGCACTATGGCCGCATCTGCCCGATTGAAACGCCGGAAGGGCCGAATATCGGCCTCATCAACAGCCTGGCGTCGTTCAGCCGCGTCAACAAATATGGCTTTATCGAAACGCCATACCGCAAGGTGATCGACCATAAGGTCACCGACGAAGTTGTCTATCTCTCGGCGATGGAAGAGGCCAAGCATACGATTGCACAGGCGAATGCCGAGCTCGATGGCAGCAAGGGCTTTGTCGAAGAGCTGGTTTCGTCGCGTCAGGCGGGCGAATTCCTGATGGCGATCCCGAACAACATCACGCTGATGGACGTGAGCCCGAAACAGCTTGTGTCGGTCGCGGCATCGCTCATTCCCTTTCTGGAAAATGACGACGCCAACCGCGCGC	Bacteria	Proteobacteria	Alphaproteobacteria	Sphingomonadales	Sphingomonadaceae	NA	NA		Bacteria;"Proteobacteria";"Alphaproteobacteria";"Sphingomonadales";"Sphingomonadaceae";NA;NA;NA	39	0	0	0	0	0	0	0	0	0	0	0	0	0	0	0	0	0	0	0	0	0	0	0	0	0	39	0	0
CTATACACACTACGGTCGTCTTTGTACAATCGAAACACCAGAGGGACCAAACATCGGTTTGATTTCTTCTTTGGCTGTACATGCAAAAATCAACCATTTAGGTTTTATTGAAACTCCTTACCGTAAGGTAAAAGATGGTGTTGTTGTTGTTGACCAACCGGTGGTATACTTGTCAGCTGAGGATGAAGATGGTAAAACAATTGCCCAAGCAAATGCCTTGTATGATGACAAAGGTAATTTTGAAGATGCAAAGGTAAAAGCCAGATACGAAGGTGACTTCCCAATTATCGAGCCTGAAATGCTTGATTATATGGACGTTGCTCCAAATCAAATTACATCTATTGCGGCTTCATTAATTCCTTTCTTGGAGCACGATGATGCCAACCGTGCAT	Bacteria	Bacteroidetes	Sphingobacteriia	Sphingobacteriales	Sphingobacteriaceae	Sphingobacterium	NA		Bacteria;"Bacteroidetes";"Sphingobacteriia";"Sphingobacteriales";"Sphingobacteriaceae";"Sphingobacterium";NA;NA	39	0	0	0	0	0	0	0	0	0	0	0	0	0	0	0	7	10	10	12	0	0	0	0	0	0	0	0	0
TCACAGTCACTACGGCCGGATGTGTCCAATTGAAACACCGGAAGGTCCGAACATTGGATTGATCAACTCCTTGTCCACCTTTGCTCGTATCAACGAATACGGCTTTATCGAAGCTCCGTATCGTTGGGTAGATCCAAAGACAGGTAAGGTAACTGAACAAATCGATTATCTGACTGCTGATGAGGAAGATAATTATGTAGTTGCTCAGGCTAACGTATTGATCGATGAAGATGGCTCCTTTAAGGAAGACATGGTAATCGTTCGTTACAATAAAGACTCTGACAACATTACAACAATGCCAAGTAATCGTGTAGATTACATGGACGTTTCGCCTAAACAGGTCGTATCCGTCGCTACGGCGCTCATTCCGTTCCTTGAGAACGATGACTCCAACCGCGC…	Bacteria	Firmicutes	Bacilli	Bacillales	Paenibacillaceae	Paenibacillus	PaenibacillusspFSLH7-0737		Bacteria;"Firmicutes";"Bacilli";"Bacillales";"Paenibacillaceae";"Paenibacillus";"PaenibacillusspFSLH7-0737"	38	0	0	0	0	0	0	0	0	0	0	0	0	0	0	0	5	9	8	16	0	0	0	0	0	0	0	0	0
TTGCACAATGGGCGCAAGCCTGATGCAGCCATGCCGCGTGTGTGAAGAAGGCCTTCGGGTTGTAAAGCACTTTCAGCGAGGAGGAAGGGTTCAGTGTTAATAGCACTGTGCATTGACGTTACTCGCAGAAGAAGCACCGGCTAACTCCGTGCCAGCAGCCGCGGTAATACGGAGGGTGCAAGCGTTAATCGGAATTACTGGGCGTAAAGCGCACGCAGGCGGTTTGTTAAGTCAGATGTGAAATCCCCGCGCTTAACGTGGGAACTGCATTTGAAACTGGCAAGCTAGAGTCTTGTAGAGGGGGGTAGAATTCCAGGTGTAGCGGTGAAATGCGTAGAGATCTGGAGGAATACCGGTGGCGAAGGCGGCCCCCTGGACAAAGACTGACGCTCAGGTGCG…	Bacteria	NA	NA	NA	NA	NA	NA		Bacteria;NA;NA;NA;NA;NA;NA;NA	13	0	0	0	0	0	0	0	0	0	0	0	0	0	0	0	0	0	0	0	0	0	0	0	0	0	13	0	0
CACATCGCACTATGGTCGAATCTGCCCTATCGAAACTCCTGAAGGTCAAACGGTAGGCCTTATTTCATCACTTGCTACTTATGCAGTGGTGAATGATCTTGGCTTTATTGAGACGGCGTATCGACCAGTTTCTAAAGGTAAGATTCTTAATGAGGTTGTGTTCCTTAACGCGTTTGATGAATCTGAGCATTATATAGCTCAAGCAGATTCTATCGATCCAGACACTAAACACTTGATAAAAGACGAGCGTCTTTTCGCGCGACATGAATGTAACTTCGTGAGCGTTGAGCGCGATCAAATAAACTATATCGACCTTTCGCCAAAGCAGCTCGTTTCTGTATCTGCGGCACTTATCCCGTTCTTGGAGCATGATGACGCGGTTCGAGCAC	Bacteria	NA	NA	NA	NA	NA	NA		Bacteria;NA;NA;NA;NA;NA;NA;NA	35	0	0	0	0	0	0	0	0	0	0	0	0	0	0	0	0	0	0	0	0	0	0	0	0	0	32	3	0
TTGGACAATGGGCGCAAGCCTGATCCAGCCATACCGCGTGGGTGAAGAAGGCCTTCGGGTTGTAAAGCCCTTTTGTTGGGAAAGAAATCCAGCTGGTTAATACCCGGTTGGGATGACGGTACCCAAAGAATAAGCACCGGCTAACTTCGTGCCAGCAGCCGCGGTAATACGAAGGGTGCAAGCGTTACTCGGAATTACTGGGCGTAAAGCGTGCGTAGGTGGTCGTTTAAGTCTGTTGTGAAAGCCCTGGGCTCAACCTGGGAACTGCAGTGGAAACTGGACGACTAGAGTGTGGTAGAGGGTAGCGGAATTCCTGGTGTAGCAGTGAAATGCGTAGAGATCAGGAGGAACATCCATGGCGAAGGCAGCTACCTGGACCAACACTGACACTGAGGCACG…	Bacteria	NA	NA	NA	NA	NA	NA	Stenotrophomonas sp	Bacteria;NA;NA;NA;NA;NA;NA;NA	21	0	0	0	0	0	0	0	0	0	0	0	0	0	0	0	0	0	0	0	0	0	0	3	0	0	16	0	2
CCCGACCCACTACGGCCGGATCTGCCCGATCGAGACGCCGGAAGGCCCGAACATCGGCCTGATCAACTCGCTGGCCACCCACGCGGTGGTCAACAAGTACGGCTTCATCGAGAGCCCGTATCGCCGGATCAAGGACGGCAAGACGACCGACGAGGTCGTCTACATGTCGGCCATGGAAGAGGCCAAGCACGTCATCGCCCAGGCCAACATCAAGCTGGCCGGCGGCGAGATCGTCGAGGACCTGGTCCCCGGCCGGATCAACGGCGAACCTTCGCTGCTGCCGAAAGACACCGTCGACCTGATGGACGTGTCGCCCAAGCAGGTCGTCTCGGTCGCCGCCTCGCTGATCCCGTTCCTTGAGAACGACGACGCCAACCGCGCCC	Bacteria	Proteobacteria	Alphaproteobacteria	Caulobacterales	Caulobacteraceae	Phenylobacterium	NA		Bacteria;"Proteobacteria";"Alphaproteobacteria";"Caulobacterales";"Caulobacteraceae";"Phenylobacterium";NA;NA	33	0	0	0	0	0	0	0	0	0	0	0	0	0	0	0	0	20	0	13	0	0	0	0	0	0	0	0	0
CCCGACCCATTATGGCCGTATCTGCCCGATCGAAACGCCCGAAGGCCCGAACATCGGCCTGATCAACTCGCTGGCGACTTTCAGCCGGGTGAACAAATATGGCTTCATCGAAACGCCTTATCGCAAGGTCATCGACCATAAGGTGACGGACGAGGTCGTGTACCTGTCCGCCATGGAAGAGGCCAAGCACACGATCGCGCAGGCCAACGCCGAAGTCGATGCCGACGGCCATTTCGTCGAGGATCTCATCTCCAGCCGCGAAGCTGGCGAGTTCCTGATGGCCCCACGCGACCATATCACCCTGATGGACGTCAGCCCCAAGCAGCTGGTGTCGGTCGCCGCATCGCTCATTCCGTTCCTGGAAAACGATGACGCCAACCGCGCGC	Bacteria	Proteobacteria	Alphaproteobacteria	Sphingomonadales	Sphingomonadaceae	Sphingobium	Sphingobiumxenophagum		Bacteria;"Proteobacteria";"Alphaproteobacteria";"Sphingomonadales";"Sphingomonadaceae";"Sphingobium";"Sphingobiumxenophagum"	33	0	0	0	0	0	0	0	0	0	0	0	0	0	0	0	0	0	0	0	0	0	0	0	0	0	33	0	0
TCCTTCTCACTATGGACGTATTTGTCCGATTGAGACACCAGAAGGTCCTAACATCGGTCTGATCAGCTCACTGAGCACGTATGCTCGGATTAATGATTTTGGTTTCATCGAAACTCCTTACCGCAAAGTGGTCAAAGGATGTGTGACGAATGATATTGTTTATCAAACCGGAGATCAGGACGAAAATTATTATGTAGCACAAGCTAACTCCGCTATTGATGCTAAAGGTCGTTTCTTAGGAAATGCTGTCCTCGCGCGTTATCGTGGAGACTACGTTGAGGTAGAGCCCGATAAAATCGAGTACATGGATGTTTCGCCAAAGCAACTTGTTTCGGTAGCTGCCGGATTGATTCCATTCTTGGAGCATGATGATGCTAACCGTGCTC	Bacteria	NA	NA	NA	NA	NA	NA		Bacteria;NA;NA;NA;NA;NA;NA;NA	32	0	0	0	0	0	0	0	0	0	0	0	0	0	0	0	0	0	0	0	0	0	0	0	0	0	19	0	13
CCCGACCCCTTCCGTCCGCTTCTTCACCATCTAAACCCCGGAAGTCCCGACCATCTGCCTGATCAACTCGCTGGCCGTGTACGCCCGCACCAACCAGTACGGTTTCCTCGAGACCCCGTACCGCAAGGTCGTGGACGGCAAGGTCTATGACGAAGTCGAGTTCCTGTCGGCGATCGAAGAAAACGAGTACGTCATTGCGCAGGCCAACGCGCTGACCAATGCCGACAGCGTGCTGACCGAACAGTTCGTTCCTTGCCGCTTCCAGGGCGAGTCGCTGCTGAAGCCGCCGGCGGAAGTCCACTTCATGGACGTCTCGCCGATGCAGACCGTGTCGATCGCGGCCGCGCTGGTTCCGTTCCTGGAGCACGATGACGCCAACCGTGCAC	Bacteria	Proteobacteria	Gammaproteobacteria	Xanthomonadales	Xanthomonadaceae	Stenotrophomonas	NA		Bacteria;"Proteobacteria";"Gammaproteobacteria";"Xanthomonadales";"Xanthomonadaceae";"Stenotrophomonas";NA;NA	32	0	0	0	0	0	0	0	0	0	0	0	0	0	0	0	0	20	0	12	0	0	0	0	0	0	0	0	0
TTGGACAATGGGCGAAAGCCTGATCCAGCAATGCCGCGTGAGTGATGAAGGCCTTAGGGTTGTAAAGCTCTTTTACCCGGGATGATAATGACAGTACCGGGAGAATAAGCTCCGGCTAACTTCGTGCCAGCAGCCGCGGTAATACGAGGGGAGCTAGCGTTATTCGGAATTACTGGGCGTAAAGCGCACGTAGGCGGCTTTGTAAGTTAGAGGTGAAAGCCCGGGGCTCAACTCCGGAATTGCCTTTAAGACTGCATCGCTTGAATCCAGGAGAGGTGAGTGGAATTCCGAGTGTAGAGGTGAAATTCGTAGATATTCGGAAGAACACCAGTGGCGAAGGCGGCTCACTGGACTGGTATTGACGCTGAGGTGCGAAAGCGTGGGGA	Bacteria	NA	NA	NA	NA	NA	NA		Bacteria;NA;NA;NA;NA;NA;NA;NA	0	0	0	0	0	0	0	0	0	0	0	0	0	0	0	0	0	0	0	0	0	0	0	0	0	0	0	0	0
TGCGACCCATTACGGTCGTATCTGTCCGATTGAGACGCCGGAAGGTCCGAACATCGGCCTCATCTCCTCTCTTTCGACGTACGCCCGCGTGAACGACTACGGCTTCATCGAAACGCCGTACCGCAAGATCGTCGACGGTAAAGTGACCGACGAAGTCGTGTTCTTCTCAGCCCTCGAGGAAGAGAACCACACGATCGCGCAGGCCATCGTTCCGATTAAAGACGGCAAGCTTTCGGACGAATTCGTTCCGGGCCGCCGACAAGGCGACACCATCCTCGCGAAGACCGAGGACGTGGACCTTCTCGACGTCTCCCCGAACCAGCTCGTTTCCATCGCCGCCTCGCTCGTGCCGTTCCTCGAGAACGACGACGCGAACCGCGCGC	Bacteria	Proteobacteria	NA	NA	NA	NA	NA		Bacteria;"Proteobacteria";NA;NA;NA;NA;NA;NA	29	0	0	0	0	0	0	0	0	0	0	0	0	0	0	0	0	0	0	0	0	0	0	0	0	0	19	0	10
TTGGACAATGGGCGCAAGCCTGATCCAGCCATGCCGCGTGCAGGATGACGGTCCTATGGATTGTAAACTGCTTTTGTACGAGAAGAAACACTCCTTCGTGAAGGAGCTTGACGGTATCGTAAGAATAAGGATCGGCTAACTCCGTGCCAGCAGCCGCGGTAATACGGAGGATCCAAGCGTTATCCGGAATCATTGGGTTTAAAGGGTCCGTAGGCGGTTTAGTAAGTCAGTGGTGAAAGCCCATCGCTCAACGGTGGAACGGCCATTGATACTGCTGAACTTGAATTATTAGGAAGTAACTAGAATATGTAGTGTAGCGGTGAAATGCTTAGAGATTACATGGAATACCAATTGCGAAGGCAGGTTACTACTAATGGATTGACGCTGATGGACGAAAGC…	Bacteria	NA	NA	NA	NA	NA	NA		Bacteria;NA;NA;NA;NA;NA;NA;NA	27	0	0	0	0	0	0	0	0	0	0	0	0	0	0	0	0	0	0	0	0	0	0	0	0	27	0	0	0
CCCGACGCATTATGGCCGCATCTGCCCCATCGAAACGCCGGAAGGTCCGAATATCGGCCTGATCAACTCGCTGGCGTCGTTCAGCCGGGTGAACAAATATGGCTTCATCGAAACGCCGTATCGCAAGGTCGTCGACCACAAGGTCACCGACGACGTGGTCTATCTGTCCGCGATGGAAGAGCAGAAGAACACCATCGCGCAGGCGAACGCCGAGCTTAACAAGGACGGCAGCTTTGCCGAGGAACTGATCTCGTCACGCGAGTCGGGCGAATTCCTGATGGCGCCGCGCGAGAATATCACGCTGATGGACGTTTCGCCCAAGCAGCTGGTGTCGGTCGCCGCGTCGCTCATTCCGTTCCTCGAAAACGATGACGCCAACCGCGCC	Bacteria	Proteobacteria	Alphaproteobacteria	Sphingomonadales	Sphingomonadaceae	NA	NA		Bacteria;"Proteobacteria";"Alphaproteobacteria";"Sphingomonadales";"Sphingomonadaceae";NA;NA;NA	27	0	0	0	0	0	0	0	0	0	0	0	0	0	0	0	0	0	0	0	0	0	0	0	0	0	27	0	0
CCCAACCCATTATGGCCGGGTATGTCCGATTGAAACGCCGGAAGGCCCGAACATTGGATTGATCAATTCGTTGGCGGCGTATGCACGCACCAATAGCTATGGCTTTCTGGAAACGCCCTATCGCAAGGTTCTGAATGGCAAGGTGACCGATCAGATCGAGTATCTGTCGGCCATTGAAGAAGGGCAATACATGATCGCTCAGGCCAGTGCGACGCTGAATGCGGAAGGTAGCCTGATCGATGAGCTGGTGTCCTGCCGCCACCAAAATGAGTTTACGCTCGCAACCCCTGACCGGGCCGAGTACATGGACGTTTCGCCGAAGCAGATTGTGTCGGTGGCAGCCTCGCTGATTCCGTTCCTGGAGCACGATGATGCCAACCGCGCCT	Bacteria	Proteobacteria	NA	NA	NA	NA	NA		Bacteria;"Proteobacteria";NA;NA;NA;NA;NA;NA	27	0	0	0	0	0	0	0	0	0	0	0	0	0	0	0	0	0	0	0	0	0	0	0	0	0	24	0	3
TTTTTTTTTTAATGATACGGCGACCACCGAGATCTACACTCTTTCCCTACACGACGCTCTTCCGATCTGGTTTCGAAGTGCGAGACGTTCAGCTGGCGAAACCATGATGACTGCGCCAGAGAACATCCATTACATGGACGTGGCTCCTTCGCAGATCGTGTCTGTGGCTGCTTCGCTGATTCCGTTCCTGGAACACGATGACGCCAACCGAGCACTTATGGGCTCAAACATGCAACGTCAAGATCGGAAGAGCACACGTCTGAACTCCAGTCACAACGCAATCTCGTATGCCGTCTTCTGCTTGAAAA	Bacteria	Proteobacteria	Betaproteobacteria	Burkholderiales	Alcaligenaceae	NA	NA		Bacteria;"Proteobacteria";"Betaproteobacteria";"Burkholderiales";"Alcaligenaceae";NA;NA;NA	0	0	0	0	0	0	0	0	0	0	0	0	0	0	0	0	0	0	0	0	0	0	0	0	0	0	0	0	0
CCACAGTCCCTCTGTCCGTATGTTTCCGATCTAGACGCCGGAGGTGCCGACCATCTGTCTGATCAACTCCTTGTCGACGTTTGCGCGCATCAACGAATATGGCTTCATTGAAGCTCCGTATCGTTGGGTGGATCCGAAGACCGGTAAAGTAACGGACCAAATCGATTACCTGACTGCAGACGAAGAGGATAACTATATCGTTGCCCAGGCGAACGCCGAGCTTAACGAAGATGGTACCTTCACTGACGAAATGGTTATCGTCCGTTATAACAAACAATCCGATAACATCCTTCCTATGCCGAGCGACCGTGTAGACTACATGGAAGTTTAGCCGAAGCAGGTAGTGTAGGTAGAGAAGGCGCGCATTCCGTTACTTGAGAACGATGACTACAACAGCGA…	Bacteria	Firmicutes	Bacilli	Bacillales	Paenibacillaceae	Paenibacillus	NA		Bacteria;"Firmicutes";"Bacilli";"Bacillales";"Paenibacillaceae";"Paenibacillus";NA;NA	26	0	0	0	0	0	0	0	0	0	0	0	0	0	0	26	0	0	0	0	0	0	0	0	0	0	0	0	0
CCCAACCCATTATGGTCGAGTGTGCCCAATTGAAACGCCTGAAGGTCCAAACATTGGTTTGATCAATTCATTATCCGTCTATGCGCGTACGAATTCTTACGGCTTCTTAGAAAGCCCATACCGCAAAGTTGTTGATGAAAAAGTCACAGAAGAAATTGAATTTTTATCTGCGATTGAAGAAGGCGATTATGTTATTGCGCAGGCAAACGCTTCATTAAATGAAGACTTAGAAATCATTGATGAATTAGTTCCTTGCCGACATAAAAATGAATTCACTTTCACGACCAAAGACAAAGTTCAGTATATGGACGTGTCACCTAAGCAAATCGTGTCAGTTGCTGCTTCATTAATTCCCTTTTTGGAACATGATGACGCTAACCGCGCAT	Bacteria	Proteobacteria	NA	NA	NA	NA	NA		Bacteria;"Proteobacteria";NA;NA;NA;NA;NA;NA	25	0	0	0	0	0	0	0	0	0	0	0	0	0	0	0	0	0	0	0	0	0	0	0	0	0	25	0	0
TTGGACAATGGGCGCAAGCCTGATCCAGCCATACCGCGTGGGTGAAGAAGGCCTTCGGGTTGTAAAGCCCTTTTGTTGGGAAAGAAATCCAGCTGGCTAATACCCGGTTGGGATGACGGTACCCAAAGAATAAGCACCGGCTAACTTCGTGCCAGCAGCCGCGGTAATACGAAGGGTGCAAGCGTTACTCGGAATTACTGGGCGTAAAGCGTGCGTAGGTGGTCGTTTAAGTCCGTTGTGAAAGCCCTGGGCTCAACCTGGGAACTGCAGTGGATACTGGGCGACTAGAGTGTGGTAGAGGGTAGCGGAATTCCTGGTGTAGCAGTGAAATGCGTAGAGATCAGGAGGAACATCCATGGCGAAGGCAGCTACCTGGACCAACACTGACACTGAGGCACG…	Bacteria	NA	NA	NA	NA	NA	NA		Bacteria;NA;NA;NA;NA;NA;NA;NA	24	0	0	0	0	0	0	0	0	0	0	0	0	0	0	0	0	0	0	0	0	5	0	0	0	19	0	0	0
GTAACTGTAACACCAGTGCTGACATCTCAGCATTTGCATCAGAGAGGCAGGGCAAGTGGAAATTTTACAGTACAGTTCTGCACTAATGCATAAAGATGCTAAGACTCACATATTTTGCCTCCTGAATGAGGTCTTTAATCCAGCATGCTCCTTGTACTGCAAACAGAGATCCTCAGAGCAAAACTCCATTAAAGAGCATGATCAGAAAGAACTGAATGCACAAAAGTTTTTGAATAAAACAAAACATATCTCAATGTCCAGAATATAAGTAATCAAAGCACTCTTTGTCAATAAAGCCCACATTCTGGAAAAACATTGGGGCCTAG	Bacteria	Proteobacteria	NA	NA	NA	NA	NA		Bacteria;"Proteobacteria";NA;NA;NA;NA;NA;NA	0	0	0	0	0	0	0	0	0	0	0	0	0	0	0	0	0	0	0	0	0	0	0	0	0	0	0	0	0
CCCGACGCACTATGGCCGCATCTGCCCGATTGAAACGCCGGAAGGGCCGAACATCGGCCTTATAAACTCGCTCGCGAGTTTCAGTCGGGTCAATAAATATGGCTTTATCGAAACGCCATACCGCAAGGTGATCGACCATAAGGTGACCGACGAAGTCGTCTATCTCTCCGCGATGGAAGAAGCCAAGCATACCATTGCGCAGGCCAACGCCGAGCTTGATGACCGCAAGGGCTTTGTCGAAGAGCTGGTTTCGTCGCGTCAGGCGGGCGAATTCCTGATGGCCATCCCCAACAACATCACGCTGATGGACGTGAGCCCGAAACAGCTTGTGTCGGTCGCAGCATCGCTCATTCCCTTCCTGGAGAATGACGACGCCAACCGCGCGC	Bacteria	Proteobacteria	Alphaproteobacteria	Sphingomonadales	Sphingomonadaceae	NA	NA		Bacteria;"Proteobacteria";"Alphaproteobacteria";"Sphingomonadales";"Sphingomonadaceae";NA;NA;NA	23	0	0	0	0	0	0	0	0	0	0	0	0	0	0	0	0	0	0	0	0	0	0	0	0	0	23	0	0
CCCGACCCATTACGGCCGCGTCTGCACCATCGAAACCCCGGAAGGCCCGAACATCGGCCTGATCAACTCGCTGGCCGTGTACGCCCGCACCAACCAGTACGGTTTCCTCGAGACCCCGTACCGCAAGGTCGTGGACGGCAAGGTCTATGACGAAGTCGAGTTCCTGTCGGCCATCGAAGAAAACGAGTACGTCATTGCGCAGGCCAACGCCCTGACCAATGCCGACAGCGTGCTGACCGAGCAGTTCGTTCCGTGCCGCTTCCAGGGCGAGTCGCTGCTGAAGCCGCCGGCGGAAGTCCACTTCATGGACGTCTCGCCGATGCAGACCGTGTCGATCGCGGCCGCGCTGGTTCCGTTCCTGGAGCACGATGACGCCAACCGTGCAC	Bacteria	Proteobacteria	Gammaproteobacteria	Xanthomonadales	Xanthomonadaceae	Stenotrophomonas	Stenotrophomonasmaltophilia		Bacteria;"Proteobacteria";"Gammaproteobacteria";"Xanthomonadales";"Xanthomonadaceae";"Stenotrophomonas";"Stenotrophomonasmaltophilia"	22	0	0	0	0	0	0	0	0	0	0	0	0	0	0	0	22	0	0	0	0	0	0	0	0	0	0	0	0
TTGGACAATGGGCGCAAGCCTGATCCAGCCATGCCGCGTGCAGGATGAAGGCCTTCGGGTTGTAAACTGCTTTTGTACGGAACGAAAAGACTCTGGTTAATACCTGGGGTCCATGACGGTACCGTAAGAATAAGCACCGGCTAACTACGTGCCAGCAGCCGCGGTAATACGTAGGGTGCGAGCGTTAATCGGAATTACTGGGCGTAAAGCGTGCGCAGGCGGTTATGTAAGACAGATGTGAAATCCCCGGGCTCAACCTGGGAACTGCATTTGTGACTGCATGGCTAGAGTACGGTAGAGGGGGATGGAATTCCGCGTGTAGCAGTGAAATGCGTAGATATGCGGAGGAACACCGATGGCGAAGGCAATCCCCTGGACCTGTACTGACGCTCATGCACG…	Bacteria	NA	NA	NA	NA	NA	NA		Bacteria;NA;NA;NA;NA;NA;NA;NA	0	0	0	0	0	0	0	0	0	0	0	0	0	0	0	0	0	0	0	0	0	0	0	0	0	0	0	0	0
TCATGAAGGCCCAAATCGCGACAAACCAGGAGCGTCAAGCCGTTGTGGACGAGAATAAAGTCTCCACGAACAGCAGCAGCGAACCTGCCGAGAAGCGCCCGGTCCAGGTGGCTGAACAGATCGGCCGGAATGATGCATGTCCTTGCGGCAGCGGCAAGAAGTATAAGCACTGCCATGGACAGAACGCTTAAGCGATTTAGCCAAGTGGCGATGGATAGAGGAAAAGCATCTATCGATGTGTTTTCACAGAAGCAAGACCGCGTTTAGAGGATATTTTTCTTCTTGAGATGATCGAATTTGATCAGCATTACTGTAAACTTCGATCATCCTTATATAGCCCGTCCAGG	Bacteria	NA	NA	NA	NA	NA	NA		Bacteria;NA;NA;NA;NA;NA;NA;NA	22	0	22	0	0	0	0	0	0	0	0	0	0	0	0	0	0	0	0	0	0	0	0	0	0	0	0	0	0
CCCGACTCCCTCTGTTCGTTTATTCCCGATCTAGACGCCGGAAGTTCCGACCATCTGTCTGATCAACTCCCTGGCCGCCTATGCTCGCACCAACCAGTACGGCTTCCTCGAGAGCCCGTACCGTGTGGTGAAAGAAGGTCTGGTGACCGACGAAATCGTGTTCCTGTCCGCTATCGAAGAGGCCGATCACGTGATCGCCCAGGCTTCGGCGACCATGAACGACAAAGGTCAGCTGATCGACGAGCTGGTAGCTGTTCGTCACCTGAACGAATTCACCGTCAAGGCGCCAGAAGACGTCACCTTGATGGACGTTTCGCCGAAGCAGGTAGTTTCGGTTGCGGCGTCGCTGATTCCGTTCCTCGAGCACGACGACGCCAACCGTGCGT	Bacteria	Proteobacteria	Gammaproteobacteria	Pseudomonadales	Pseudomonadaceae	Pseudomonas	Pseudomonaschlororaphis		Bacteria;"Proteobacteria";"Gammaproteobacteria";"Pseudomonadales";"Pseudomonadaceae";"Pseudomonas";"Pseudomonaschlororaphis"	22	0	0	0	0	0	0	0	0	0	0	0	0	0	0	22	0	0	0	0	0	0	0	0	0	0	0	0	0
TTGGACAATGGGCGCAAGCCTGATCCAGCCATGCCGCGTGAGTGATGAAGGCCCTAGGGTTGTAAAGCTCTTTCACCGGTGAAGATAATGACGGTAACCGGAGAAGAAGCCCCGGCTAACTTCGTGCCAGCAGCCGCGGTAATACGAAGGGGGCTAGCGTTGTTCGGATTTACTGGGCGTAAAGCGCACGTAGGCGGACTTTTAAGTCAGGGGTGAAATCCCGGGGCTCAACCCCGGAACTGCCTTTGATACTGGAAGTCTTGAGTATGGAAGAGGTGAGTGGAATTGCGAGTGTAGAGGTGAAATTCGTAGATATTCGCAGGAACACCAGTGGCGAAGGCGGCTCACTGGTCCATTACTGACGCTGAGGTGCGAAAGCGTGGGGA	Bacteria	NA	NA	NA	NA	NA	NA		Bacteria;NA;NA;NA;NA;NA;NA;NA	21	0	0	0	0	0	0	0	0	0	0	0	0	0	0	0	0	0	0	0	0	0	0	0	0	21	0	0	0
TCCCACCCATTACGGCCGTATCTGCCCGATCGAAACGCCGGAAGGTCAGAATATCGGCCTCATCAACTCGCTGGCGACGTTTGCGCGTGTCAACAAATATGGCTTCATCGAAAGCCCGTACCGCAAGATCAAGAGCGGGCAGATGACTGATGAGGTTGTCTATCTCTCAGCGATGGAAGAGCAACGTCATTACGTGGCCCAGGCCAACGTCCGGCTCGATGCCAAGGGCAAGCTGCTCGACGATCTCATCACCGTGCGTCATGCCGGTGAGGTGATGCCGGTGCCGCTTGATCGCGTCGATCTGGTGGACGTGTCGCCCAAGCAGCTCGTTTCGGTTGCCGCTGCCCTCATTCCCTTCCTTGAGAATGACGACGCCAATCGTGCGC	Bacteria	Proteobacteria	Alphaproteobacteria	NA	NA	NA	NA		Bacteria;"Proteobacteria";"Alphaproteobacteria";NA;NA;NA;NA;NA	21	0	0	0	0	0	0	0	0	0	0	0	0	0	0	0	0	0	0	0	0	0	0	0	0	0	21	0	0
CTATACACACTACGGTCGTCTTTGTACAATCGAAACACCAGAGGGACCAAACATCGGTTTGATTTCTTCTTTGGCTGTACATGCGAAAATTAACCATTTAGGTTTTATTGAAACTCCTTACCGTAAGGTAAAAGATGGTGTTGTTGTTGTAGACCAACCTGTGGTATACTTATCGGCAGAGGACGAAGATGGTAAAACAATTGCGCAAGCAAATGCTTTGTATGATGACAAAGGTAATTTTGAAGATGCAAAGGTAAAAGCCAGATACGAAGGTGACTTCCCAATTATCGAGCCTGAAATGCTTGATTATATGGACGTTGCTCCAAACCAAATTACATCTATTGCGGCTTCATTGATTCCTTTCTTGGAGCACGATGATGCCAACCGTGCA	Bacteria	Bacteroidetes	Sphingobacteriia	Sphingobacteriales	Sphingobacteriaceae	Sphingobacterium	NA		Bacteria;"Bacteroidetes";"Sphingobacteriia";"Sphingobacteriales";"Sphingobacteriaceae";"Sphingobacterium";NA;NA	21	0	0	0	0	0	21	0	0	0	0	0	0	0	0	0	0	0	0	0	0	0	0	0	0	0	0	0	0
TTGGACAATGGGCGCAAGCCTGATCCAGCCATGCCGCGTGCAGGATGACGGTCCTATGGATTGTAAACTGCTTTTGTACGAGAAGAAACAACATTACGTGTAATGTCTTGACGGTATCGTAAGAATAAGGATCGGCTAACTCCGTGCCAGCAGCCGCGGTAATACGGAGGATCCAAGCGTTATCCGGAATCATTGGGTTTAAAGGGTCCGTAGGCGGTTTAGTAAGTCAGTGGTGAAAGCCCATCGCTCAACGGTGGAACGGCCATTGATACTGCTGAACTTGAATTATTAGGAAGTAACTAGAATATGTAGTGTAGCGGTGAAATGCTTAGAGATTACATGGAATACCAATTGCGAAGGCAGGTTACTACTAATGGATTGACGCTGATGGACGAAAGC…	Bacteria	NA	NA	NA	NA	NA	NA		Bacteria;NA;NA;NA;NA;NA;NA;NA	21	0	0	0	0	0	0	0	0	0	0	0	0	0	0	0	0	0	0	0	0	0	0	0	0	21	0	0	0
TCCGACGCATTACGGCCGTGTCTGCCCGATCGAAACGCCGGAAGGCCCGAACATCGGTCTGATCAACTCGCTGGCCTCCTTTGCCCGCACCAACGATTACGGCTTTCTCGAGTCGCCGTATCGTCGCGTGATCGATGGCAAGGTGACCGACGAATACGAATACCTGTCCGCCATTGAAGAAGCCGAGTTTGTTGTTGCCCAGGCCGACTCCAAGATGGACAAGAACAACCGTCTGGTGGACGACCTCGTGGCCGTGCGCCACAAGAACGAATTCACCGTGATGGGTCCGGACAAGGTCCAGTACATGGACATTTCGCCGCGCCAGGTGGTGTCCGTCGCTGCGTCGCTGATTCCCTTCCTGGAACACGACGACGCGAACCGTGCAC	Bacteria	Proteobacteria	NA	NA	NA	NA	NA		Bacteria;"Proteobacteria";NA;NA;NA;NA;NA;NA	20	0	0	0	0	0	0	0	0	0	0	0	0	0	0	0	0	10	0	10	0	0	0	0	0	0	0	0	0
TCCGACCCACTACGGCCGTATCTGCCCGATCGAGACCCCGGAAGGCCCGAATATCGGCCTGATCAACTCGCTCGCCACCTTCGCCCGCGTCAACAAGTACGGCTTCATCGAGAGCCCGTACCGGCGCGTCAAGGACGGCATCGCGACGATGGAGATCATCTATCTGTCGGCGATGGAAGAGTCGAAGTACTACGTCGCCCAGGCGAACGTGCTGCTCGATCCGGCCGGCAAGCTGACCCAGGATCTGATCGTCTGCCGTCATTCCGGCGAAAACGTCATGGTCACCTCCGACCGCGTCGATTTCATGGATGTGTCGCCGAAGCAGCTTGTTTCGGTCGCCGCGGCTCTGATCCCGTTCCTCGAGAACGACGACGCCAACCGCGCCC	Bacteria	Proteobacteria	Alphaproteobacteria	Rhizobiales	Rhizobiaceae	Kaistia	NA		Bacteria;"Proteobacteria";"Alphaproteobacteria";"Rhizobiales";"Rhizobiaceae";"Kaistia";NA;NA	20	0	0	0	0	0	0	0	0	0	0	0	0	0	0	0	0	4	5	11	0	0	0	0	0	0	0	0	0
CCCAACCCATTATGGCCGGGTATGTCCGATTGAAACGCCGGAAGGTCCTAACATTGGGCTGATCAATTCGCTGGCGGCGTATGCCCGCACCAATAGTTATGGCTTTCTGGAAACGCCCTATCGCAAGGTGCTGAATGGCAAGGTGACCGATCAGATCGAGTATCTGTCGGCCATTGAAGAAGGGCAATACATGATCGCTCAGGCCAGTGCGACGCTGGATGCGGAAGGTAACCTGATCGATGAGCTGGTGTCCTGCCGCCACCAAAATGAGTTTACGCTCGCAACCCCTGACCGGGCCGAGTACATGGACGTTTCGCCGAAGCAGATTGTGTCGGTGGCGGCCTCGCTGATTCCGTTCCTGGAACACGATGATGCCAACCGCGCCT	Bacteria	Proteobacteria	NA	NA	NA	NA	NA		Bacteria;"Proteobacteria";NA;NA;NA;NA;NA;NA	20	0	0	0	0	0	0	0	0	0	0	0	0	0	0	0	0	0	0	0	0	0	0	0	0	0	20	0	0
CCCGACCCACTATGGTCGTGTATGCCCTATCGAGACGCCTGAAGGCCCGAACATCGGCCTGATCAACTCCCTGGCTGCCTATGCGCGTACCAACCAGTACGGCTTCCTCGAGAGCCCGTATCGTGTGGTGAAGGCCGGTCTGGTGACCGACGAAATCGTCTTCCTGTCCGCCATTGAAGAGGCCGATCACGTGATCGCCCAGGCTTCGGCGACCATGAACGACAAAGGCATTCTGGTCGATGAGTTGGTTGCTGTACGTCACCTGAACGAGTTCACTGTCAAGGCGCCGGAAGACGTCACCCTGATGGACGTGTCGCCGAAGCAGGTCGTTTCCGTTGCTGCCTCGCTGATCCCGTTCCTCGAGCACGACGATGCCAACCGTGCAC	Bacteria	Proteobacteria	Gammaproteobacteria	Pseudomonadales	Pseudomonadaceae	Pseudomonas	NA		Bacteria;"Proteobacteria";"Gammaproteobacteria";"Pseudomonadales";"Pseudomonadaceae";"Pseudomonas";NA;NA	7	0	0	0	0	0	0	0	0	0	0	0	0	0	0	0	3	0	0	0	0	4	0	0	0	0	0	0	0
CGTGACCCACTACGGCCGCGTCTGCCCCATCGAAACGCCTGAAGGCCCGAACATCGGCCTGATCAACTCGCTGGCCCTGTACGCCCGCCTGAACGAGTACGGCTTCATCGAGACGCCTTACCGTCGCGTGGCCGACGGCAAGGTCACGATGGAGATCGACTACCTGTCGGCCATCGAGGAAGGCAAGTACATCATCGCCCAGGCCAACGCCGAGCTGGATGCCGAAGGCCGCCTGATCGGCGACCTGGTGTCGGCGCGCGAAAAGGGTGATTCGACCCTGGTGTCGGCCGAGCGCGTTCAGTACATGGACGTGTCGCCCGCACAGATCGTGTCGGTGGCTGCCTCGCTGATTCCGTTCCTGGAACACGATGACGCGAACCGCGCAT	Bacteria	Proteobacteria	Betaproteobacteria	Burkholderiales	Comamonadaceae	Delftia	Delftiaacidovorans		Bacteria;"Proteobacteria";"Betaproteobacteria";"Burkholderiales";"Comamonadaceae";"Delftia";"Delftiaacidovorans"	19	0	0	0	0	0	0	0	0	0	0	0	0	0	0	0	19	0	0	0	0	0	0	0	0	0	0	0	0
CCCGACGCACTACGGCCGTATCTGCCCGATCGAGACGCCGGAAGGCCCGAACATCGGTCTGATCAACTCGCTCGCCACCTTCGCCCGCGTCAACAAGTACGGCTTCATCGAGAGCCCGTACCGCAAGATCGTCGACGGCAAGGTCACGAGCGACGTGGTCTACCTTTCCGCCATGGAAGAGGCGAAGTACCACGTTGCCCAGGCCAACTCGGTGCTCGAAGCCGACAACTCGTTTGCTGAAGAGTTCGTCGTCTGCCGCCACGCCGGCGAAGTCATGCTCGCCCCGCGCGACCAGATCAACCTGATGGACGTTTCGCCGAAGCAGCTCGTTTCGGTCGCGGCCGCGCTCATTCCGTTCCTCGAGAACGACGACGCGAACCGCGCGC	Bacteria	Proteobacteria	Alphaproteobacteria	Rhizobiales	Rhizobiaceae	Shinella	ShinellaspDD12		Bacteria;"Proteobacteria";"Alphaproteobacteria";"Rhizobiales";"Rhizobiaceae";"Shinella";"ShinellaspDD12"	19	0	0	0	0	0	0	0	0	0	0	0	0	0	0	0	0	9	0	10	0	0	0	0	0	0	0	0	0
TGATACCCATTATGGTCGTGTATGTCCGATTGAGACTCCTGAAGGTCCAAACATTGGCCTTATTAACTCACTAGCGACTTTTGCTAAGACCAACAGCTTTGGCTTCTTAGAAACGCCGTATCGCCGTGTGGTTGACGGTAAAGTTACGGATATCATTGAGTATCTATCAGCGATTGAAGAAGTGGGCACTGTGATTGCACAAGCCGACTCGCCAATGACTGAAGATGGTGCGCTGTCTGATGAGATGGTCAGTGTGCGTAGCTATGGTGAATTCGTGCGTATGCCACCAGAAAAAGTGACGCATATGGATGTGTCGCCAAGTCAGGTGGTATCGGTAGCAGCAGGTCTAATTCCGTTCCTAGAGCATGATGATGCTAACCGTGCC	Bacteria	Proteobacteria	Gammaproteobacteria	Pseudomonadales	Moraxellaceae	Psychrobacter	NA		Bacteria;"Proteobacteria";"Gammaproteobacteria";"Pseudomonadales";"Moraxellaceae";"Psychrobacter";NA;NA	19	0	0	0	0	0	0	0	0	0	0	0	0	0	0	0	0	0	0	0	0	0	0	0	0	0	19	0	0
CCCGTCCCACTACGGCCGCATGTGCCCGATTGAGACCCCGGAAGGCCCGAACATTGGCCTGATCGGCGCACTCGCGACGTTCGCCCGCATCAACGCGTTCGGTTTCATCGAGACCCCGTACCGCCGAGTGCTCGACGGTAAGGTCACCGATCAGGTGGATTACCTCACCGCGCACGAAGAGGACGAGTACCTCATCGCGCAGGCTGGCGCTCCGCTCACCAAGGACGGCAAGTTCTCGGAGAAGCAGGTGCTCGCACGCCCCCGTGGCTCCGAGGTGATCCTGGTCGACGCCGGGCGCGTTGACTACATGGACGTCTCGCCGCGCCAGATGGTGTCGGTCGCGACCTCGCTCATTCCATTCCTCGAGCACGACGATGCGAACCGCGCGC	Bacteria	Actinobacteria	Actinobacteria	Micrococcales	Microbacteriaceae	Leucobacter	NA		Bacteria;"Actinobacteria";"Actinobacteria";"Micrococcales";"Microbacteriaceae";"Leucobacter";NA;NA	18	0	0	0	0	0	0	0	0	0	0	0	0	0	0	0	2	8	0	8	0	0	0	0	0	0	0	0	0
TCCGACTCACTATGGTCGTCTCTGTCCGATTGAAACGCCTGAAGGTCCAAACATCGGTTTGATTAACTCTTTGGCCTGCTATGCGCGTACCAACCGTTATGGCTTTATTGAAGCGCCTTATCGTCGTGTTGTTGATGGTAAGGTCACAAGCGATATTCACTTCCTCTCCGCTTTGGAAGAATCTCGTCATGTCGTAGCACAAGCCAGCGCGAAGATGGATAAAAACGGCAAATTGGTTGATGAATTAACCCCTTGCCGCTTTAAAGGGGAAACCTTGTTTATGACGCCTGATAAAGTCGATTATATCGACGTGTCCGCTAAACAGATGGTCTCGGTTGCGGCAGCTTTGGTTCCCTTCCTTGAACATAACGATGCAAACCGTGCT	Bacteria	NA	NA	NA	NA	NA	NA		Bacteria;NA;NA;NA;NA;NA;NA;NA	17	0	0	0	0	0	0	0	0	0	0	0	0	0	0	0	0	0	0	0	0	0	0	0	0	0	9	8	0
TTGGACAATGGGGGCAACCCTGATCCAGCAATGCCGCGTGAGTGAAGAAGGCCCTCGGGTTGTAAAGCTCTTTTGTCAGGGAAGAAACGGAGTTCTCTAATATAGGATTCTAATGACGGTACCTGAAGAATAAGCACCGGCTAACTACGTGCCAGCAGCCGCGGTAATACGTAGGGTGCAAGCGTTAATCGGAATTACTGGGCGTAAAGCGTGCGCAGGCGGTTGTGCAAGACCGATGTGAAATCCCCGGGCTTAACCTGGGAATTGCATTGGTGACTGCACGGCTAGAGTGTGTCAGAGGGGGGTAGAATTCCACGTGTAGCAGTGAAATGCGTAGAGATGTGGAGGAATACCGATGGCGAAGGCAGCCCCCTGGGATAACACTGACGCTCATGCACG…	Bacteria	NA	NA	NA	NA	NA	NA		Bacteria;NA;NA;NA;NA;NA;NA;NA	16	0	0	0	0	0	0	0	0	0	0	0	0	0	0	0	8	1	5	2	0	0	0	0	0	0	0	0	0
TCCCACGCATTATGGCCGCGTATGCCCGATTGAAACGCCCGAAGGTCCGAACATTGGTTTGATCAACTCCCTTGCGGTGTATGCGCGCATCAATAATTACGGCTTTCTCGAAACCCCTTACCGCAAGGTAGTGGATGGCCGCGTCACAGACAAAATTGAATATTTGTCGGCGATTGAAGAAGGCCAGTATGTCATCGCGCAGGCAAGCGCCACGTTGGACAAGGAGGGTCGTTTGACGGATGAACTGGTGTCATGCCGCCATCAAAATGAATTTACCTTGTCCACGCCCGACCGTCCTGAATATATGGACGTTGCGCCCAAGCAGATCGTGTCTGTGGCGGCGTCGTTAATTCCGTTTCTGGAACACGATGACGCGAACCGTGCAT	Bacteria	Proteobacteria	NA	NA	NA	NA	NA		Bacteria;"Proteobacteria";NA;NA;NA;NA;NA;NA	16	0	0	0	0	0	0	0	0	0	0	0	0	0	0	0	0	0	0	0	0	0	0	0	0	0	6	0	10
CCCGACCCACTATGGCCGCGTCTGCCCGATCGAAACGCCTGAAGGCCCGAACATCGGCCTGATCAACTCGCTGGCGCTGTACGCACACACCAACGAGTACGGTTTCATGGAAACCCCGTACCGCCGCGTTGAAAACGGCGTGGTGACTGACCAGATCGACTACCTGTCCGCGATCGAAGAAGGCAAGTACGTGATCGCCCAGGCGAACGCCGAACTCGACAAGAAGGGCAAGCTGACCGACGAACTCGTGTCCTGCCGCTTCAAGGGCGAATTCGAGCTCAAGGAGCCGTCCGAAGTGCAGTACATGGACGTGGCCCCGGGTCAGATCGTTTCCGTTGCTGCCTCGCTGATTCCCTTCCTCGAACACGACGACGCGAACCGCGCAC	Bacteria	Proteobacteria	Betaproteobacteria	NA	NA	NA	NA		Bacteria;"Proteobacteria";"Betaproteobacteria";NA;NA;NA;NA;NA	16	0	0	0	0	0	0	0	0	0	0	0	0	0	0	0	0	0	0	0	0	0	0	0	0	0	0	3	13
CCCGACTCCCTCCGTTCGTTTATTCCCGATTTAAACGCCGGAAGTTCCGACCATTTGTCTGATCAACTCCTTGGCAGCCTATGCCCGCACCAACCAGTACGGCTTCCTCGAAAGCCCGTACCGTGTGGTGAAAGACGCGCTGGTAACTGACGAGATCGTGTTCCTGTCCGCTATCGAAGAGGCCGATCACGTGATCGCCCAGGCTTCGGCGACCATGAACGACAAAGGTCAGCTGATCGATGAGCTGGTAGCTGTTCGTCACTTGAACGAATTCACCGTCAAGGCGCCAGAAGACGTCACCTTGATGGACGTGTCGCCGAAGCAGGTAGTTTCGGTTGCTGCGTCGTTGATTCCGTTCCTCGAGCACGACGACGCCAACCGTGCGT	Bacteria	Proteobacteria	Gammaproteobacteria	Pseudomonadales	Pseudomonadaceae	Pseudomonas	PseudomonasspPH1b		Bacteria;"Proteobacteria";"Gammaproteobacteria";"Pseudomonadales";"Pseudomonadaceae";"Pseudomonas";"PseudomonasspPH1b"	16	0	0	0	0	0	0	0	0	0	0	0	0	0	0	0	0	0	16	0	0	0	0	0	0	0	0	0	0
TTGGACAATGGGCGAAAGCCTGATCCAGCCATGCCGCGTGTGTGAAGAAGGTCTTCGGATTGTAAAGCACTTTAAGTTGGGAGGAAGGGCAGTTACCTAATACGTGATTGTTTTGACGTTACCGACAGAATAAGCACCGGCTAACTCTGTGCCAGCAGCCGCGGTAATACAGAGGGTGCAAGCGTTAATCGGAATTACTGGGCGTAAAGCGCGCGTAGGTGGTTTGTTAAGTTGGATGTGAAAGCCCCGGGCTCAACCTGGGAACTGCATCCAAAACTGGCAAGCTAGAGTACGGTAGAGGGTGGTGGAATTTCCTGTGTAGCGGTGAAATGCGTAGATATAGGAAGGAACACCAGTGGCGAAGGCGACCACCTGGACTGATACTGACACTGAGGTGCG…	Bacteria	Proteobacteria	NA	NA	NA	NA	NA		Bacteria;"Proteobacteria";NA;NA;NA;NA;NA;NA	0	0	0	0	0	0	0	0	0	0	0	0	0	0	0	0	0	0	0	0	0	0	0	0	0	0	0	0	0
TTGGACAATGGGCGCAAGCCTGATCCAGCCATGCCGCGTGCAGGATGACGGTCCTATGGATTGTAAACTGCTTTTATACGGGAAGAAACCCTGGCTCGTGAGCCAGATTGACGGTACCGTAGGAATAAGGATCGGCTAACTCCGTGCCAGCAGCCGCGGTAATACGGAGGATCCAAGCGTTATCCGGAATCATTGGGTTTAAAGGGTCCGTAGGCGGTTTTATAAGTCAGTGGTGAAATCCGGTAGCTCAACTATCGAACTGCCATTGATACTGTAGAACTTGAATTGCTGTGAAGTAACTAGAATATGTAGTGTAGCGGTGAAATGCTTAGATATTACATGGAATACCAATTGCGAAGGCAGGTTACTAACATCATATTGACGCTGATGGACGAAAGC…	Bacteria	NA	NA	NA	NA	NA	NA		Bacteria;NA;NA;NA;NA;NA;NA;NA	16	0	0	0	0	0	0	0	0	0	0	0	0	0	0	0	0	0	0	0	0	0	0	16	0	0	0	0	0
CCCGACGCACTATGGCCGGATCTGCCCGATCGAGACGCCGGAAGGCCCGAACATCGGTCTTATCAACAGCTTGGCGACGTTTGCTCGCGTGAACAAGTATGGCTTCATCGAGACGCCGTACCGCAAGATCGTCAACGGCAAGGTCACCGACGACGTCGTCTATCTGTCGGCGATGGAAGAGGCCAAGCACTACGTCGCGCAGGCCAATGCCGAGCTGACCGACAAGCGTGAATTCGCCAACGACCTGATCGTGGCACGCCACGCCGGCGACAACGGCCTGACGCCGAAAGAGACCATCGACCTGATGGACGTGTCGCCCAAGCAGATCGTTTCGGTGGCGGCCGCGCTCATCCCGTTCCTCGAGAACGACGACGCCAACCGCGCCC	Bacteria	Proteobacteria	Alphaproteobacteria	Rhizobiales	NA	NA	NA		Bacteria;"Proteobacteria";"Alphaproteobacteria";"Rhizobiales";NA;NA;NA;NA	15	0	0	0	0	0	0	0	0	0	0	0	0	0	0	0	0	6	3	6	0	0	0	0	0	0	0	0	0
TCAAACTCCCTCCGTTCGTTTATTTCCAATTTAAACACCGGAAGTTCCAACCATTTGTTTGATCAACTCGCTTTCTGTTTATGCAAAAGCGAATGACTTCGGTTTCTTGGAAACGCCATACCGTCGCGTTGTTGAAGGTCGTGTAACAGATACAGTTGAATATTTATCTGCGATTGAAGAAGTGGGTACTGTGATTGCACAGGCCGATTCTGCAGTAGATAAAGATGGCAACTTGACTGAAGAAATGGTTTCTGTACGTCATCAAGGTGAATTCGTACGTATGTCGCCTGAGCGCGTTACACATATGGAAGTTTATGCACAGCAGGTTGTTTATGTTGAAGAATCATGGATTCCATTACTTGAACACGATGATGAGAACAGTGAAT	Bacteria	Proteobacteria	Gammaproteobacteria	Pseudomonadales	Moraxellaceae	Acinetobacter	AcinetobacterspNIPH1867		Bacteria;"Proteobacteria";"Gammaproteobacteria";"Pseudomonadales";"Moraxellaceae";"Acinetobacter";"AcinetobacterspNIPH1867"	15	0	0	0	0	0	0	0	0	0	0	15	0	0	0	0	0	0	0	0	0	0	0	0	0	0	0	0	0
CCCGACCCACTACGGCCGGATCTGCCCGATCGAGACGCCGGAAGGTCCGAACATCGGCCTGATCAACTCGCTGGCCACCCACGCGCGGGTGAACAAGTACGGCTTCATCGAGAGCCCGTACCGCCGCGTGACGGACGGCAAGCCGCAGGCCGAGGTCGTCTATATGTCGGCCATGGAAGAGGCCAAGCACGTCATCGCCCAGGCCAACATCCGCATGGAAAACGGCTCCATCGCCGAGGACCTGGTGCCGGGTCGTGTGAACGGCGAACCCGGCCTGCTCCAGCGCGAGCAGGTCGACCTGATGGACGTGTCGCCCAAGCAGGTCGTCTCGGTCGCCGCCGCCCTCATTCCCTTCCTGGAAAACGACGACGCCAACCGCGCCC	Bacteria	Proteobacteria	Alphaproteobacteria	Caulobacterales	Caulobacteraceae	NA	NA		Bacteria;"Proteobacteria";"Alphaproteobacteria";"Caulobacterales";"Caulobacteraceae";NA;NA;NA	15	0	0	0	0	0	0	0	0	0	0	0	0	0	0	0	0	0	0	0	0	0	0	0	0	0	0	0	15
TCCGACCCACTACGGCCGTGTTTGCCCAATCGAAACGCCGGAAGGCCCGAACATCGGTCTGATCAACTCGCTGGCGTGCTACGCCCGCACCAACGATTACGGCTTCCTCGAAACGCCGTATCGGAAAGTGATCGACGGCAAAGTTACGAAAGAAATCGAATACCTGTCGGCGATCGAAGAAGGCCGCTACGTGATCGCGCAGGCGAACTCGGAGTTGTCGGCGAGCGGTTCGTTTGAAGCCGAGCTGATTTCAGTTCGCTTCCAGAACGAATTCACGATGATGGCGCCGGATAAAGTCCAGTACATGGACGTCAGCCCGCGTCAGATCGTGTCCGTCGCTGCGGCGATGATCCCGTTCCTCGAACACGACGACGCCAACCGCGCGT	Bacteria	Proteobacteria	Gammaproteobacteria	NA	NA	NA	NA		Bacteria;"Proteobacteria";"Gammaproteobacteria";NA;NA;NA;NA;NA	14	0	0	0	0	0	0	0	0	0	0	0	0	0	0	0	0	0	0	0	0	0	0	0	0	0	14	0	0
TTGCGCAATGGGCGAAAGCCTGACGCAGCCATGCCGCGTGAATGATGAAGGTCTTAGGATTGTAAAATTCTTTCACCGGGGACGATAATGACGGTACCCGGAGAAGAAGCCCCGGCTAACTTCGTGCCAGCAGCCGCGGTAATACGAAGGGGGCTAGCGTTGCTCGGAATTACTGGGCGTAAAGGGCGCGTAGGCGGATCGTTAAGTCAGAGGTGAAATCCCAGGGCTCAACCCTGGAACTGCCTTTGATACTGGCGATCTTGAGTATGAGAGAGGTATGTGGAACTCCGAGTGTAGAGGTGAAATTCGTAGATATTCGGAAGAACACCAGTGGCGAAGGCGACATACTGGCTCATTACTGACGCTGAGGCGCGAAAGCGTGGGGA	Bacteria	NA	NA	NA	NA	NA	NA		Bacteria;NA;NA;NA;NA;NA;NA;NA	5	0	0	0	0	0	0	0	0	0	0	0	0	0	0	0	0	0	0	0	0	0	0	5	0	0	0	0	0
GCTCTCTGCCCCCAATGCTTTTTTATCAGGCAACTTTCAGTAAGGGGACTGGCTCCTGGGTGGCGTTCGGATCAGGGACATAAGTAGAGCGGCCCGTCACTCCTGTATTCAGAAGCTGAATCGATAGCTTCAGCTCTTGGGCCTGACGGCTCAGTTCATGCACTGTCACGCCTAAATTACGGGCCAGATCAGCATTGTCATTGGTATCGCTGTCCATGGTGGAGACGGCATCGTTGATCTGCGCCAAACCGCTGGCCTGTTCATTGGAGGCCGTGGAGATTTCGCTGATCAGATGCGTCACGTCCGAGACGGATTGCATGATCTCGTCCATAGTGGAACCGGCCCGTTTGGCA	Bacteria	NA	NA	NA	NA	NA	NA		Bacteria;NA;NA;NA;NA;NA;NA;NA	0	0	0	0	0	0	0	0	0	0	0	0	0	0	0	0	0	0	0	0	0	0	0	0	0	0	0	0	0
CCAAACCCATTATGGTCGTGTATGTCCAATTGAAACCCCTGAGGGTCCAAACATCGGTCTGATCAACTCACTAGCCGTCTATGCTAAAACCAATGAATTTGGTTTCTTAGAAACACCTTATCGTAAAGTAGTTGACGGTAAAGTAACGGATGAAATCGAATATCTATCAGCGATTGAAGAAGTGGGTACTGTAATCGCCCAAGCGGATTCGCCAATTGATGAAAGCGGTCAGTTGACAGAAGATTATGTCTCTGTGCGTAACTATGGTGAATTTGTGCGTATGGCACCAGAGAAAGTGACCCATATGGACGTGTCACCACGTCAGGTTGTGTCTGTGGCAGCAAGTTTGATTCCATTCTTGGAACATGACGATGCCAACCGTGCCT	Bacteria	Proteobacteria	NA	NA	NA	NA	NA		Bacteria;"Proteobacteria";NA;NA;NA;NA;NA;NA	14	0	0	0	0	0	0	0	0	0	0	0	0	0	0	0	0	0	0	0	0	0	0	0	0	0	14	0	0
CCCCACCCATTACGGCCGCATCTGCCCGATCGAAACGCCGGAAGGCCCGAACATCGGCCTGATCAACAGCCTCGCGACGCACGCGCAGGTCAACAAATACGGCTTCATCGAAAGCCCTTATCGCAAGGTGAACGACGGCAAGGTCACCGACGACGTCGTCTATCTCTCGGCGATGGAGGAGCAGCGTTACGCGGTCGCGCAGGCGAACGCCGAAATCGACAAGAACGGCCGTCTCGTCAACGAATTCGTCAATTGCCGGGTCGGCGGCGAAGCGATGCTGATGCCGCGCGACGAGGTGAAATATATCGACGTCTCGCCGAAGCAGCTTGTTTCGGTCGCCGCCGCGCTGATCCCGTTCCTTGAGAACGACGACGCCAACCGCGCGC	Bacteria	Proteobacteria	Alphaproteobacteria	NA	NA	NA	NA		Bacteria;"Proteobacteria";"Alphaproteobacteria";NA;NA;NA;NA;NA	14	0	0	0	0	0	0	0	0	0	0	0	0	0	0	0	0	0	0	0	0	0	0	0	0	0	14	0	0
CCCGACCCATTACGGTCGTATTTGCCCGATCGAGACGCCGGAAGGCCCGAACATCGGTCTGATCAACTCGCTTGCAACCTTCGCCCGCGTCAACAAGTACGGCTTCATCGAAAGCCCGTACCGCAAGATCGTCGACGGCAAGGTCACGAACGACGTGGTCTACCTCTCCGCCATGGAAGAGGCCAAGTACCACGTCGCCCAGGCCAACTCGGTGCTCGAAGCCGACAGCTCGTTTGCTGAAGAGTTCGTCGTTTGCCGTCACGCCGGCGAAGTCATGCTCGCCCCGCGCGACCAGATCAACCTGATGGACGTTTCGCCGAAACAGCTCGTTTCGGTCGCGGCCGCGCTCATTCCGTTCCTCGAGAACGACGACGCGAACCGCGCGC	Bacteria	Proteobacteria	Alphaproteobacteria	Rhizobiales	Rhizobiaceae	NA	NA		Bacteria;"Proteobacteria";"Alphaproteobacteria";"Rhizobiales";"Rhizobiaceae";NA;NA;NA	13	0	0	0	0	0	0	0	0	0	0	0	0	0	0	0	0	0	6	7	0	0	0	0	0	0	0	0	0
TTGGACAATGGGCGAAAGCCTGATCCAGCCATGCCGCGTGTGTGAAGAAGGTCTTCGGATTGTAAAGCACTTTAAGTTGGGAGGAAGGGCAGTAAGCGAATACCTTGCTGTTTTGACGTTACCGACAGAATAAGCACCGGCTAACTCTGTGCCAGCAGCCGCGGTAATACAGAGGGTGCAAGCGTTAATCGGAATTACTGGGCGTAAAGCGCGCGTAGGTGGTTTGTTAAGTTGGATGTGAAAGCCCCGGGCTCAACCTGGGAACTGCATCCAAAACTGGCAAGCTAGAGTATGGTAGAGGGTGGTGGAATTTCCTGTGTAGCGGTGAAATGCGTAGATATAGGAAGGAACACCAGTGGCGAAGGCGACCACCTGGACTGATACTGACACTGAGGTGCG…	Bacteria	Proteobacteria	NA	NA	NA	NA	NA		Bacteria;"Proteobacteria";NA;NA;NA;NA;NA;NA	7	0	0	0	0	0	0	0	0	0	0	0	0	0	0	0	0	0	0	0	0	0	0	0	0	0	0	0	7
TTGCACAATGGGCGCAAGCCTGATGCAGCCATGCCGCGTGTATGAAGAAGGCCTTCGGGTTGTAAAGTACTTTCAGCGGGGAGGAAGGGAGTAAAGTTAATACCTTTGCTCATTGACGTTACCCGCAGAAGAAGCACCGGCTAACTCCGTGCCAGCAGCCGCGGTAATACGGAGGGTGCAAGCGTTAATCGGAATTACTGGGCGTAAAGCGCACGCAGGCGGTCAATTAAGTTAGATGTGAAATCCCCGGGCTCAACCTGGGAATGGCATCTAAGACTGGTTGACTGGAGTCTCGTAGAGGGGGGTAGAATTCCATGTGTAGCGGTGAAATGCGTAGAGATGTGGAGGAATACCGGTGGCGAAGGCGGCCCCCTGGACGAAGACTGACGCTCAGGTGCG…	Bacteria	NA	NA	NA	NA	NA	NA		Bacteria;NA;NA;NA;NA;NA;NA;NA	13	0	0	0	0	0	0	0	0	0	0	0	0	0	0	0	0	0	0	0	0	0	0	0	13	0	0	0	0
TTGGACAATGGGCGAAAGCCTGATCCAGCCATGCCGCGTGTGTGAAGAAGGTCTTCGGATTGTAAAGCACTTTAAGTTGGGAGGAAGGGCAGTTACCTAATACGTGATTGTTTTGACGTTACCGACAGAATAAGCACCGGCTAACTCTGTGCCAGCAGCCGCGGTAATACAGAGGGTGCAAGCGTTAATCGGAATTACTGGGCGTAAAGCGCGCGTAGGTGGTTCGTTAAGTTGGATGTGAAATCCCCGGGCTCAACCTGGGAACTGCATCCAAAACTGGCGAGCTAGAGTAGGGCAGAGGGTGGTGGAATTTCCTGTGTAGCGGTGAAATGCGTAGATATAGGAAGGAACACCAGTGGCGAAGGCGACCACCTGGGCTCATACTGACACTGAGGTGCG…	Bacteria	Proteobacteria	NA	NA	NA	NA	NA		Bacteria;"Proteobacteria";NA;NA;NA;NA;NA;NA	13	0	0	0	0	0	0	0	0	0	0	0	0	0	0	0	0	0	0	0	0	0	0	0	0	13	0	0	0
CTATTCTCACTATGGCCGTTTGTGTACCATTGAAACACCGGAAGGACCAAACATTGGTCTGATTTCTACACTTTGCGTACACGCTTCTATTAATGATATGGGCTTTATTGAAACGCCTTATCGTAAAGTAGACAACGGTAAAGTGAATATGAAAGAACTTACTTTCTTAAGTGCAGAAGAAGAAGATACTGCAAAGACTGCGCAGAGTAACTCTCCGCTGACTGAGAAAGGTGAGTTTGCTGAAGAAAAAGTTGTATCCCGTCAAACGGGCGACTTCCCGATATTAGATAAACAGGAAGTAGAATATATGGACGTTGCACCTAACCAGATTGTTGGTTTGAGTGCTTCCCTGATTCCGTTCCTGGAGCATGATGATGCCAACCGCGCGT	Bacteria	Bacteroidetes	Chitinophagia	Chitinophagales	Chitinophagaceae	Sediminibacterium	Sediminibacteriumgoheungense		Bacteria;"Bacteroidetes";"Chitinophagia";"Chitinophagales";"Chitinophagaceae";"Sediminibacterium";"Sediminibacteriumgoheungense"	13	0	0	0	0	0	0	0	0	0	0	0	0	0	0	0	0	0	0	0	0	0	0	0	0	0	13	0	0
TCCGACCCATTACGGCCGTATCTGCCCGATTGAGACGCCGGAAGGCCCGAATATCGGTCTGATCAACTCGCTGGCTACCTTCGCACGCGTCAACAAGTACGGCTTCATCGAGAGCCCGTACCGCAAGATCGTCGATGGCACGCTGACCAATGAGGTCGTTTATCTCTCGGCTATGGAAGAGGCCAAGCACTTCGTTGCGCAGGCCAACGCCGAGCTCGACAAGGATGGCCACTTCGTCGACGAGTTCGTCATTTGCCGTAACGCCGGCGAAGTGATGATGGCGCCGCGCGAAAACGTCGACCTTATGGACGTTTCGCCGAAGCAGATGGTGTCGGTCGCCGCAGCACTGATCCCGTTCCTGGAAAACGACGACGCCAACCGCGCTC	Bacteria	Proteobacteria	Alphaproteobacteria	Rhizobiales	Phyllobacteriaceae	Aminobacter	Aminobacteraminovorans		Bacteria;"Proteobacteria";"Alphaproteobacteria";"Rhizobiales";"Phyllobacteriaceae";"Aminobacter";"Aminobacteraminovorans"	0	0	0	0	0	0	0	0	0	0	0	0	0	0	0	0	0	0	0	0	0	0	0	0	0	0	0	0	0
TTGGACAATGGGCGAAAGCCTGATCCAGCCATGCCGCGTGTGTGAAGAAGGTCTTCGGATTGTAAAGCACTTTAAGTTGGGAGGAAGGGTTGTAACCTAATACGTTGCAATTTTGACGTTACCGACAGAATAAGCACCGGCTAACTTCGTGCCAGCAGCCGCGGTAATACGAAGGGTGCAAGCGTTAATCGGAATTACTGGGCGTAAAGCGCGCGTAGGTGGTTCAGCAAGTTGAATGTGAAAGCCCTGGGCTCAACCTGGGAACTGCATCCAAAACTACTGAGCTAGAGTACGGTAGAGGGTAGTGGAATTTCCTGTGTAGCGGTGAAATGCGTAGATATAGGAAGGAACACCAGTGGCGAAGGCGACTACCTGGACTGATACTGACACTGAGGTGCG…	Bacteria	NA	NA	NA	NA	NA	NA		Bacteria;NA;NA;NA;NA;NA;NA;NA	12	0	0	0	0	0	0	0	0	0	0	0	0	0	0	0	0	0	0	0	0	0	0	6	0	0	0	6	0
TTGGACAATGGGCGAAAGCCTGATCCAGCAATGCCGCGTGCAGGATGAAGGCCTTCGGGTTGTAAACTGCTTTTGTACGGAACGAAAAAGCTTCTCCTAATACGAGAGGCCCATGACGGTACCGTAAGAATAAGCACCGGCTAACTACGTGCCAGCAGCCGCGGTAATACGTAGGGTGCGAGCGTTAATCGGAATTACTGGGCGTAAAGCGTGCGCAGGCGGTTATATAAGACAGATGTGAAATCCCCGGGCTCAACCTGGGAACTGCATTTGTGACTGTATAGCTAGAGTACGGTAGAGGGGGATGGAATTCCGCGTGTAGCAGTGAAATGCGTAGATATGCGGAGGAACACCGATGGCGAAGGCAATCCCCTGGACCTGTACTGACGCTCATGCACG…	Bacteria	NA	NA	NA	NA	NA	NA		Bacteria;NA;NA;NA;NA;NA;NA;NA	12	0	0	0	0	0	0	0	0	0	0	0	0	0	0	0	0	0	0	0	0	0	0	12	0	0	0	0	0
CCCGACTCACTACGGTCGCGTATGTCCAATCGAAACCCCTGAAGGTCCGAACATCGGTCTGATCAACTCTCTGTCCGTGTACGCACAGACTAACGAATACGGCTTCCTTGAGACTCCGTATCGTAAAGTGACCGACGGTGTTGTAACTGACGAAATTCACTACCTGTCTGCTATCGAAGAAGGCAACTACGTTATCGCCCAGGCGAACTCCAACTTGGATGAAGAAGGCCACTTCGTAGAAGACCTGGTAACTTGCCGTAGCAAAGGCGAATCCAGCTTGTTCAGCCGCGACCAGGTTGACTACATGGACGTATCCACCCAGCAGGTGGTATCCGTCGGTGCGTCCCTGATCCCGTTCCTGGAACACGATGACGCCAACCGTGCAT	Bacteria	Proteobacteria	Gammaproteobacteria	Enterobacterales	Enterobacteriaceae	NA	NA		Bacteria;"Proteobacteria";"Gammaproteobacteria";"Enterobacterales";"Enterobacteriaceae";NA;NA;NA	12	0	0	0	0	0	0	0	0	0	0	0	0	0	0	0	0	12	0	0	0	0	0	0	0	0	0	0	0
CCCGACCCACTACGGCCGCGTGTGCCCGATCGAAACGCCTGAAGGCCCGAACATCGGCCTGATCAACTCGCTGGCCCTGTACGCTCGACTGAACGAGTACGGCTTCCTCGAGACGCCGTACCGCCGCGTCAACGACGGCCAGACCACGATGCAGATCGACTACCTGTCGGCCATCGAAGAAGGCAAGTACGTGATCGCGCAGGCCAACGCCTCGCTGGACGCACAAGGCCGCCTGACCGACGAACTCGTGTCCGCTCGCGAACACGGCGAATCGGTGCTGACCAGCCCCGAGCGCATCCAGTACATGGACGTGGCCCCGACCCAGATCGTGTCGGTCGCTGCCTCGCTCGTGCCTTTCCTGGAGCACGACGACGCGAACCGCGCAC	Bacteria	Proteobacteria	Betaproteobacteria	Burkholderiales	unclassified	Aquabacterium	Aquabacteriumparvum		Bacteria;"Proteobacteria";"Betaproteobacteria";"Burkholderiales";"unclassified";"Aquabacterium";"Aquabacteriumparvum"	12	0	0	0	0	0	0	0	0	0	0	0	0	0	0	0	0	0	0	0	0	0	0	0	0	0	12	0	0
TCACACCCATTACGGTCGTGTTTGTCCTATCGAAACACCTGAAGGTCCAAACATTGGTTTGATCAACTCATTAGCGGTTTATGCACGCACTAATGATTATGGTTTCTTAGAAACACCCTGCAGACGCGTAGTCAATGGTAAAGCCACCGATGATATTGATTACCTATCTGCGATTGAAGAAGGTGATTTTGTTATTGCGCAGGCAAATGCAATTTTAGATAAGAATAACCGACTTGTTGATGAATTGGTACCTTGTCGTCATCGCGGTGAGTTTACCTTTACGACAGCTGACAAAGTTGATTATATGGACGTTTCGCCGAAGCAAGTAGTATCAGTCGCAGCTTCGTTAATTCCCTTCTTAGAACATGACGATGCGAACCGTGCT	Bacteria	Proteobacteria	NA	NA	NA	NA	NA		Bacteria;"Proteobacteria";NA;NA;NA;NA;NA;NA	12	0	0	0	0	0	0	0	0	0	0	0	0	0	0	0	0	0	0	0	0	0	0	0	0	0	0	0	12
TCCGACGCACTACGGCCGCATCTGCCCGATCGAGACGCCGGAAGGCCCGAACATCGGTCTGATCAACTCGCTCGCGACTTTCGCGCGCGTGAACAAGTACGGCTTCGTGGAAACGCCTTACCGCAAGGTGAAGGATGGCCGCGTGACCGACGACGTGGTCTATCTCTCCGCGATGGAAGAGGGCCGCTACCGCGTCGCTCAGGCGAACGTGCCGCTCGATAACAAGGGCCGCTTCACCGACGATCTGGTGATCTGCCGCCACGCCGGCGAAGTTCTGCAGATCACGCCGGACAAGGTCGACTACATGGACGTGTCGCCGAAGCAGCTCGTTTCGGTTGCCGCGGCGCTGATCCCGTTCCTTGAGAACGACGACGCCAACCGCGCGC	Bacteria	Proteobacteria	Alphaproteobacteria	Rhizobiales	Bradyrhizobiaceae	Afipia	Afipiabirgiae		Bacteria;"Proteobacteria";"Alphaproteobacteria";"Rhizobiales";"Bradyrhizobiaceae";"Afipia";"Afipiabirgiae"	11	0	0	0	0	0	0	0	0	0	0	0	0	0	0	0	0	0	0	0	0	0	0	0	0	0	11	0	0
TTGGACAATGGGCGCAAGCCTGATCCAGCCATGCCGCGTGCAGGATGACGGTCCTATGGATTGTAAACTGCTTTTATACGAGAAGAAACACTCCGACGTGTCGGAGCTTGACGGTATCGTAAGAATAAGGATCGGCTAACTCCGTGCCAGCAGCCGCGGTAATACGGAGGATCCAAGCGTTATCCGGAATCATTGGGTTTAAAGGGTCCGTAGGCGGTTTAATAAGTCAGTGGTGAAAGCCCATCGCTCAACGGTGGAACGGCCATTGATACTGTTAGACTTGAATTATTAGGAAGTAACTAGAATATGTAGTGTAGCGGTGAAATGCTTAGAGATTACATGGAATACCAATTGCGAAGGCAGGTTACTACTAATGGATTGACGCTGATGGACGAAAGC…	Bacteria	NA	NA	NA	NA	NA	NA		Bacteria;NA;NA;NA;NA;NA;NA;NA	11	0	0	0	0	0	0	0	0	0	0	0	0	0	0	0	0	0	0	0	0	0	0	0	0	0	0	11	0
CCCGTCGCACTACGGTCGTATGTGCCCGATTGAGACCCCTGAGGGTCCGAACATTGGTCTGATTGGTTCGCTGGCTTCCTTCGCTCGCGTCAATGCTTTTGGGTTCATCGAGACCCCATACCGCAAGGTCGTTGACGGGCATGTTACCGATGAGGTCGTCTACCTGACCGCTGACGAAGAGGATCGTCACGTCATTGCCCAGGCCAACGCGAAGCTTGATGACGATGGCCATTTCGCCAACGATCGTGTGCTGGTGCGCCAGCGCCACGGTGAGGCCGACGAGGTTCCCAGCTCCGAGGTCGACTACATGGATGTGTCCCCGCGCCAGATGGTGTCGGTGGCGTCTGCTCTCATCCCATTCCTCGAGCACGACGATGCTTCCCGAGCCC	Bacteria	Actinobacteria	Actinobacteria	Propionibacteriales	Propionibacteriaceae	Cutibacterium	Cutibacteriumacnes		Bacteria;"Actinobacteria";"Actinobacteria";"Propionibacteriales";"Propionibacteriaceae";"Cutibacterium";"Cutibacteriumacnes"	0	0	0	0	0	0	0	0	0	0	0	0	0	0	0	0	0	0	0	0	0	0	0	0	0	0	0	0	0
TGATTCCCACTACGGAAGAATCTGTCCAATAGAGACTCCAGAAGGACCAAACATCGGACTAATCACTTCCCTTACAACTTACGCTAGAGTTAATAAATATGGATTTATAGAAACACCTTACAGACTTGTTAAAGAAGGCGGTTATGTATCTGATGAGATCGACTACCTAACAGCAGATGTAGAAGATAACTTCATTATAGCCCAAGCCAATGAGCCACTTGATGAAGATGATAGATTCGTAAATGAAAGAGTATCAGGACGTGGTATCAAGGGTGAGAATGATATCTATCCAAGAGAGAAAATCCAATACATGGACGTTTCTCCTCAACAGATAGTTTCTGTTGGAGCCAGCCTCATACCATTCCTTGAAAACGACGACTCAACCCGTGCCC	Bacteria	Firmicutes	Tissierellia	Tissierellales	Peptoniphilaceae	Anaerococcus	Anaerococcusprevotii		Bacteria;"Firmicutes";"Tissierellia";"Tissierellales";"Peptoniphilaceae";"Anaerococcus";"Anaerococcusprevotii"	11	0	0	0	0	0	0	0	0	0	0	0	0	0	0	0	0	0	0	0	0	0	0	0	0	11	0	0	0
TTGGACAATGGGCGCAAGCCTGATGCAGCCATGCCGCGTGTATGAAGAAGGCCTTCGGGTTGTAAAGTACTTTCAGCGGGGAGGAAGGGTTTAGCCTGAAGAGGGCTGGACTTTGACGTTACCCGCAGAAGAAGCACCGGCTAACTCCGTGCCAGCAGCCGCGGTAATACGGGGGGTGCAAGCGTTAATCGGAATGACTGGGCGTAAAACGCACGCAGGCGGTCAATTAAGTTAGATGTGAAATCCCCGGGCTCAACCTGGGAATGGCATCTAAGACTGGTTGACTGGAGTCTCGTAGAGGGGGGTAGAATTCCATGTGTAGCGGTGAAATGCGTAGAGATGTGGAGGAATACCGGTGGCGAAGGCGGCCCCCTGGACGAAGACTGACGCTCAGGTGCG…	Bacteria	NA	NA	NA	NA	NA	NA		Bacteria;NA;NA;NA;NA;NA;NA;NA	11	0	0	0	0	0	0	0	0	0	0	0	0	0	0	0	0	0	0	0	0	0	0	0	0	0	11	0	0
CCCGACGCATTATGGCCGCATCTGCCCGATTGAAACGCCCGAAGGGCCGAACATCGGGCTTATCAACAGCCTCGCCTCGTTCAGCCGGGTGAACAAATACGGCTTTATCGAAACGCCGTATCGCCGTGTGATCGACCATAAGGTGACCGACGAAGTCGTTTATCTGTCGGCGATGGAAGAAGCCAAGCACACCATCGCACAGGCCAATGCCGAACTGGATGGCAGCAAGGGCTTTGTCGAGGAACTGGTCTCGTCGCGTCAGGCGGGTGAATTCCTGATGGCGATCCCCAACAACATCACGCTGATGGACGTGAGCCCGAAACAGCTCGTCTCGGTCGCCGCTTCGCTCATTCCGTTCCTGGAAAATGACGACGCCAACCGCGCGC	Bacteria	Proteobacteria	Alphaproteobacteria	Sphingomonadales	Sphingomonadaceae	Sphingomonas	NA		Bacteria;"Proteobacteria";"Alphaproteobacteria";"Sphingomonadales";"Sphingomonadaceae";"Sphingomonas";NA;NA	11	0	0	0	0	0	0	0	0	0	0	0	0	0	0	0	0	0	0	0	0	0	0	0	0	0	11	0	0
TTGCACAATGGGCGCAAGCCTGATGCAGCCATGCCGCGTGTATGAAGAAGGCCTTCGGGTTGTAAAGTACTTTCAGCGGGGAGGAAGGCGTAAGTCTGAACAGGGCTTACGATTGACGTTACCCGCAGAAGAAGCACCGGCTAACTCCGTGCCAGCAGCCGCGGTAATACGGAGGGTGCAAGCGTTAATCGGAATTACTGGGCGTAAAGCGCACGCAGGCGGTCAATTAAGTTAGATGTGAAATCCCCGGGCTCAACCTGGGAATGGCATCTAAGACTGGTTGACTGGAGTCTCGTAGAGGGGGGTAGAATTCCATGTGTAGCGGTGAAATGCGTAGAGATGTGGAGGAATACCGGTGGCGAAGGCGGCCCCCTGGACGAAGACTGACGCTCAGGTGCG…	Bacteria	NA	NA	NA	NA	NA	NA		Bacteria;NA;NA;NA;NA;NA;NA;NA	1	0	0	0	0	0	0	0	0	0	0	0	0	0	0	0	0	0	0	0	1	0	0	0	0	0	0	0	0
[truncated: 122 more rows]

## Sheet: 16S_FROGS
Additional File 2C : OTU abundance Table after 16S rRNA gene Illumina-amplicon sequencing samples procedure and FROGS sequence process analyse
[truncated: 418 more rows]

## Sheet: 16S_DADA2
Additional File 2D : OTU abundance Table after 16S rRNA gene Illumina-amplicon sequencing samples procedure and DADA2 sequence process analyse
[truncated: 2,061 more rows]
